# Supplementary material for: Structure-Based Modeling of the Gut Bacteria–Host Interactome Through Statistical Analysis of Domain–Domain Associations Using Machine Learning
Source: BioTech (Basel). 2025 Feb 25;14(1):13. doi: 10.3390/biotech14010013 (PMC11940256; doi:10.3390/biotech14010013)
Supplement: Supplementary file 1 [file biotech-14-00013-s001.zip]

Archive with 17 entries (13 files):
- biotech-3443270-supplementary/
- biotech-3443270-supplementary/GUT_MB_Supl/
- biotech-3443270-supplementary/GUT_MB_Supl/S1. Evaluation Results.xlsx
- biotech-3443270-supplementary/GUT_MB_Supl/S2. Fuzzy_ClusterClusterInteractions.txt
- biotech-3443270-supplementary/GUT_MB_Supl/S3. GO_term_Analysis.xlsx
- biotech-3443270-supplementary/GUT_MB_Supl/S4. Aggregated_results_Healthy_Unspecified.xlsx
- biotech-3443270-supplementary/GUT_MB_Supl/S5. Bacteria_info_Healthy_Unspecified.csv
- biotech-3443270-supplementary/GUT_MB_Supl/S6. Proteins_in_net_pathways.xlsx
- biotech-3443270-supplementary/__MACOSX/
- biotech-3443270-supplementary/__MACOSX/._GUT_MB_Supl
- biotech-3443270-supplementary/__MACOSX/GUT_MB_Supl/
- biotech-3443270-supplementary/__MACOSX/GUT_MB_Supl/._S1. Evaluation Results.xlsx
- biotech-3443270-supplementary/__MACOSX/GUT_MB_Supl/._S2. Fuzzy_ClusterClusterInteractions.txt
- biotech-3443270-supplementary/__MACOSX/GUT_MB_Supl/._S3. GO_term_Analysis.xlsx
- biotech-3443270-supplementary/__MACOSX/GUT_MB_Supl/._S4. Aggregated_results_Healthy_Unspecified.xlsx
- biotech-3443270-supplementary/__MACOSX/GUT_MB_Supl/._S5. Bacteria_info_Healthy_Unspecified.csv
- biotech-3443270-supplementary/__MACOSX/GUT_MB_Supl/._S6. Proteins_in_net_pathways.xlsx
