# Supplementary material for: Structure-Based Modeling of the Gut Bacteria–Host Interactome Through Statistical Analysis of Domain–Domain Associations Using Machine Learning
Source: BioTech (Basel). 2025 Feb 25;14(1):13. doi: 10.3390/biotech14010013 (PMC11940256; doi:10.3390/biotech14010013)
Supplement: Supplementary file 1 [file biotech-14-00013-s001.zip › biotech-3443270-supplementary/GUT_MB_Supl/S1. Evaluation Results.xlsx]

## Sheet: XGB-Grid Search CV
mean_fit_time	std_fit_time	mean_score_time	std_score_time	param_xgb__max_depth	param_xgb__subsample	params	split0_test_score	mean_test_score	std_test_score	rank_test_score
7527291298	0	0.3751027584	0	3	0.5	{'xgb__max_depth': 3, 'xgb__subsample': 0.5}	0.9257435299	0.9257435299	0	9
6956794739	0	0.3720662594	0	3	0.7	{'xgb__max_depth': 3, 'xgb__subsample': 0.7}	0.9270100142	0.9270100142	0	7
6912919044	0	0.3731973171	0	3	1	{'xgb__max_depth': 3, 'xgb__subsample': 1}	0.9264120829	0.9264120829	0	8
783661437	0	0.4643630981	0	5	0.5	{'xgb__max_depth': 5, 'xgb__subsample': 0.5}	0.9410449202	0.9410449202	0	4
8027047157	0	0.4024567604	0	5	0.7	{'xgb__max_depth': 5, 'xgb__subsample': 0.7}	0.9405411513	0.9405411513	0	5
8597385883	0	0.9655790329	0	5	1	{'xgb__max_depth': 5, 'xgb__subsample': 1}	0.9405411513	0.9405411513	0	5
1546569014	0	0.8744888306	0	7	0.5	{'xgb__max_depth': 7, 'xgb__subsample': 0.5}	0.9514828224	0.9514828224	0	3
15524014	0	0.8945274353	0	7	0.7	{'xgb__max_depth': 7, 'xgb__subsample': 0.7}	0.952052505	0.952052505	0	2
1464231086	0	0.9809465408	0	7	1	{'xgb__max_depth': 7, 'xgb__subsample': 1}	0.952132543	0.952132543	0	1

## Sheet: RF-Grid Search CV
mean_fit_time	std_fit_time	mean_score_time	std_score_time	param_rf__max_features	param_rf__n_estimators	params	split0_test_score	mean_test_score	std_test_score	rank_test_score
8987166476	0	0.5336074829	0	sqrt	50	{'rf__max_features': 'sqrt', 'rf__n_estimators': 50}	0.9642418279	0.9642418279	0	5
1599741011	0	0.9601838589	0	sqrt	100	{'rf__max_features': 'sqrt', 'rf__n_estimators': 100}	0.9645808125	0.9645808125	0	4
2296065629	0	1268220901	0	sqrt	150	{'rf__max_features': 'sqrt', 'rf__n_estimators': 150}	0.964990419	0.964990419	0	1
4889784408	0	0.6482708454	0	log2	50	{'rf__max_features': 'log2', 'rf__n_estimators': 50}	0.964166498	0.964166498	0	6
8825562477	0	113801074	0	log2	100	{'rf__max_features': 'log2', 'rf__n_estimators': 100}	0.9646231856	0.9646231856	0	3
1258911302	0	1295574427	0	log2	150	{'rf__max_features': 'log2', 'rf__n_estimators': 150}	0.964990419	0.964990419	0	1
1346358574	0	0.5356006622	0		50	{'rf__max_features': None, 'rf__n_estimators': 50}	0.9630600897	0.9630600897	0	9
2428198034	0	0.9397966862	0		100	{'rf__max_features': None, 'rf__n_estimators': 100}	0.9632860795	0.9632860795	0	8
3420768715	0	1192975044	0		150	{'rf__max_features': None, 'rf__n_estimators': 150}	0.9634037825	0.9634037825	0	7

## Sheet: Final Evaluation Results
Method	Accuracy	F1	Precision	Recall
XGB	95.2	93.8	94.9	92.8
RF	96.5	95.6	96.2	94.9	Decision Threshold that maximizes the F1 score: DT = 0.53

## Sheet: RF-Test Results
CONFUSION MATRIX
	Actually Positive	Actually Negative
Predicted Positive	112091	5602
Predicted Negative	3883	117183
Method	Accuracy	F1	Precision	Recall	AUC
RF	96.8	95.9	96.6	95.2	99.2
