# Supplementary material for: Structure-Based Modeling of the Gut Bacteria–Host Interactome Through Statistical Analysis of Domain–Domain Associations Using Machine Learning
Source: BioTech (Basel). 2025 Feb 25;14(1):13. doi: 10.3390/biotech14010013 (PMC11940256; doi:10.3390/biotech14010013)
Supplement: Supplementary file 1 [file biotech-14-00013-s001.zip › biotech-3443270-supplementary/GUT_MB_Supl/S2. Fuzzy_ClusterClusterInteractions.txt]

fc_Q9NUP7	fc_I9RN16	1
fc_Q9NUP7	fc_I8WZQ0	1
fc_Q9NUP7	fc_A0A6L8TEM1	60
fc_Q9NUP7	fc_R5GGG2	3
fc_Q9NUP7	fc_A0A264VQN3	2
fc_Q9NUP7	fc_S7USN4	1
fc_Q9NUP7	fc_A0A7H0EG47	1
fc_Q9NUP7	fc_R5QRI7	1
fc_Q9NUP7	fc_A0A1Y4H0S5	2
fc_Q9NUP7	fc_A0A0F5JRK2	4
fc_Q9NUP7	fc_A0A2A7MG91	1
fc_Q9NUP7	fc_A0A0W7YUL9	1
fc_Q9NUP7	fc_A0A6A7LXF3	1
fc_Q9NUP7	fc_A9KS63	1
fc_Q9NUP7	fc_S7U6E5	1
fc_Q9NUP7	fc_A0A843ASS3	2
fc_Q9NUP7	fc_A0A1M4TI18	1
fc_Q9NUP7	fc_A0A833CCQ3	2
fc_Q9NUP7	fc_A0A174C6L3	6
fc_Q9NUP7	fc_R6W4S9	373
fc_Q9NUP7	fc_H1DES5	3
fc_Q9NUP7	fc_R5LKV6	1
fc_Q9NUP7	fc_R7M519	22
fc_Q9NUP7	fc_H1DES1	2
fc_M0R329	fc_A0A2K2U1Y2	8
fc_M0R329	fc_A0A2X3V148	216
fc_M0R329	fc_A0A1H4D197	4
fc_M0R329	fc_S2KWT9	1176
fc_M0R329	fc_Q8G5B6	1008
fc_M0R329	fc_A0A423UN92	4
fc_M0R329	fc_A0A6L8T8R9	760
fc_M0R329	fc_F9ZAZ0	132
fc_M0R329	fc_A0A6L8TBW0	124
fc_M0R329	fc_A0A3E3IQT7	124
fc_M0R329	fc_D4K2U2	468
fc_M0R329	fc_A0A174S9Y0	776
fc_M0R329	fc_F9Z5C4	108
fc_M0R329	fc_A0A1Y4ELL7	768
fc_M0R329	fc_A0A412AWW1	4
fc_M0R329	fc_A0A3E3K1F4	84
fc_M0R329	fc_I9GBA6	148
fc_M0R329	fc_Q8G7X1	4
fc_M0R329	fc_A0A3E3K0V3	120
fc_M0R329	fc_A0A139L6Z4	140
fc_M0R329	fc_A0A3E3IFL0	588
fc_M0R329	fc_B1C1N0	844
fc_M0R329	fc_A0A3E3ICS1	144
fc_M0R329	fc_Q8G567	280
fc_M0R329	fc_A0A2K2U3C4	160
fc_M0R329	fc_C4Z3X2	1000
fc_M0R329	fc_A0A174FCM9	20
fc_M0R329	fc_A0A1I4WAX0	376
fc_M0R329	fc_A0A6L8TBM4	268
fc_M0R329	fc_A0A174R613	604
fc_M0R329	fc_E5Y684	4
fc_M0R329	fc_A0A3E3II86	228
fc_M0R329	fc_A0A1B8T3W1	40
fc_M0R329	fc_A0A413R534	80
fc_M0R329	fc_A0A1Y4F688	124
fc_M0R329	fc_A0A6L8TEN0	56
fc_M0R329	fc_A0A139L362	128
fc_M0R329	fc_A0A3E3K2F0	124
fc_M0R329	fc_A0A423UIA3	1020
fc_M0R329	fc_A0A412B111	4
fc_M0R329	fc_A0A174UWB3	4
fc_M0R329	fc_A0A0J6CJ34	132
fc_M0R329	fc_S2KSQ0	4
fc_M0R329	fc_A0A6L8TCZ4	88
fc_M0R329	fc_D3IK47	308
fc_M0R329	fc_A0A3E3IAJ5	276
fc_M0R329	fc_A0A6L8TD38	80
fc_M0R329	fc_R6B9S5	32
fc_M0R329	fc_B1C029	20
fc_M0R329	fc_A0A0J6F8I9	4
fc_M0R329	fc_A0A174Q818	292
fc_M0R329	fc_A0A1I4PC17	104
fc_M0R329	fc_E5Y3C0	232
fc_M0R329	fc_A0A174HRN2	172
fc_M0R329	fc_F9ZCM3	4
fc_M0R329	fc_E5Y602	124
fc_M0R329	fc_I9RMF7	128
fc_M0R329	fc_A0A0P0G9P4	108
fc_M0R329	fc_A0A412FZD9	104
fc_M0R329	fc_A0A3E3K660	72
fc_M0R329	fc_F9Z638	4
fc_M0R329	fc_R5FZ21	4
fc_M0R329	fc_A0A6L8TEM1	236
fc_M0R329	fc_A0A174LAV3	104
fc_M0R329	fc_R5GD42	4
fc_M0R329	fc_A0A423UK68	68
fc_M0R329	fc_B1C209	16
fc_M0R329	fc_C4Z110	4
fc_M0R329	fc_A0A0J6CDG0	72
fc_M0R329	fc_D4JZP4	44
fc_M0R329	fc_A0A423UKM8	128
fc_M0R329	fc_R5GJ82	16
fc_M0R329	fc_Q8G866	4
fc_M0R329	fc_F9Z928	28
fc_M0R329	fc_A0A174NPI4	80
fc_M0R329	fc_A0A3E3JYU3	28
fc_M0R329	fc_D4K246	12
fc_M0R329	fc_A0A174G2V1	52
fc_M0R329	fc_Q8G3I9	4
fc_M0R329	fc_F9Z9N9	16
fc_M0R329	fc_I9S9T9	8
fc_M0R329	fc_R5GGG2	12
fc_M0R329	fc_F9Z7Z9	4
fc_M0R329	fc_I9H1Z8	4
fc_M0R329	fc_I9S7M5	8
fc_M0R329	fc_Q8G671	32
fc_M0R329	fc_Q8G6F2	8
fc_M0R329	fc_E5Y321	20
fc_M0R329	fc_D4JYE2	8
fc_M0R329	fc_A0A0J6CNG5	56
fc_M0R329	fc_A0A0J6CI73	20
fc_M0R329	fc_D3IFX3	4
fc_M0R329	fc_A0A173RFD9	8
fc_M0R329	fc_C4Z1J2	12
fc_M0R329	fc_R6BXH0	8
fc_M0R329	fc_A0A1B8T5D4	12
fc_M0R329	fc_F9Z987	12
fc_M0R329	fc_Q8G6C3	4
fc_M0R329	fc_I9RLT2	4
fc_M0R329	fc_I9SCZ5	12
fc_M0R329	fc_A0A412AWQ4	4
fc_M0R329	fc_E5Y3L9	8
fc_M0R329	fc_F9Z5G6	4
fc_M0R329	fc_A0A1B8T1X9	4
fc_M0R329	fc_R6BYH7	4
fc_M0R329	fc_D4JY65	4
fc_M0R329	fc_R6B6K9	4
fc_M0R329	fc_Q8G4E6	4
fc_M0R329	fc_E5Y414	4
fc_M0R329	fc_B1C5G8	4
fc_M0R329	fc_I9RUT7	8
fc_M0R329	fc_F9Z3Z8	4
fc_M0R329	fc_A0A174H1K2	4
fc_M0R329	fc_A0A095XI44	40
fc_M0R329	fc_A0A3N2M918	680
fc_M0R329	fc_B7ARJ2	4
fc_M0R329	fc_A0A3N2MA88	5984
fc_M0R329	fc_A0A6A7MI86	2228
fc_M0R329	fc_A0A1Q6HAL1	552
fc_M0R329	fc_A0A173XMR2	1572
fc_M0R329	fc_A0A848BXB8	5756
fc_M0R329	fc_A0A264VQN3	8
fc_M0R329	fc_A0A415DTB6	800
fc_M0R329	fc_S7V9J1	8
fc_M0R329	fc_S7VCX7	664
fc_M0R329	fc_A0A4R1QLH1	4
fc_M0R329	fc_A0A6B9T9K5	4
fc_M0R329	fc_R6GN99	4
fc_M0R329	fc_A0A2A5Q4T4	6324
fc_M0R329	fc_K6A6L7	4
fc_M0R329	fc_A0A4Q5XXY5	4
fc_M0R329	fc_A0A925MKA5	8
fc_M0R329	fc_A0A1Y3WLA6	5820
fc_M0R329	fc_R7LWG8	640
fc_M0R329	fc_S7U5E1	2372
fc_M0R329	fc_S7USN4	4
fc_M0R329	fc_A0A1Y4GEK6	4
fc_M0R329	fc_A0A843AWN9	3772
fc_M0R329	fc_E6MLS2	20
fc_M0R329	fc_R5B9W9	40
fc_M0R329	fc_A0A925S737	4
fc_M0R329	fc_E7GD29	4
fc_M0R329	fc_A0A2A2MA07	1072
fc_M0R329	fc_A0A1Y6GNB4	4
fc_M0R329	fc_G1V010	28
fc_M0R329	fc_A0A1B2I5T5	44
fc_M0R329	fc_A0A512TS29	4
fc_M0R329	fc_R5QRI7	4
fc_M0R329	fc_A0A7T0GYM8	72
fc_M0R329	fc_R5PWK4	4
fc_M0R329	fc_K1IVN1	4276
fc_M0R329	fc_R7FGY9	4792
fc_M0R329	fc_A0A1M6FUK7	12
fc_M0R329	fc_R6CA73	4
fc_M0R329	fc_A0A943YLZ0	7364
fc_M0R329	fc_A0A2N3PHD4	8
fc_M0R329	fc_A0A833FHD7	4
fc_M0R329	fc_R9T4I5	20
fc_M0R329	fc_A0A855UKB5	8
fc_M0R329	fc_A0A330DB28	280
fc_M0R329	fc_E8LHZ5	8
fc_M0R329	fc_A0A1Y4HAQ8	5672
fc_M0R329	fc_R5XBX7	2140
fc_M0R329	fc_R7EQ58	4
fc_M0R329	fc_A0A1Y4H030	36
fc_M0R329	fc_A0A7H0EFX6	4
fc_M0R329	fc_A0A6A7M215	4
fc_M0R329	fc_S7TSZ9	4
fc_M0R329	fc_L1QNI5	4
fc_M0R329	fc_S0F9F2	16
fc_M0R329	fc_A7HZW8	1268
fc_M0R329	fc_A0A1Y4H0S5	20
fc_M0R329	fc_A0A512TRS2	3300
fc_M0R329	fc_A0A1H4CC37	4
fc_M0R329	fc_A0A413ALN8	164
fc_M0R329	fc_R5MBD9	12
fc_M0R329	fc_L1QEP6	4
fc_M0R329	fc_R5E6R1	1460
fc_M0R329	fc_A0A7K3MFX4	4
fc_M0R329	fc_A0A4Q6B8A4	1216
fc_M0R329	fc_A0A0F5JRK2	20
fc_M0R329	fc_A0A174ISG5	800
fc_M0R329	fc_A0A0E3YUP1	1156
fc_M0R329	fc_A0A0W7YUL9	4
fc_M0R329	fc_Q2NHE3	660
fc_M0R329	fc_H1CZI7	300
fc_M0R329	fc_A0A921M9C0	4
fc_M0R329	fc_A0A1Y4N0Y3	4
fc_M0R329	fc_G1UXW7	84
fc_M0R329	fc_R5LUD8	192
fc_M0R329	fc_R9T9Q1	28
fc_M0R329	fc_A0A6A7LXF3	4
fc_M0R329	fc_V2YB54	4
fc_M0R329	fc_R6TF93	68
fc_M0R329	fc_E8LEV8	4
fc_M0R329	fc_A0A1Y4GCA7	708
fc_M0R329	fc_A9KS63	4
fc_M0R329	fc_E5BIH5	716
fc_M0R329	fc_R6HN72	864
fc_M0R329	fc_R5LYQ2	4
fc_M0R329	fc_R5KW54	20
fc_M0R329	fc_A0A930M5G1	544
fc_M0R329	fc_S7U6E5	4
fc_M0R329	fc_A0A843ASS3	12
fc_M0R329	fc_A0A7V7FL43	4
fc_M0R329	fc_S7TSX2	4
fc_M0R329	fc_A0A0M3F5J8	824
fc_M0R329	fc_E8LMZ2	4
fc_M0R329	fc_A0A1M4TI18	4
fc_M0R329	fc_A0A833CCQ3	8
fc_M0R329	fc_C6JKL0	84
fc_M0R329	fc_A0A2D6VIK7	12
fc_M0R329	fc_R6CER3	4
fc_M0R329	fc_E5BE12	408
fc_M0R329	fc_L1Q9S7	4
fc_M0R329	fc_A0A2S0L1M1	1060
fc_M0R329	fc_R6PQ16	676
fc_M0R329	fc_U2LHU7	1060
fc_M0R329	fc_E7GBS6	4
fc_M0R329	fc_A0A174C6L3	24
fc_M0R329	fc_E8LHW4	4
fc_M0R329	fc_A0A921SKJ2	716
fc_M0R329	fc_A0A833FLQ1	428
fc_M0R329	fc_R6W4S9	1500
fc_M0R329	fc_A0A6A7MA88	16
fc_M0R329	fc_C3X868	4
fc_M0R329	fc_C6JIL6	236
fc_M0R329	fc_R9HZ54	352
fc_M0R329	fc_A0A0A6GB05	368
fc_M0R329	fc_R5NI62	12
fc_M0R329	fc_A0A3C0CAQ3	4
fc_M0R329	fc_A0A6I3S329	124
fc_M0R329	fc_E8LME3	776
fc_M0R329	fc_A0A1B7K864	732
fc_M0R329	fc_R5LPG5	236
fc_M0R329	fc_S7U3J5	1332
fc_M0R329	fc_A0A855U680	16
fc_M0R329	fc_A0A3D8H9G0	4
fc_M0R329	fc_A0A369ZN38	800
fc_M0R329	fc_A0A2U1DNE0	4
fc_M0R329	fc_K5YEK6	4
fc_M0R329	fc_C6JP72	176
fc_M0R329	fc_H1DES5	12
fc_M0R329	fc_U2KXE6	260
fc_M0R329	fc_A0A7V7FNP1	68
fc_M0R329	fc_R9T7V4	800
fc_M0R329	fc_A0A415E4X3	136
fc_M0R329	fc_A0A855F8L8	76
fc_M0R329	fc_S7UXQ7	612
fc_M0R329	fc_C9KQS8	124
fc_M0R329	fc_H1DEM7	508
fc_M0R329	fc_A0A2N2EM33	4
fc_M0R329	fc_A0A3L7Z0A4	4
fc_M0R329	fc_C6JLC3	92
fc_M0R329	fc_A0A3R5Z400	4
fc_M0R329	fc_A0A847SVK3	592
fc_M0R329	fc_A0A843AZ34	336
fc_M0R329	fc_R5LKV6	4
fc_M0R329	fc_R5E9J3	12
fc_M0R329	fc_E8LIU5	48
fc_M0R329	fc_F3QPY9	4
fc_M0R329	fc_A0A925MJR6	40
fc_M0R329	fc_R5LN84	68
fc_M0R329	fc_L1Q2N3	4
fc_M0R329	fc_C6JIH9	4
fc_M0R329	fc_E4MCF3	116
fc_M0R329	fc_A0A4Q6BBG1	160
fc_M0R329	fc_A0A6B9TBL4	36
fc_M0R329	fc_A0A1V8P3H8	136
fc_M0R329	fc_A0A4P7UJA6	204
fc_M0R329	fc_A0A0F5J8C2	192
fc_M0R329	fc_A0A1H2TZ33	660
fc_M0R329	fc_A0A1W2CBX4	4
fc_M0R329	fc_Q2NFX5	20
fc_M0R329	fc_A0A847SXM3	20
fc_M0R329	fc_A0A095XIZ2	172
fc_M0R329	fc_A0A6B9TCM5	20
fc_M0R329	fc_A0A3D8HJ74	108
fc_M0R329	fc_R7M519	88
fc_M0R329	fc_R9T8F0	20
fc_M0R329	fc_A0A0J2GZ90	80
fc_M0R329	fc_A0A4P7UKH0	12
fc_M0R329	fc_A0A2N2ELY5	52
fc_M0R329	fc_D1Y767	44
fc_M0R329	fc_A0A4Q5XHJ1	16
fc_M0R329	fc_S0F4M4	48
fc_M0R329	fc_K1IUL5	8
fc_M0R329	fc_A0A847T221	20
fc_M0R329	fc_F3PUS3	40
fc_M0R329	fc_C9KPG9	24
fc_M0R329	fc_A0A6I3S3X6	44
fc_M0R329	fc_G1V1Z8	20
fc_M0R329	fc_H1DDD8	28
fc_M0R329	fc_A0A1Y4W8W2	4
fc_M0R329	fc_G1V5B5	4
fc_M0R329	fc_A0A225U972	12
fc_M0R329	fc_A0A225U2M3	76
fc_M0R329	fc_R5NKR6	108
fc_M0R329	fc_R5LJH5	8
fc_M0R329	fc_A0A0K0G7N5	4
fc_M0R329	fc_A0A095XWW8	12
fc_M0R329	fc_S3BHW3	28
fc_M0R329	fc_G8LKN9	4
fc_M0R329	fc_R6XQP4	20
fc_M0R329	fc_A9KSP1	52
fc_M0R329	fc_A0A848BA82	4
fc_M0R329	fc_R6WRN5	12
fc_M0R329	fc_L1QGV9	36
fc_M0R329	fc_R5RDZ3	4
fc_M0R329	fc_A0A4Q6BBY5	8
fc_M0R329	fc_Q2NEP2	4
fc_M0R329	fc_Q2NI22	8
fc_M0R329	fc_R5R737	4
fc_M0R329	fc_R6V153	32
fc_M0R329	fc_S3BGU5	12
fc_M0R329	fc_R9T4G7	20
fc_M0R329	fc_Q2NHW6	20
fc_M0R329	fc_A0A847T2Q9	24
fc_M0R329	fc_R7M3Z6	24
fc_M0R329	fc_A0A2J0Q3V7	8
fc_M0R329	fc_R7LZP9	24
fc_M0R329	fc_F3QYX4	16
fc_M0R329	fc_S7U6M2	8
fc_M0R329	fc_R7JCC5	4
fc_M0R329	fc_R5QRM6	28
fc_M0R329	fc_C9KPY8	4
fc_M0R329	fc_R5IJH2	16
fc_M0R329	fc_G1V6S1	4
fc_M0R329	fc_H1CZ88	4
fc_M0R329	fc_Q2NE62	4
fc_M0R329	fc_K5ZNR3	4
fc_M0R329	fc_H1D223	4
fc_M0R329	fc_C9KK82	8
fc_M0R329	fc_A0A4Q6ANE4	20
fc_M0R329	fc_R5E802	16
fc_M0R329	fc_H1DES1	8
fc_M0R329	fc_K1JDX6	4
fc_M0R329	fc_R5EKB2	12
fc_M0R329	fc_R6WJD9	8
fc_M0R329	fc_A0A0E3UJE8	32
fc_M0R329	fc_D3IMH7	16
fc_M0R329	fc_Q2NG91	24
fc_M0R329	fc_K1ILX9	4
fc_M0R329	fc_F0R174	4
fc_M0R329	fc_H1DG81	16
fc_M0R329	fc_C3XCZ8	12
fc_M0R329	fc_H3KE76	8
fc_M0R329	fc_C6JJG5	12
fc_M0R329	fc_G1V1L2	4
fc_M0R329	fc_H3KFM6	24
fc_M0R329	fc_R7LHL9	4
fc_M0R329	fc_S3BB23	8
fc_M0R329	fc_Q2NFY3	4
fc_M0R329	fc_E7GFD4	4
fc_M0R329	fc_A0A921DQX1	4
fc_M0R329	fc_A0A6B9T7L9	12
fc_M0R329	fc_B7LVC3	8
fc_M0R329	fc_E8LIF7	4
fc_M0R329	fc_A0A4Q6B6N6	4
fc_M0R329	fc_R5LKU5	4
fc_Q9P215	fc_A0A3E3HVU0	621
fc_Q9P215	fc_R5G0V8	9114
fc_Q9P215	fc_A0A6L8T8R9	1716
fc_Q9P215	fc_A0A1Y4ES75	7347
fc_Q9P215	fc_D4K2U2	7121
fc_Q9P215	fc_A0A3E3K1I8	1183
fc_Q9P215	fc_E5Y3H8	69
fc_Q9P215	fc_A0A3E3K1F4	1860
fc_Q9P215	fc_A0A3E3K6K5	7719
fc_Q9P215	fc_Q8G567	702
fc_Q9P215	fc_A0A2K2U801	10509
fc_Q9P215	fc_A0A3E3K331	78
fc_Q9P215	fc_A0A3E3K653	623
fc_Q9P215	fc_A0A1B8T3W1	728
fc_Q9P215	fc_A0A1H3YMJ1	78
fc_Q9P215	fc_A0A1Y4F688	2883
fc_Q9P215	fc_B1C2X3	2208
fc_Q9P215	fc_A0A6L8Q2P1	4524
fc_Q9P215	fc_A0A412FZ49	5433
fc_Q9P215	fc_A0A0J6CM02	2976
fc_Q9P215	fc_A0A6L8TH67	1488
fc_Q9P215	fc_A0A0J6CJ34	2673
fc_Q9P215	fc_B1BZ57	3008
fc_Q9P215	fc_E5Y653	69
fc_Q9P215	fc_D3IF34	2976
fc_Q9P215	fc_A0A423UNU0	4743
fc_Q9P215	fc_A0A2K9P343	2240
fc_Q9P215	fc_A0A2X3WT37	2976
fc_Q9P215	fc_E5Y8S6	3666
fc_Q9P215	fc_A0A1I4PC17	2418
fc_Q9P215	fc_E5Y3C0	5394
fc_Q9P215	fc_Q8G4V0	1565
fc_Q9P215	fc_A0A174TVF3	728
fc_Q9P215	fc_A0A0J6CER1	5580
fc_Q9P215	fc_A0A0P0G9P4	1998
fc_Q9P215	fc_D4JZ29	1581
fc_Q9P215	fc_A0A0J6CIZ9	819
fc_Q9P215	fc_A0A3E3K2F1	2496
fc_Q9P215	fc_A0A1Y4F1R1	182
fc_Q9P215	fc_A0A139LLQ2	2976
fc_Q9P215	fc_F9Z5C9	186
fc_Q9P215	fc_A0A423UK68	1581
fc_Q9P215	fc_A0A1B8T676	3367
fc_Q9P215	fc_R6B465	89
fc_Q9P215	fc_C4Z4B0	2015
fc_Q9P215	fc_R6B725	186
fc_Q9P215	fc_A0A1H4GX78	372
fc_Q9P215	fc_D3IHI5	372
fc_Q9P215	fc_D3IIL0	1023
fc_Q9P215	fc_A0A415CFT0	1128
fc_Q9P215	fc_Q8G757	93
fc_Q9P215	fc_I8X928	372
fc_Q9P215	fc_A0A1I4RN71	1036
fc_Q9P215	fc_E5Y2X8	279
fc_Q9P215	fc_I8XW15	93
fc_Q9P215	fc_A0A415CIL0	234
fc_Q9P215	fc_A0A1B8T3J1	93
fc_Q9P215	fc_A0A415CGM2	186
fc_Q9P215	fc_R6BLQ8	188
fc_Q9P215	fc_A0A2K9NZF7	156
fc_Q9P215	fc_I9SFL9	93
fc_Q9P215	fc_D4JY65	93
fc_Q9P215	fc_A0A1B8T6I2	93
fc_Q9P215	fc_I8XPL8	91
fc_Q9P215	fc_B1C5G8	93
fc_Q9P215	fc_I9RUT7	186
fc_Q9P215	fc_A0A225TWA9	399
fc_Q9P215	fc_A0A173RT62	4004
fc_Q9P215	fc_A0A7T0H2P6	260
fc_Q9P215	fc_A0A3N2MA88	17078
fc_Q9P215	fc_A0A1Q6HAL1	186
fc_Q9P215	fc_A0A415DTB6	18600
fc_Q9P215	fc_A0A843AWN9	1122
fc_Q9P215	fc_A0A847SYR4	4623
fc_Q9P215	fc_A0A3D8HJY6	372
fc_Q9P215	fc_R6VK47	9028
fc_Q9P215	fc_A0A7U4N4J6	621
fc_Q9P215	fc_A0A1M6FUK7	74
fc_Q9P215	fc_A0A0W7YSF4	93
fc_Q9P215	fc_A0A414PXZ8	28080
fc_Q9P215	fc_A0A7X1TTT3	93
fc_Q9P215	fc_A0A330DB28	5278
fc_Q9P215	fc_A0A0G8G9V1	53289
fc_Q9P215	fc_R5XBX7	35051
fc_Q9P215	fc_F3QPF3	2225
fc_Q9P215	fc_A0A0K0G8S1	6279
fc_Q9P215	fc_A0A4Q6B263	93
fc_Q9P215	fc_A0A2A2MFJ7	8556
fc_Q9P215	fc_A0A2N3PI27	57135
fc_Q9P215	fc_A0A6B9TBH5	18507
fc_Q9P215	fc_A0A2N3PJD4	19437
fc_Q9P215	fc_A0A2K9HBD5	4929
fc_Q9P215	fc_A9KMM8	33573
fc_Q9P215	fc_Q2NHE3	15345
fc_Q9P215	fc_A0A2Z4U7Y5	16368
fc_Q9P215	fc_R6XDX4	91
fc_Q9P215	fc_H1CZI7	702
fc_Q9P215	fc_H3KBY7	93
fc_Q9P215	fc_R6GPR5	13130
fc_Q9P215	fc_V2YB54	93
fc_Q9P215	fc_C6JKD3	36218
fc_Q9P215	fc_R6TME9	1581
fc_Q9P215	fc_A0A0F1JJ10	1674
fc_Q9P215	fc_R5KW54	182
fc_Q9P215	fc_A0A930M5G1	12648
fc_Q9P215	fc_A0A1W2DAC0	207
fc_Q9P215	fc_C9KIQ8	637
fc_Q9P215	fc_A0A1F1EAV6	19176
fc_Q9P215	fc_A0A0M3F5J8	16686
fc_Q9P215	fc_R6CER3	195
fc_Q9P215	fc_A0A263VMW8	31155
fc_Q9P215	fc_U2LHU7	24645
fc_Q9P215	fc_A0A1W1ZQL9	13800
fc_Q9P215	fc_R7LWR5	18228
fc_Q9P215	fc_R5LWF4	91
fc_Q9P215	fc_R6W4S9	61
fc_Q9P215	fc_A0A1Q8YUF2	16926
fc_Q9P215	fc_Q2NIA4	36828
fc_Q9P215	fc_R5P3D5	2232
fc_Q9P215	fc_A0A330E080	279
fc_Q9P215	fc_R9HZ54	6512
fc_Q9P215	fc_G1UZX4	93
fc_Q9P215	fc_H3KBJ0	15210
fc_Q9P215	fc_A0A6I3S329	2883
fc_Q9P215	fc_A0A2A2MGK0	7626
fc_Q9P215	fc_A0A173YBV8	3649
fc_Q9P215	fc_A0A1M6TH58	91
fc_Q9P215	fc_K5YEK6	6373
fc_Q9P215	fc_A0A0K0G8T1	30411
fc_Q9P215	fc_A0A355M400	979
fc_Q9P215	fc_R7PAV8	9776
fc_Q9P215	fc_R7M170	93
fc_Q9P215	fc_S7UXQ7	14229
fc_Q9P215	fc_A0A173R2Z8	15680
fc_Q9P215	fc_A0A1X1FF60	69
fc_Q9P215	fc_A0A843ARN0	651
fc_Q9P215	fc_A0A1Q6GWR5	1488
fc_Q9P215	fc_A0A7V7KAM1	465
fc_Q9P215	fc_E8LIU5	960
fc_Q9P215	fc_F3QPY9	91
fc_Q9P215	fc_A0A0F5IQ03	93
fc_Q9P215	fc_B7LLF0	2976
fc_Q9P215	fc_R6PLQ1	1170
fc_Q9P215	fc_K5Z5X9	273
fc_Q9P215	fc_A0A1V8P3H8	3162
fc_Q9P215	fc_A0A1B7JV02	3534
fc_Q9P215	fc_A0A1Y4D156	7533
fc_Q9P215	fc_A0A1H4ERJ0	80
fc_Q9P215	fc_R7BKN1	702
fc_Q9P215	fc_K1J1P1	156
fc_Q9P215	fc_A0A379E1P7	1395
fc_Q9P215	fc_A0A847T380	240
fc_Q9P215	fc_A0A925MI35	1023
fc_Q9P215	fc_R5NRV8	2139
fc_Q9P215	fc_D1Y767	1023
fc_Q9P215	fc_R5NKJ1	647
fc_Q9P215	fc_G1V1Z8	370
fc_Q9P215	fc_A0A4Q5XHF4	279
fc_Q9P215	fc_A0A1K1NCL2	744
fc_Q9P215	fc_A0A225U972	195
fc_Q9P215	fc_G8LGZ8	93
fc_Q9P215	fc_K1ISY1	1547
fc_Q9P215	fc_U2KYT9	69
fc_Q9P215	fc_A0A095XWW8	279
fc_Q9P215	fc_G8LKN9	93
fc_Q9P215	fc_A0A6B9TAQ4	279
fc_Q9P215	fc_A0A848BA82	80
fc_Q9P215	fc_A0A843B5S7	3069
fc_Q9P215	fc_R6YFS6	752
fc_Q9P215	fc_R5EKI8	930
fc_Q9P215	fc_R5MQQ7	93
fc_Q9P215	fc_Q2NEL6	420
fc_Q9P215	fc_R9T4G7	445
fc_Q9P215	fc_E6MTU6	1488
fc_Q9P215	fc_A0A1Y4HFR2	1767
fc_Q9P215	fc_R5VIW2	296
fc_Q9P215	fc_R6RNW1	94
fc_Q9P215	fc_R6V4V3	93
fc_Q9P215	fc_L1QKQ7	275
fc_Q9P215	fc_D1VYB4	186
fc_Q9P215	fc_K1IMT5	186
fc_Q9P215	fc_H1D223	93
fc_Q9P215	fc_R6CNC3	93
fc_Q9P215	fc_Q2NF61	240
fc_Q9P215	fc_R6EC47	93
fc_Q9P215	fc_Q2NG91	564
fc_Q9P215	fc_A0A1M6LX85	182
fc_Q9P215	fc_F0R174	93
fc_Q9P215	fc_A0A6B9T9X4	465
fc_Q9P215	fc_B7LKD5	186
fc_Q9P215	fc_R6YID0	186
fc_Q9P215	fc_A0A925NJC6	65
fc_Q9P215	fc_A0A921DQX1	93
fc_Q9P215	fc_A0A1K1MVZ3	80
fc_Q9P215	fc_A0A925NST5	93
fc_Q9P215	fc_D1VXW8	93
fc_Q9P215	fc_V2ZFC2	93
fc_Q9P215	fc_R9T8U6	89
fc_Q9P215	fc_L1QDT4	160
fc_Q9P215	fc_R5JYZ4	93
fc_Q9P215	fc_R6TTT6	182
fc_Q9P215	fc_D1Y3L8	65
fc_Q9P215	fc_C4Z376	86
fc_Q9P215	fc_A0A6L8TCJ6	8
fc_Q9P215	fc_I9RYG7	70
fc_Q9P215	fc_Q6EH15	400
fc_Q9P215	fc_A0A7U4SAU1	2
fc_Q9P215	fc_R7MRD7	448
fc_Q9P215	fc_A0A1Y4GRD7	13
fc_Q9P215	fc_A0A229NPP4	20
fc_Q9P215	fc_E8LED3	98
fc_Q9P215	fc_A0A843AWG9	8
fc_Q9P215	fc_A0A1H3Z278	208
fc_Q9P215	fc_A0A938X4M8	338
fc_Q9P215	fc_A0A3E3JYU3	98
fc_Q9P215	fc_A0A6L8TAP0	78
fc_Q9P215	fc_A0A1Y4ERL8	13
fc_Q9P215	fc_R6GN99	2626
fc_Q9P215	fc_A0A415E4X3	476
fc_Q9P215	fc_A0A847SYK4	715
fc_Q9P215	fc_R9T594	110
fc_Q9P215	fc_A0A847T246	65
fc_Q9P215	fc_A0A847T0V8	65
fc_Q9P215	fc_E7GC37	91
fc_Q9P215	fc_R7LZP9	84
fc_Q9P215	fc_H1CZ88	14
fc_Q9P215	fc_R5HYX9	13
fc_Q9P215	fc_A0A174USJ2	36
fc_Q9P215	fc_I9S333	189
fc_Q9P215	fc_A0A415CHZ1	36
fc_Q9P215	fc_A0A0F1UW09	1818
fc_Q9P215	fc_R6E697	27
fc_Q9P215	fc_R8ATQ6	216
fc_Q9P215	fc_E4MCH6	72
fc_Q9P215	fc_A0A847SSQ7	12
fc_Q9P215	fc_R6AZX6	32
fc_Q9P215	fc_F9ZAZ0	33
fc_Q9P215	fc_A0A412AWW1	1
fc_Q9P215	fc_E5YBI1	69
fc_Q9P215	fc_Q8G7X1	1
fc_Q9P215	fc_A0A0P0FUT5	134
fc_Q9P215	fc_C4Z3X2	250
fc_Q9P215	fc_E5Y7U9	5
fc_Q9P215	fc_D3IKR4	33
fc_Q9P215	fc_A0A1B8T6N8	64
fc_Q9P215	fc_A0A6L8T9V8	85
fc_Q9P215	fc_A0A413RBJ1	32
fc_Q9P215	fc_A0A0P0G8Y8	11
fc_Q9P215	fc_A0A174AAI4	2
fc_Q9P215	fc_A0A139KLP5	42
fc_Q9P215	fc_A0A938X7V9	25
fc_Q9P215	fc_A0A174E6G1	1
fc_Q9P215	fc_A0A174XB54	22
fc_Q9P215	fc_A0A1Y4EW92	42
fc_Q9P215	fc_D4JY73	31
fc_Q9P215	fc_A0A0P0GQZ2	1
fc_Q9P215	fc_F9ZBN6	16
fc_Q9P215	fc_A0A2K2U1Z2	19
fc_Q9P215	fc_A0A0J6FJF6	4
fc_Q9P215	fc_Q8G5H5	1
fc_Q9P215	fc_E5Y7R4	1
fc_Q9P215	fc_A0A423ULP4	2
fc_Q9P215	fc_A0A0J6CFD4	7
fc_Q9P215	fc_A0A174VLJ7	15
fc_Q9P215	fc_A0A3E3IBP1	1
fc_Q9P215	fc_Q8G5G6	1
fc_Q9P215	fc_R5GF95	1
fc_Q9P215	fc_D4K246	3
fc_Q9P215	fc_R5FVU5	1
fc_Q9P215	fc_A0A415CEA2	8
fc_Q9P215	fc_I9RSN9	2
fc_Q9P215	fc_R6BSB6	1
fc_Q9P215	fc_D3IMN1	1
fc_Q9P215	fc_E5Y4B4	2
fc_Q9P215	fc_A0A2K9P1V6	2
fc_Q9P215	fc_R5G4J2	2
fc_Q9P215	fc_C4Z189	2
fc_Q9P215	fc_E5Y3W1	1
fc_Q9P215	fc_A0A3N2MFM8	51
fc_Q9P215	fc_B7ARJ2	1
fc_Q9P215	fc_K1IF30	497
fc_Q9P215	fc_R7ELX5	1
fc_Q9P215	fc_A0A2A2M7D3	510
fc_Q9P215	fc_A0A4Y3TES8	6
fc_Q9P215	fc_A0A2N3PJE9	208
fc_Q9P215	fc_E7GD29	1
fc_Q9P215	fc_A0A1Y6GNB4	1
fc_Q9P215	fc_E4M8L3	491
fc_Q9P215	fc_A0A264VW28	137
fc_Q9P215	fc_A0A855UKB5	2
fc_Q9P215	fc_A0A4R1QNM3	162
fc_Q9P215	fc_A0A1Y4H0S5	1
fc_Q9P215	fc_A0A1H4CC37	1
fc_Q9P215	fc_R5EEV5	2
fc_Q9P215	fc_A0A174ISG5	200
fc_Q9P215	fc_A0A0K0G800	35
fc_Q9P215	fc_A0A3D8HG59	5
fc_Q9P215	fc_A0A7W3E9D1	380
fc_Q9P215	fc_A0A6A7MEB3	231
fc_Q9P215	fc_A0A809KCA2	1
fc_Q9P215	fc_A0A848BAT1	12
fc_Q9P215	fc_Q2NFH1	216
fc_Q9P215	fc_A0A1B2I4I1	85
fc_Q9P215	fc_R6HGJ2	101
fc_Q9P215	fc_C3XCL4	114
fc_Q9P215	fc_E7GBS6	3
fc_Q9P215	fc_A0A3E5BI81	119
fc_Q9P215	fc_A0A925ML08	1
fc_Q9P215	fc_R6YUG7	11
fc_Q9P215	fc_A0A330DAC5	84
fc_Q9P215	fc_R6S687	169
fc_Q9P215	fc_A0A144HIV9	95
fc_Q9P215	fc_R5KM13	3
fc_Q9P215	fc_A0A0R2FEW5	205
fc_Q9P215	fc_S7U3J5	332
fc_Q9P215	fc_A0A2U1DNE0	1
fc_Q9P215	fc_R7FXT2	20
fc_Q9P215	fc_A0A7V7FNP1	17
fc_Q9P215	fc_A0A1M4VJB0	2
fc_Q9P215	fc_E7G6J8	41
fc_Q9P215	fc_R9T540	4
fc_Q9P215	fc_R7LT86	14
fc_Q9P215	fc_R5ZY45	70
fc_Q9P215	fc_A0A929L4L4	22
fc_Q9P215	fc_A0A1M4SAD3	30
fc_Q9P215	fc_A0A925MH46	26
fc_Q9P215	fc_A7I1X4	10
fc_Q9P215	fc_A0A847SWN2	4
fc_Q9P215	fc_E8LIH1	7
fc_Q9P215	fc_A0A4Q5XHJ1	4
fc_Q9P215	fc_A0A6B9T7E6	6
fc_Q9P215	fc_C9KLM4	1
fc_Q9P215	fc_E8LLM9	1
fc_Q9P215	fc_A0A0K0G7N5	1
fc_Q9P215	fc_A9KSP1	13
fc_Q9P215	fc_V2ZFP1	1
fc_Q9P215	fc_H1DDM5	5
fc_Q9P215	fc_A0A843ARQ9	1
fc_Q9P215	fc_C3XBI9	1
fc_Q9P215	fc_A0A6A7M5H6	4
fc_Q9P215	fc_G8LCQ6	9
fc_Q9P215	fc_E8LHX7	1
fc_Q9P215	fc_R5R976	1
fc_Q9P215	fc_E6MNE5	1
fc_Q9P215	fc_R7CUY3	1
fc_Q9P215	fc_A0A809KAA3	1
fc_Q9P215	fc_Q2NEN8	1
fc_Q9P215	fc_D1Y1A1	1
fc_Q9P215	fc_Q2NHD2	1
fc_Q9P215	fc_K5Z575	2
fc_Q6ZUT9	fc_A0A174HRN2	430
fc_Q6ZUT9	fc_A0A0P0G9P4	270
fc_Q6ZUT9	fc_E8LHZ5	20
fc_Q6ZUT9	fc_A0A1Y4H0S5	10
fc_Q6ZUT9	fc_A0A4Q6B8A4	3000
fc_Q6ZUT9	fc_R9HZ54	880
fc_Q6ZUT9	fc_G1V1Z8	50
fc_Q6ZUT9	fc_R5QRM6	70
fc_A0A0U1RQP1	fc_A0A2K2U1Y2	60
fc_A0A0U1RQP1	fc_A0A173SBU9	860
fc_A0A0U1RQP1	fc_A0A2K2U5L7	256
fc_A0A0U1RQP1	fc_A0A1B8T3W1	160
fc_A0A0U1RQP1	fc_R5GH46	20
fc_A0A0U1RQP1	fc_D3IF34	864
fc_A0A0U1RQP1	fc_Q8G4V0	459
fc_A0A0U1RQP1	fc_A0A412AZB2	486
fc_A0A0U1RQP1	fc_C4Z0F9	640
fc_A0A0U1RQP1	fc_A0A3E3JYU3	140
fc_A0A0U1RQP1	fc_Q8G5J2	27
fc_A0A0U1RQP1	fc_A0A848BXB8	8
fc_A0A0U1RQP1	fc_R6GN99	40
fc_A0A0U1RQP1	fc_R5KHI5	40
fc_A0A0U1RQP1	fc_F0RXF5	520
fc_A0A0U1RQP1	fc_A0A3D8HJY6	60
fc_A0A0U1RQP1	fc_A0A0W7YSF4	27
fc_A0A0U1RQP1	fc_A0A330DB28	1160
fc_A0A0U1RQP1	fc_A0A173WZL2	4440
fc_A0A0U1RQP1	fc_E5BGQ1	3820
fc_A0A0U1RQP1	fc_A0A2Z4U7Y5	4752
fc_A0A0U1RQP1	fc_A0A847SXK8	1632
fc_A0A0U1RQP1	fc_R5KW54	40
fc_A0A0U1RQP1	fc_A0A1B7JNT9	20
fc_A0A0U1RQP1	fc_R6QYD3	3760
fc_A0A0U1RQP1	fc_R5P3D5	648
fc_A0A0U1RQP1	fc_K5YEK6	1856
fc_A0A0U1RQP1	fc_A0A415E4X3	680
fc_A0A0U1RQP1	fc_F3QPY9	20
fc_A0A0U1RQP1	fc_R5I568	40
fc_A0A0U1RQP1	fc_A0A847SXM3	100
fc_A0A0U1RQP1	fc_A0A833C9Q2	756
fc_A0A0U1RQP1	fc_R7LZP9	120
fc_A0A0U1RQP1	fc_H1CZ88	20
fc_A0A0U1RQP1	fc_L1QKQ7	81
fc_A0A0U1RQP1	fc_H3KD88	40
fc_A0A0U1RQP1	fc_R7NB48	40
fc_A0A0U1RQP1	fc_Q2NG91	48
fc_A0A0U1RQP1	fc_R6TTT6	54
fc_A0A0U1RQP1	fc_A0A0N7IEK2	1843
fc_A0A0U1RQP1	fc_A0A6L8TBW0	372
fc_A0A0U1RQP1	fc_F9ZBN9	19
fc_A0A0U1RQP1	fc_D3IF62	396
fc_A0A0U1RQP1	fc_R5GGH3	114
fc_A0A0U1RQP1	fc_A0A413R534	240
fc_A0A0U1RQP1	fc_A0A1B8T3M7	648
fc_A0A0U1RQP1	fc_A0A412B111	12
fc_A0A0U1RQP1	fc_A0A6L8TH67	192
fc_A0A0U1RQP1	fc_A0A174HRN2	516
fc_A0A0U1RQP1	fc_A0A0P0G9P4	324
fc_A0A0U1RQP1	fc_R5GGH8	19
fc_A0A0U1RQP1	fc_A0A173VJ28	156
fc_A0A0U1RQP1	fc_A0A174G2V1	156
fc_A0A0U1RQP1	fc_F9Z7Z9	12
fc_A0A0U1RQP1	fc_A0A0P0GJR7	168
fc_A0A0U1RQP1	fc_E5Y9B9	12
fc_A0A0U1RQP1	fc_Q8G3E9	24
fc_A0A0U1RQP1	fc_E5Y3W1	12
fc_A0A0U1RQP1	fc_F9Z5G6	12
fc_A0A0U1RQP1	fc_A0A1B8T1X9	12
fc_A0A0U1RQP1	fc_R6BGI6	12
fc_A0A0U1RQP1	fc_R5GHH9	19
fc_A0A0U1RQP1	fc_A0A7D6XZJ4	11272
fc_A0A0U1RQP1	fc_A0A3N2M918	1980
fc_A0A0U1RQP1	fc_S7V9J1	48
fc_A0A0U1RQP1	fc_R7ELX5	12
fc_A0A0U1RQP1	fc_A0A7H0EG47	2256
fc_A0A0U1RQP1	fc_R5PWK4	3912
fc_A0A0U1RQP1	fc_E8LHZ5	24
fc_A0A0U1RQP1	fc_R5EEV5	24
fc_A0A0U1RQP1	fc_A0A4Q6B8A4	3600
fc_A0A0U1RQP1	fc_A0A1Y4N0Y3	12
fc_A0A0U1RQP1	fc_R6TF93	204
fc_A0A0U1RQP1	fc_E8LEV8	12
fc_A0A0U1RQP1	fc_A0A2D6VIK7	50
fc_A0A0U1RQP1	fc_B7LS75	19
fc_A0A0U1RQP1	fc_S0FDM7	696
fc_A0A0U1RQP1	fc_R6GS87	168
fc_A0A0U1RQP1	fc_A0A397RRW3	114
fc_A0A0U1RQP1	fc_R9HZ54	1056
fc_A0A0U1RQP1	fc_C6JP72	528
fc_A0A0U1RQP1	fc_A0A7V7FNP1	204
fc_A0A0U1RQP1	fc_H1CYU9	948
fc_A0A0U1RQP1	fc_R9T7V4	24
fc_A0A0U1RQP1	fc_R5EE87	31
fc_A0A0U1RQP1	fc_A0A0F5IQ03	12
fc_A0A0U1RQP1	fc_A0A4Q6BBG1	444
fc_A0A0U1RQP1	fc_A7I1X4	120
fc_A0A0U1RQP1	fc_A0A847SX36	60
fc_A0A0U1RQP1	fc_A0A6B9TCB0	60
fc_A0A0U1RQP1	fc_A0A2N2ELY5	247
fc_A0A0U1RQP1	fc_H1DDU2	288
fc_A0A0U1RQP1	fc_A0A4Q5XHJ1	48
fc_A0A0U1RQP1	fc_G1V1Z8	60
fc_A0A0U1RQP1	fc_A0A225U972	57
fc_A0A0U1RQP1	fc_S7TY95	494
fc_A0A0U1RQP1	fc_A0A0K0G7N5	12
fc_A0A0U1RQP1	fc_R5URM7	57
fc_A0A0U1RQP1	fc_A0A4Q6BBY5	24
fc_A0A0U1RQP1	fc_E6MTU6	192
fc_A0A0U1RQP1	fc_A0A1Y4HFR2	228
fc_A0A0U1RQP1	fc_R7JCC5	12
fc_A0A0U1RQP1	fc_R5QRM6	84
fc_A0A0U1RQP1	fc_C9KPY8	12
fc_A0A0U1RQP1	fc_A0A847SSQ7	57
fc_A0A0U1RQP1	fc_R5UQV5	19
fc_A0A0U1RQP1	fc_F0R174	12
fc_A0A0U1RQP1	fc_B7LKD5	24
fc_A0A0U1RQP1	fc_A0A7V7KCA4	12
fc_A0A0U1RQP1	fc_Q2NHD2	12
fc_A0A0U1RQP1	fc_A0A925NST5	12
fc_A0A0U1RQP1	fc_K1IYB4	12
fc_A0A0U1RQP1	fc_V2ZFC2	12
fc_A0A0U1RQP1	fc_E8LGY7	24
fc_A0A0U1RQP1	fc_A0A6L8TEM1	406
fc_A0A0U1RQP1	fc_A0A423UK68	119
fc_A0A0U1RQP1	fc_A0A415CGS8	7
fc_A0A0U1RQP1	fc_A0A0J6CHW0	91
fc_A0A0U1RQP1	fc_R5GGG2	21
fc_A0A0U1RQP1	fc_A0A415CGM2	14
fc_A0A0U1RQP1	fc_B1C5G8	7
fc_A0A0U1RQP1	fc_B7ARJ2	7
fc_A0A0U1RQP1	fc_A0A264VQN3	14
fc_A0A0U1RQP1	fc_R5QRI7	7
fc_A0A0U1RQP1	fc_A0A6I3S6C4	7
fc_A0A0U1RQP1	fc_A0A1Y4H0S5	14
fc_A0A0U1RQP1	fc_A0A0F5JRK2	28
fc_A0A0U1RQP1	fc_A0A167P172	700
fc_A0A0U1RQP1	fc_A0A0W7YUL9	7
fc_A0A0U1RQP1	fc_Q2NHE3	1155
fc_A0A0U1RQP1	fc_A0A6A7LXF3	7
fc_A0A0U1RQP1	fc_A9KS63	7
fc_A0A0U1RQP1	fc_S7U6E5	7
fc_A0A0U1RQP1	fc_A0A843ASS3	14
fc_A0A0U1RQP1	fc_A0A833CCQ3	14
fc_A0A0U1RQP1	fc_R6W4S9	2562
fc_A0A0U1RQP1	fc_R7LTZ9	7
fc_A0A0U1RQP1	fc_H1DES5	21
fc_A0A0U1RQP1	fc_R5LKV6	7
fc_A0A0U1RQP1	fc_R7M519	154
fc_A0A0U1RQP1	fc_A0A095XWW8	21
fc_A0A0U1RQP1	fc_A0A843B5S7	231
fc_A0A0U1RQP1	fc_K1IMT5	14
fc_A0A0U1RQP1	fc_H1D223	7
fc_A0A0U1RQP1	fc_H1DES1	14
fc_A0A0U1RQP1	fc_E7GD97	7
fc_A0A0U1RQP1	fc_B1C2A0	46
fc_A0A0U1RQP1	fc_R9T4I5	10
fc_A0A0U1RQP1	fc_A0A0U5KTP9	298
fc_A0A0U1RQP1	fc_F0QZL4	12
fc_Q9BV35	fc_A0A938X6R7	5488
fc_Q9BV35	fc_D3IKV8	3038
fc_Q9BV35	fc_A0A2K2U6D1	10388
fc_Q9BV35	fc_R5G0V8	9604
fc_Q9BV35	fc_Q8G5B6	5488
fc_Q9BV35	fc_F9Z5N3	3136
fc_Q9BV35	fc_R6AXK7	2156
fc_Q9BV35	fc_A0A6L8T8R9	2352
fc_Q9BV35	fc_A0A173SBU9	4343
fc_Q9BV35	fc_F9ZAZ0	3333
fc_Q9BV35	fc_C4Z545	98
fc_Q9BV35	fc_A0A6L8TBW0	98
fc_Q9BV35	fc_D4K2U2	2940
fc_Q9BV35	fc_A0A412FGJ9	1078
fc_Q9BV35	fc_A0A412AWW1	98
fc_Q9BV35	fc_A0A3E3K1F4	1960
fc_Q9BV35	fc_Q8G7X1	98
fc_Q9BV35	fc_D3IF62	11270
fc_Q9BV35	fc_S2LB46	2940
fc_Q9BV35	fc_A0A3E3K6K5	8383
fc_Q9BV35	fc_A0A1B8T740	6370
fc_Q9BV35	fc_C4Z376	4214
fc_Q9BV35	fc_Q841T7	4606
fc_Q9BV35	fc_Q8G567	1666
fc_Q9BV35	fc_A0A2K2U801	11074
fc_Q9BV35	fc_A0A0P0FUT5	98
fc_Q9BV35	fc_Q8G456	4312
fc_Q9BV35	fc_A0A0J6CNK0	2254
fc_Q9BV35	fc_C4Z3X2	24402
fc_Q9BV35	fc_A0A412G2Z6	2646
fc_Q9BV35	fc_A0A6L8TBM4	6664
fc_Q9BV35	fc_A0A1B8T6N8	6464
fc_Q9BV35	fc_E5Y684	98
fc_Q9BV35	fc_A0A1B8T3W1	220
fc_Q9BV35	fc_A0A1Y4F688	3131
fc_Q9BV35	fc_A0A2X3UFU4	200
fc_Q9BV35	fc_A0A413RBJ1	3232
fc_Q9BV35	fc_A0A6L8TEN0	1372
fc_Q9BV35	fc_I9SCV7	4116
fc_Q9BV35	fc_R5GH46	8036
fc_Q9BV35	fc_A0A423UIA3	19208
fc_Q9BV35	fc_A0A415CDP3	3333
fc_Q9BV35	fc_A0A6L8TCJ6	392
fc_Q9BV35	fc_F9Z614	1568
fc_Q9BV35	fc_A0A412B111	98
fc_Q9BV35	fc_A0A174DEL9	8484
fc_Q9BV35	fc_I8X1Q7	3038
fc_Q9BV35	fc_A0A0J6CM02	3232
fc_Q9BV35	fc_A0A3E3I0X2	98
fc_Q9BV35	fc_A0A0J6CJ34	3234
fc_Q9BV35	fc_A0A6L8TCZ4	2156
fc_Q9BV35	fc_B1BZ57	3136
fc_Q9BV35	fc_A0A0N7IFT8	6076
fc_Q9BV35	fc_E5Y4Z0	1568
fc_Q9BV35	fc_Q8G801	6464
fc_Q9BV35	fc_R5GE60	686
fc_Q9BV35	fc_A0A415CIC9	1862
fc_Q9BV35	fc_D4K4A3	1862
fc_Q9BV35	fc_A0A6L8Q5L5	3038
fc_Q9BV35	fc_A0A0J6F8I9	100
fc_Q9BV35	fc_A0A174Q818	3038
fc_Q9BV35	fc_C4Z1S4	6664
fc_Q9BV35	fc_F9Z9Q6	98
fc_Q9BV35	fc_A0A3E3K5H1	1078
fc_Q9BV35	fc_A0A412B0K0	4214
fc_Q9BV35	fc_C4Z1K2	2744
fc_Q9BV35	fc_Q8G4V0	1666
fc_Q9BV35	fc_B1C2A0	98
fc_Q9BV35	fc_A0A174TXF2	1982
fc_Q9BV35	fc_A0A939BDJ0	3136
fc_Q9BV35	fc_A0A173VID3	98
fc_Q9BV35	fc_A0A173QU56	101
fc_Q9BV35	fc_A0A174CA94	2800
fc_Q9BV35	fc_B1BYP3	392
fc_Q9BV35	fc_E5Y602	3030
fc_Q9BV35	fc_A0A1Y4EW92	4116
fc_Q9BV35	fc_I9RMF7	3136
fc_Q9BV35	fc_A0A2X3V2C3	784
fc_Q9BV35	fc_D4JZ29	1717
fc_Q9BV35	fc_A0A2K9P3H9	1078
fc_Q9BV35	fc_F9Z3Z9	404
fc_Q9BV35	fc_A0A3E3K660	1764
fc_Q9BV35	fc_A0A3E3K2F1	3136
fc_Q9BV35	fc_A0A412AZB2	1818
fc_Q9BV35	fc_A0A938X4M8	2548
fc_Q9BV35	fc_R5GHV1	909
fc_Q9BV35	fc_F9Z3B5	3626
fc_Q9BV35	fc_Q8G6G2	882
fc_Q9BV35	fc_F9Z5C9	202
fc_Q9BV35	fc_I8XGT8	4214
fc_Q9BV35	fc_A0A1Y4EZS8	882
fc_Q9BV35	fc_A0A423UHZ7	1616
fc_Q9BV35	fc_R6AY77	294
fc_Q9BV35	fc_E5Y3Q7	196
fc_Q9BV35	fc_C4Z0F9	3136
fc_Q9BV35	fc_A0A2K2U1Z2	1862
fc_Q9BV35	fc_R5FV85	98
fc_Q9BV35	fc_R5G4F4	98
fc_Q9BV35	fc_A0A0J6CGV9	3038
fc_Q9BV35	fc_A0A1H4H8D9	784
fc_Q9BV35	fc_A0A173VJ28	1274
fc_Q9BV35	fc_E5Y812	2254
fc_Q9BV35	fc_R6B725	199
fc_Q9BV35	fc_R6B8H1	196
fc_Q9BV35	fc_Q8G3N6	98
fc_Q9BV35	fc_R5GJ82	98
fc_Q9BV35	fc_F9Z928	686
fc_Q9BV35	fc_I8X1B3	784
fc_Q9BV35	fc_A0A174A4Q5	1515
fc_Q9BV35	fc_R5FZY2	196
fc_Q9BV35	fc_I8XRC2	98
fc_Q9BV35	fc_A0A2K2U8V1	784
fc_Q9BV35	fc_A0A174DAI9	3136
fc_Q9BV35	fc_D3IHI5	401
fc_Q9BV35	fc_D4K246	294
fc_Q9BV35	fc_A0A174G2V1	1274
fc_Q9BV35	fc_Q8G500	1078
fc_Q9BV35	fc_A0A6L8TAP0	1470
fc_Q9BV35	fc_A0A1B8T4L7	686
fc_Q9BV35	fc_A0A938X8J3	909
fc_Q9BV35	fc_I9H1Z8	98
fc_Q9BV35	fc_D3IIL0	1111
fc_Q9BV35	fc_I9S7M5	196
fc_Q9BV35	fc_E5Y321	490
fc_Q9BV35	fc_A0A0P0GJR7	1372
fc_Q9BV35	fc_I9GS51	101
fc_Q9BV35	fc_C4Z1W2	98
fc_Q9BV35	fc_I9GBJ8	98
fc_Q9BV35	fc_Q8G783	98
fc_Q9BV35	fc_E5Y2Y4	101
fc_Q9BV35	fc_A0A0J6CNG5	294
fc_Q9BV35	fc_A0A3E3IWD9	303
fc_Q9BV35	fc_A0A1B8T4Q3	202
fc_Q9BV35	fc_A0A139LNF9	404
fc_Q9BV35	fc_A0A174BMU3	588
fc_Q9BV35	fc_E5Y5L3	98
fc_Q9BV35	fc_R5GBM5	98
fc_Q9BV35	fc_D3IMU6	98
fc_Q9BV35	fc_E5Y2X8	294
fc_Q9BV35	fc_A0A1Y4FVJ4	196
fc_Q9BV35	fc_A0A173RFD9	196
fc_Q9BV35	fc_C4Z1J2	294
fc_Q9BV35	fc_I8XQN5	98
fc_Q9BV35	fc_I8XW15	98
fc_Q9BV35	fc_R6BXH0	196
fc_Q9BV35	fc_Q8G649	196
fc_Q9BV35	fc_E5Y9B9	98
fc_Q9BV35	fc_I8XQ77	202
fc_Q9BV35	fc_A0A0P0G9A9	294
fc_Q9BV35	fc_E5Y7S9	294
fc_Q9BV35	fc_C4Z189	202
fc_Q9BV35	fc_A0A3E3HVV6	98
fc_Q9BV35	fc_A0A0J6CF26	490
fc_Q9BV35	fc_I9RLT2	98
fc_Q9BV35	fc_F9ZBW5	98
fc_Q9BV35	fc_I9GIR5	294
fc_Q9BV35	fc_A0A415CGM2	196
fc_Q9BV35	fc_A0A412AWQ4	98
fc_Q9BV35	fc_E5Y3W1	98
fc_Q9BV35	fc_I9H298	196
fc_Q9BV35	fc_C4Z4J4	98
fc_Q9BV35	fc_R6BGN6	98
fc_Q9BV35	fc_Q8G7D6	202
fc_Q9BV35	fc_R6BGI6	98
fc_Q9BV35	fc_I9SFL9	101
fc_Q9BV35	fc_D4JY65	101
fc_Q9BV35	fc_A0A1B8T6I2	98
fc_Q9BV35	fc_R6B6K9	98
fc_Q9BV35	fc_D3IEX2	202
fc_Q9BV35	fc_Q8G5J2	101
fc_Q9BV35	fc_E5Y571	98
fc_Q9BV35	fc_A0A412AZV5	101
fc_Q9BV35	fc_A0A139L9Q0	202
fc_Q9BV35	fc_A0A0P0FT00	98
fc_Q9BV35	fc_E5Y5J7	98
fc_Q9BV35	fc_A0A0P0GGH1	101
fc_Q9BV35	fc_I9RUT7	196
fc_Q9BV35	fc_E5Y8Q5	98
fc_Q9BV35	fc_A0A225TWA9	392
fc_Q9BV35	fc_A0A1Y4GZI2	58408
fc_Q9BV35	fc_A0A173RT62	196
fc_Q9BV35	fc_A0A7T0H2P6	392
fc_Q9BV35	fc_A0A3N2M918	2646
fc_Q9BV35	fc_A0A173UJ88	196
fc_Q9BV35	fc_A0A3N2MA88	23520
fc_Q9BV35	fc_A0A1Q6HAL1	196
fc_Q9BV35	fc_A0A921DS66	16660
fc_Q9BV35	fc_A0A173XMR2	39886
fc_Q9BV35	fc_A0A415DTB6	20200
fc_Q9BV35	fc_A0A512TMS7	12250
fc_Q9BV35	fc_A0A7X1TWX3	98
fc_Q9BV35	fc_S7VCX7	2800
fc_Q9BV35	fc_R6GN99	72030
fc_Q9BV35	fc_A0A2A5Q4T4	117012
fc_Q9BV35	fc_A0A1K1P1D6	38416
fc_Q9BV35	fc_A0A4Q5XXY5	392
fc_Q9BV35	fc_A0A1Y3WLA6	35672
fc_Q9BV35	fc_R5KHI5	1764
fc_Q9BV35	fc_K1ITW0	98
fc_Q9BV35	fc_A0A843AWN9	91532
fc_Q9BV35	fc_A0A7H0EG47	61642
fc_Q9BV35	fc_A0A415E456	25774
fc_Q9BV35	fc_A0A143PWY4	21952
fc_Q9BV35	fc_R5B9W9	1862
fc_Q9BV35	fc_E7GD29	98
fc_Q9BV35	fc_A0A848C398	606
fc_Q9BV35	fc_A0A0D1K2F8	8820
fc_Q9BV35	fc_A0A1Y6GNB4	98
fc_Q9BV35	fc_A0A921DR76	12054
fc_Q9BV35	fc_A0A0F1UW09	196
fc_Q9BV35	fc_R6VK47	588
fc_Q9BV35	fc_A0A7T0GYM8	294
fc_Q9BV35	fc_A0A414PY70	37730
fc_Q9BV35	fc_A0A1M6FUK7	12250
fc_Q9BV35	fc_R6CA73	98
fc_Q9BV35	fc_G8LF12	32046
fc_Q9BV35	fc_A0A833FHD7	98
fc_Q9BV35	fc_R6PBC6	12936
fc_Q9BV35	fc_R9T4I5	490
fc_Q9BV35	fc_A0A7X1TTT3	101
fc_Q9BV35	fc_A0A330DB28	3819
fc_Q9BV35	fc_A0A0G8G9V1	56252
fc_Q9BV35	fc_A0A1W1YK65	490
fc_Q9BV35	fc_A0A0W7Z124	11956
fc_Q9BV35	fc_C0C0I0	404
fc_Q9BV35	fc_R5XBX7	16268
fc_Q9BV35	fc_F3QPF3	505
fc_Q9BV35	fc_A0A173WZL2	22422
fc_Q9BV35	fc_R7LDW8	1274
fc_Q9BV35	fc_A0A4V2QBB8	294
fc_Q9BV35	fc_R7MRD7	21952
fc_Q9BV35	fc_A0A415CGP3	392
fc_Q9BV35	fc_A0A6A7M215	4312
fc_Q9BV35	fc_E5BGQ1	14140
fc_Q9BV35	fc_A0A2N3PI27	59878
fc_Q9BV35	fc_A0A1Y4H0S5	196
fc_Q9BV35	fc_F0RW38	20776
fc_Q9BV35	fc_A0A855F0A6	10584
fc_Q9BV35	fc_S7TJ67	98
fc_Q9BV35	fc_A0A2S0KQH0	18032
fc_Q9BV35	fc_L1QEP6	98
fc_Q9BV35	fc_R5E6R1	15974
fc_Q9BV35	fc_R5D505	17369
fc_Q9BV35	fc_A0A174ISG5	20200
fc_Q9BV35	fc_A0A2A7MG91	490
fc_Q9BV35	fc_A0A2K9HBD5	5353
fc_Q9BV35	fc_A9KMM8	36458
fc_Q9BV35	fc_A0A2J0Q440	98
fc_Q9BV35	fc_A0A921HW32	41748
fc_Q9BV35	fc_H1CZI7	1176
fc_Q9BV35	fc_H3KBY7	101
fc_Q9BV35	fc_G1UXW7	2058
fc_Q9BV35	fc_R9T9Q1	686
fc_Q9BV35	fc_V2YB54	98
fc_Q9BV35	fc_F0R5T5	7878
fc_Q9BV35	fc_A0A3D8HG59	98
fc_Q9BV35	fc_A0A7W3E9D1	38380
fc_Q9BV35	fc_E8LEV8	196
fc_Q9BV35	fc_A0A6A7MEB3	22638
fc_Q9BV35	fc_A0A833CCU3	29008
fc_Q9BV35	fc_R6TME9	1717
fc_Q9BV35	fc_B7LQN3	30184
fc_Q9BV35	fc_R5LYQ2	13132
fc_Q9BV35	fc_A0A0F1JJ10	1818
fc_Q9BV35	fc_A0A7X1TUZ0	588
fc_Q9BV35	fc_A0A0M3EXF0	4606
fc_Q9BV35	fc_R5KW54	294
fc_Q9BV35	fc_A0A1K1P8W0	8080
fc_Q9BV35	fc_A0A4V2AYR6	13916
fc_Q9BV35	fc_A0A0W2HW15	19404
fc_Q9BV35	fc_A0A2A5Q249	5757
fc_Q9BV35	fc_R6ZZB9	1862
fc_Q9BV35	fc_A0A1F1EAV6	19992
fc_Q9BV35	fc_A0A0M3F5J8	20188
fc_Q9BV35	fc_A0A1M4TI18	196
fc_Q9BV35	fc_C6JKL0	2058
fc_Q9BV35	fc_Q2NGL6	2646
fc_Q9BV35	fc_R6HGJ2	9898
fc_Q9BV35	fc_R6CER3	294
fc_Q9BV35	fc_A0A837K6J7	22050
fc_Q9BV35	fc_A0A837K7Y5	28322
fc_Q9BV35	fc_E5BE12	9996
fc_Q9BV35	fc_A0A0W7YZ60	5292
fc_Q9BV35	fc_F3QWG3	588
fc_Q9BV35	fc_R6PQ16	16562
fc_Q9BV35	fc_E7GBS6	98
fc_Q9BV35	fc_R7LWR5	19796
fc_Q9BV35	fc_S0FDM7	5684
fc_Q9BV35	fc_A0A1B7JNT9	98
fc_Q9BV35	fc_A0A2S0L199	12800
fc_Q9BV35	fc_A0A833FLQ1	10486
fc_Q9BV35	fc_K1IMX3	98
fc_Q9BV35	fc_A0A7X1TVG2	20090
fc_Q9BV35	fc_R6QYD3	18130
fc_Q9BV35	fc_R6S687	17069
fc_Q9BV35	fc_E4ME81	5488
fc_Q9BV35	fc_A0A1Q8YUF2	490
fc_Q9BV35	fc_F0R3D7	19502
fc_Q9BV35	fc_A0A1Y4DGA6	1078
fc_Q9BV35	fc_A0A837LE85	14896
fc_Q9BV35	fc_R8AR98	14700
fc_Q9BV35	fc_C3X868	98
fc_Q9BV35	fc_A0A369ZSN3	36966
fc_Q9BV35	fc_A0A0F3ZQS4	6762
fc_Q9BV35	fc_A0A330E080	294
fc_Q9BV35	fc_A0A1Y4LN10	588
fc_Q9BV35	fc_A0A1H3Z1A0	3939
fc_Q9BV35	fc_R5Y5J9	1568
fc_Q9BV35	fc_A0A174IBZ5	4848
fc_Q9BV35	fc_A0A3C0CAM8	4802
fc_Q9BV35	fc_A0A1B2I3Q9	7448
fc_Q9BV35	fc_G1UZX4	196
fc_Q9BV35	fc_H3KBJ0	19110
fc_Q9BV35	fc_V2XVW2	1764
fc_Q9BV35	fc_E4MCZ9	392
fc_Q9BV35	fc_A0A2A2MGK0	8282
fc_Q9BV35	fc_A0A2A7MIC7	20874
fc_Q9BV35	fc_S7UST9	23030
fc_Q9BV35	fc_S7U3J5	32438
fc_Q9BV35	fc_A0A2A2INW6	19894
fc_Q9BV35	fc_A0A2U1DNE0	98
fc_Q9BV35	fc_K5YEK6	6664
fc_Q9BV35	fc_C6JP72	4214
fc_Q9BV35	fc_A0A0E3UJQ9	101
fc_Q9BV35	fc_A0A2J0Q144	4900
fc_Q9BV35	fc_A0A843AUZ0	1568
fc_Q9BV35	fc_U2KXE6	98
fc_Q9BV35	fc_R6ZY67	392
fc_Q9BV35	fc_A0A7V7FNP1	1666
fc_Q9BV35	fc_H1CYU9	7742
fc_Q9BV35	fc_R9T7V4	19894
fc_Q9BV35	fc_R7M170	101
fc_Q9BV35	fc_R7M278	20301
fc_Q9BV35	fc_A0A1Y3YZ87	2548
fc_Q9BV35	fc_S7UXQ7	14994
fc_Q9BV35	fc_C9KQS8	490
fc_Q9BV35	fc_R5M5P6	196
fc_Q9BV35	fc_R9I687	20874
fc_Q9BV35	fc_R5EE87	98
fc_Q9BV35	fc_R5LJG3	5586
fc_Q9BV35	fc_A0A3R5Z400	1300
fc_Q9BV35	fc_A0A847SVK3	14948
fc_Q9BV35	fc_R7LT86	1414
fc_Q9BV35	fc_A0A843AZ34	490
fc_Q9BV35	fc_F3PRM1	98
fc_Q9BV35	fc_R6W643	707
fc_Q9BV35	fc_A0A0F0TZV3	9898
fc_Q9BV35	fc_R6P6Q7	980
fc_Q9BV35	fc_L1QLW2	2058
fc_Q9BV35	fc_A0A925MJR6	882
fc_Q9BV35	fc_R9I6I3	808
fc_Q9BV35	fc_C0C5D1	12838
fc_Q9BV35	fc_K1ITQ8	882
fc_Q9BV35	fc_A0A6A7MAL5	4704
fc_Q9BV35	fc_L1QIM1	882
fc_Q9BV35	fc_L1Q2N3	98
fc_Q9BV35	fc_C6JIH9	98
fc_Q9BV35	fc_A0A4Q6AK50	784
fc_Q9BV35	fc_S0F5W1	1960
fc_Q9BV35	fc_R7EM32	294
fc_Q9BV35	fc_B7LLF0	3136
fc_Q9BV35	fc_K1IH23	196
fc_Q9BV35	fc_V2XUR8	392
fc_Q9BV35	fc_A0A1V8P3H8	3332
fc_Q9BV35	fc_L1QIT1	490
fc_Q9BV35	fc_A0A0F5J8C2	2156
fc_Q9BV35	fc_A7I1X4	980
fc_Q9BV35	fc_R7MMG7	588
fc_Q9BV35	fc_A0A847SX36	490
fc_Q9BV35	fc_K5ZCI2	686
fc_Q9BV35	fc_R5EI37	2450
fc_Q9BV35	fc_A0A1W2CBX4	98
fc_Q9BV35	fc_A0A173U930	3838
fc_Q9BV35	fc_E8LE46	1176
fc_Q9BV35	fc_A0A379E1P7	1506
fc_Q9BV35	fc_R6QH55	2020
fc_Q9BV35	fc_A0A0W7YUX6	2254
fc_Q9BV35	fc_Q2NFX5	490
fc_Q9BV35	fc_A0A847SXM3	490
fc_Q9BV35	fc_A0A095XIZ2	4018
fc_Q9BV35	fc_K1JG35	98
fc_Q9BV35	fc_A0A4Q6AE74	2929
fc_Q9BV35	fc_A0A847SWN2	2842
fc_Q9BV35	fc_A0A6B9TCM5	490
fc_Q9BV35	fc_R6GLT5	392
fc_Q9BV35	fc_A0A847T380	294
fc_Q9BV35	fc_Q2NGM3	505
fc_Q9BV35	fc_A0A229NPP4	980
fc_Q9BV35	fc_R7BJI6	1100
fc_Q9BV35	fc_E8LED3	4802
fc_Q9BV35	fc_A0A6B9TCB0	490
fc_Q9BV35	fc_R7PAD8	490
fc_Q9BV35	fc_A0A7X1TV01	1818
fc_Q9BV35	fc_A0A4Q5XGI9	1717
fc_Q9BV35	fc_A0A925MI35	1078
fc_Q9BV35	fc_A0A0J2GZ90	1078
fc_Q9BV35	fc_A0A843AWG9	404
fc_Q9BV35	fc_A0A4P7UKH0	294
fc_Q9BV35	fc_H1DDU2	101
fc_Q9BV35	fc_A0A833C9Q2	2828
fc_Q9BV35	fc_A0A4Q5XHJ1	392
fc_Q9BV35	fc_R5MWX7	588
fc_Q9BV35	fc_A0A847T7Z3	505
fc_Q9BV35	fc_A0A6B9T7E6	588
fc_Q9BV35	fc_Q2NHN5	588
fc_Q9BV35	fc_A0A833CFJ1	98
fc_Q9BV35	fc_D1Y8D8	98
fc_Q9BV35	fc_A0A6I3S3X6	1078
fc_Q9BV35	fc_W0BTI0	98
fc_Q9BV35	fc_A0A1Y4W8W2	98
fc_Q9BV35	fc_A0A1K1NCL2	805
fc_Q9BV35	fc_A0A7V7FNH9	196
fc_Q9BV35	fc_A0A377IZP7	1372
fc_Q9BV35	fc_E8LLM9	101
fc_Q9BV35	fc_K1JC39	98
fc_Q9BV35	fc_U2LZU2	98
fc_Q9BV35	fc_R5NKR6	2646
fc_Q9BV35	fc_R5LJH5	196
fc_Q9BV35	fc_A0A0K0G7N5	98
fc_Q9BV35	fc_G8LKN9	98
fc_Q9BV35	fc_A0A847SU62	294
fc_Q9BV35	fc_A9KSP1	1274
fc_Q9BV35	fc_A0A6B9TAQ4	303
fc_Q9BV35	fc_R6WRN5	294
fc_Q9BV35	fc_R5RDZ3	98
fc_Q9BV35	fc_A0A843B5S7	3234
fc_Q9BV35	fc_A0A1Y4R8D1	707
fc_Q9BV35	fc_R5EKI8	1010
fc_Q9BV35	fc_R5MQQ7	101
fc_Q9BV35	fc_D1Y2Q0	909
fc_Q9BV35	fc_A0A1Y4GFF6	588
fc_Q9BV35	fc_R9T752	505
fc_Q9BV35	fc_R9T652	505
fc_Q9BV35	fc_R9TCM3	490
fc_Q9BV35	fc_A0A369ZQF6	196
fc_Q9BV35	fc_R9T4G7	490
fc_Q9BV35	fc_S7U295	98
fc_Q9BV35	fc_A0A847SWM0	1078
fc_Q9BV35	fc_R7M3Z6	588
fc_Q9BV35	fc_L1QPQ2	606
fc_Q9BV35	fc_Q2NIB7	98
fc_Q9BV35	fc_R9TC77	392
fc_Q9BV35	fc_A0A1Y4Q9Y3	101
fc_Q9BV35	fc_A0A925S5B2	101
fc_Q9BV35	fc_H1CY84	588
fc_Q9BV35	fc_R6V9I5	196
fc_Q9BV35	fc_G1V6S1	98
fc_Q9BV35	fc_A0A6B9TBY8	400
fc_Q9BV35	fc_R6RNW1	98
fc_Q9BV35	fc_R6V4V3	98
fc_Q9BV35	fc_L1QKQ7	294
fc_Q9BV35	fc_H3KD88	202
fc_Q9BV35	fc_K1IMT5	196
fc_Q9BV35	fc_C9KK82	294
fc_Q9BV35	fc_R5VBE7	98
fc_Q9BV35	fc_R5NSM7	196
fc_Q9BV35	fc_A0A4Q6BA63	101
fc_Q9BV35	fc_R6CNC3	101
fc_Q9BV35	fc_R6WJD9	196
fc_Q9BV35	fc_K5Z692	98
fc_Q9BV35	fc_F3QTI9	196
fc_Q9BV35	fc_F3QVV3	101
fc_Q9BV35	fc_R7NB48	196
fc_Q9BV35	fc_R6EC47	101
fc_Q9BV35	fc_Q2NG91	588
fc_Q9BV35	fc_R7G6R3	98
fc_Q9BV35	fc_R6TDW2	196
fc_Q9BV35	fc_Q2NES9	505
fc_Q9BV35	fc_R7CUY3	98
fc_Q9BV35	fc_F0R174	98
fc_Q9BV35	fc_S7TVX3	294
fc_Q9BV35	fc_C3XBX2	100
fc_Q9BV35	fc_A0A6B9TED2	98
fc_Q9BV35	fc_A0A809KB89	196
fc_Q9BV35	fc_C3XCZ8	303
fc_Q9BV35	fc_K1IWC7	392
fc_Q9BV35	fc_E8LEJ8	101
fc_Q9BV35	fc_U2K5I5	294
fc_Q9BV35	fc_R7NHS7	196
fc_Q9BV35	fc_K1J4C1	392
fc_Q9BV35	fc_A0A7V7KCA4	98
fc_Q9BV35	fc_Q2NEQ9	100
fc_Q9BV35	fc_A0A4Q5XEF2	196
fc_Q9BV35	fc_R7LHL9	98
fc_Q9BV35	fc_F3QZ39	101
fc_Q9BV35	fc_Q2NHD2	98
fc_Q9BV35	fc_E7GFD4	101
fc_Q9BV35	fc_A0A921DQX1	98
fc_Q9BV35	fc_A0A925NST5	101
fc_Q9BV35	fc_E6MLP9	98
fc_Q9BV35	fc_K1IYB4	98
fc_Q9BV35	fc_D1VXW8	98
fc_Q9BV35	fc_Q2NEL7	98
fc_Q9BV35	fc_Q2NGM1	98
fc_Q9BV35	fc_R5JYZ4	98
fc_Q9BV35	fc_D1VZX4	101
fc_Q9BV35	fc_G1UZJ1	98
fc_Q9BV35	fc_R6TTT6	196
fc_Q9BV35	fc_R5LKU5	98
fc_Q9BV35	fc_E5BEM6	98
fc_Q9BV35	fc_A0A174P036	96
fc_Q9BV35	fc_F9Z7I3	57
fc_Q9BV35	fc_A0A1B8T421	18
fc_Q9BV35	fc_A0A174IS28	117
fc_Q9BV35	fc_A0A1Y4EWG7	99
fc_Q9BV35	fc_A0A3E3K4H7	15
fc_Q9BV35	fc_D3IGX4	3
fc_Q9BV35	fc_A0A930M5Q2	690
fc_Q9BV35	fc_E8LKB0	375
fc_Q9BV35	fc_S3BTA0	591
fc_Q9BV35	fc_R5B145	588
fc_Q9BV35	fc_V2ZDH2	9
fc_Q9BV35	fc_F3QV65	78
fc_Q9BV35	fc_R5FXB3	12
fc_Q9BV35	fc_A0A6A7M5H6	4
fc_Q9BV35	fc_H1DKE9	3
fc_Q9BV35	fc_E6MSU3	6
fc_Q9BV35	fc_R7LUC6	6
fc_Q9BV35	fc_F3PWQ5	3
fc_Q9BV35	fc_A0A174MRX8	50
fc_Q9BV35	fc_A0A4Q5XN07	490
fc_Q9BV35	fc_L1QIG2	4
fc_E9PF17	fc_A0A2K2U1Y2	142
fc_E9PF17	fc_A0A6L8T8R9	11715
fc_E9PF17	fc_Q8G567	4189
fc_E9PF17	fc_A0A6L8TEN0	1120
fc_E9PF17	fc_A0A6L8TEM1	4118
fc_E9PF17	fc_R5GGG2	213
fc_E9PF17	fc_A0A173RFD9	160
fc_E9PF17	fc_A0A3N2MA88	86336
fc_E9PF17	fc_S7V9J1	142
fc_E9PF17	fc_R5B9W9	710
fc_E9PF17	fc_R5QRI7	71
fc_E9PF17	fc_R7EQ58	71
fc_E9PF17	fc_H1CZI7	4473
fc_E9PF17	fc_A0A6A7LXF3	71
fc_E9PF17	fc_S7U6E5	71
fc_E9PF17	fc_A0A843ASS3	142
fc_E9PF17	fc_A0A833CCQ3	142
fc_E9PF17	fc_E5BE12	8160
fc_E9PF17	fc_E8LHW4	71
fc_E9PF17	fc_R6W4S9	25631
fc_E9PF17	fc_A0A855U680	284
fc_E9PF17	fc_R5LKV6	71
fc_E9PF17	fc_C6JIH9	80
fc_E9PF17	fc_R7M519	1562
fc_E9PF17	fc_S3BGU5	213
fc_E9PF17	fc_R7M3Z6	480
fc_E9PF17	fc_H1DES1	142
fc_E9PF17	fc_R6WJD9	160
fc_E9PF17	fc_A0A174TVC0	81
fc_E9PF17	fc_E5Y3F6	111
fc_E9PF17	fc_A0A2K2U8V1	24
fc_E9PF17	fc_A0A3E3HVV6	3
fc_E9PF17	fc_F9Z8X5	6
fc_E9PF17	fc_A0A925MKA5	702
fc_E9PF17	fc_A0A6A7M215	132
fc_E9PF17	fc_A0A3N2MEH8	507
fc_E9PF17	fc_R6YUW5	42
fc_E9PF17	fc_R7EM32	9
fc_E9PF17	fc_A0A847SWN2	87
fc_E9PF17	fc_A0A847T221	15
fc_E9PF17	fc_D1Y8D8	3
fc_E9PF17	fc_R9T7F2	9
fc_E9PF17	fc_Q2NG91	18
fc_E9PF17	fc_F0R174	3
fc_E9PF17	fc_Q2NEN8	3
fc_E9PF17	fc_A0A264VPG8	3
fc_E9PF17	fc_A0A0E3YTT1	7
fc_A0A669KB53	fc_A0A3E3HVU0	342
fc_A0A669KB53	fc_A0A423UN92	34
fc_A0A669KB53	fc_A0A1Y4ELL7	5712
fc_A0A669KB53	fc_I9GBA6	1190
fc_A0A669KB53	fc_E5Y653	38
fc_A0A669KB53	fc_A0A6L8TD38	612
fc_A0A669KB53	fc_A0A412G525	988
fc_A0A669KB53	fc_A0A2X3V2C3	304
fc_A0A669KB53	fc_Q8G866	34
fc_A0A669KB53	fc_I8XQN5	38
fc_A0A669KB53	fc_R6B1X0	266
fc_A0A669KB53	fc_A0A415CGM2	76
fc_A0A669KB53	fc_A0A848BXB8	34
fc_A0A669KB53	fc_A0A7H0EG47	42
fc_A0A669KB53	fc_A0A847SYR4	2546
fc_A0A669KB53	fc_A0A7U4N4J6	342
fc_A0A669KB53	fc_A0A833FHD7	34
fc_A0A669KB53	fc_A0A1Y4HAQ8	44302
fc_A0A669KB53	fc_A0A855F0A6	3952
fc_A0A669KB53	fc_A0A843ASS3	34
fc_A0A669KB53	fc_A0A2D6VIK7	76
fc_A0A669KB53	fc_A0A6A7MA88	136
fc_A0A669KB53	fc_A0A843AUZ0	24
fc_A0A669KB53	fc_R7MPN5	6612
fc_A0A669KB53	fc_F3PRM1	38
fc_A0A669KB53	fc_E4MCF3	986
fc_A0A669KB53	fc_A0A174KKV0	38
fc_A0A669KB53	fc_K1JG35	38
fc_A0A669KB53	fc_R6WGP3	38
fc_A0A669KB53	fc_A0A2N2ELY5	494
fc_A0A669KB53	fc_K1IUL5	68
fc_A0A669KB53	fc_F3PUS3	340
fc_A0A669KB53	fc_U2KYT9	38
fc_A0A669KB53	fc_A0A843B5S7	1254
fc_A0A669KB53	fc_C3XCC8	342
fc_A0A669KB53	fc_K1IMT5	76
fc_A0A669KB53	fc_R6YID0	12
fc_A0A669KB53	fc_A0A925NJC6	38
fc_A0A669KB53	fc_F3PMV8	38
fc_O60229	fc_A0A3E3HVU0	635543
fc_O60229	fc_A0A938X6R7	38416
fc_O60229	fc_A0A0N7IFY6	25194
fc_O60229	fc_D3IKV8	20987
fc_O60229	fc_I9RXL3	565957
fc_O60229	fc_A0A2K2U1Y2	1390
fc_O60229	fc_A0A415CIN0	10656
fc_O60229	fc_R6AVU2	18912
fc_O60229	fc_A0A2X3V148	34556
fc_O60229	fc_A0A2K2U6D1	43610
fc_O60229	fc_A0A0N7IEK2	65660
fc_O60229	fc_A0A1Y4EPJ1	1582
fc_O60229	fc_A0A3E3K387	44822
fc_O60229	fc_F9Z8U5	11651
fc_O60229	fc_D3IGT6	72930
fc_O60229	fc_E5Y4A8	41598
fc_O60229	fc_A0A3E3K2U5	23331
fc_O60229	fc_A0A412G6T2	23892
fc_O60229	fc_A0A412G0Y0	10906
fc_O60229	fc_I8XLN5	2352
fc_O60229	fc_A0A174M816	684
fc_O60229	fc_Q8G5B6	82816
fc_O60229	fc_A0A139LNM0	17082
fc_O60229	fc_A0A423UN92	28406
fc_O60229	fc_F9Z5N3	24128
fc_O60229	fc_A0A3E3I0M3	55614
fc_O60229	fc_A0A0J6C5Q9	2349
fc_O60229	fc_R6AXK7	16808
fc_O60229	fc_A0A6L8T8R9	73405
fc_O60229	fc_A0A1Y4ES75	60435
fc_O60229	fc_A0A173SBU9	31873
fc_O60229	fc_A0A6L8Q2V6	5304
fc_O60229	fc_A0A0P0GEH0	21600
fc_O60229	fc_F9ZAZ0	23529
fc_O60229	fc_A0A423UMM9	1313
fc_O60229	fc_A0A139L644	56843
fc_O60229	fc_D3IJY7	741
fc_O60229	fc_A0A0P0FSU2	20672
fc_O60229	fc_C4Z545	689
fc_O60229	fc_A0A174GR66	53976
fc_O60229	fc_A0A6L8TBW0	1473
fc_O60229	fc_F9ZBN9	772
fc_O60229	fc_A0A1Y4EM74	1250
fc_O60229	fc_D4K2U2	79078
fc_O60229	fc_A0A174S9Y0	19440
fc_O60229	fc_A0A2K2U694	14572
fc_O60229	fc_F9Z5C4	37437
fc_O60229	fc_A0A1Y4ELL7	9058
fc_O60229	fc_A0A412FGJ9	4592
fc_O60229	fc_E5Y3H8	3048
fc_O60229	fc_A0A3E2ET28	23583
fc_O60229	fc_A0A1B8T666	701
fc_O60229	fc_A0A413R590	783
fc_O60229	fc_A0A2K9P1J5	1387
fc_O60229	fc_A0A1Y4EN91	138864
fc_O60229	fc_A0A3E3K1F4	14360
fc_O60229	fc_D3IF62	107859
fc_O60229	fc_A0A0J6FJ22	20184
fc_O60229	fc_A0A6L8Q5S6	573
fc_O60229	fc_C4Z1T7	36096
fc_O60229	fc_A0A412G147	41184
fc_O60229	fc_A0A6L8Q4R7	25839
fc_O60229	fc_A0A139L6Z4	27580
fc_O60229	fc_E5YAD8	22041
fc_O60229	fc_A0A174FH18	23664
fc_O60229	fc_A0A0P0GSN3	804
fc_O60229	fc_A0A174GGX8	7711
fc_O60229	fc_A0A3E3K487	3232
fc_O60229	fc_I8XU77	366444
fc_O60229	fc_A0A2K9NZX4	1544
fc_O60229	fc_A0A3E3IFL0	99822
fc_O60229	fc_A0A6L8TCJ3	53088
fc_O60229	fc_D4K028	33810
fc_O60229	fc_A0A1B8T740	42240
fc_O60229	fc_C4Z376	32431
fc_O60229	fc_Q841T7	35626
fc_O60229	fc_A0A415CHK6	8989
fc_O60229	fc_A0A3E3I8R4	24360
fc_O60229	fc_E5Y8X8	13117
fc_O60229	fc_B1C1N0	73158
fc_O60229	fc_I9RLW1	2244
fc_O60229	fc_A0A3E3ICS1	29750
fc_O60229	fc_Q8G567	22928
fc_O60229	fc_A0A2K2U801	82641
fc_O60229	fc_E5Y7E0	21942
fc_O60229	fc_A0A173VB17	4292
fc_O60229	fc_Q8G456	28908
fc_O60229	fc_E5Y7F1	758
fc_O60229	fc_A0A0J6CNK0	15180
fc_O60229	fc_E5Y512	3244
fc_O60229	fc_E5Y494	1426
fc_O60229	fc_A0A2K2U3C4	30920
fc_O60229	fc_A0A412G2Z6	18468
fc_O60229	fc_A0A412B002	25865
fc_O60229	fc_A0A174P036	21280
fc_O60229	fc_A0A139LLK1	45630
fc_O60229	fc_A0A1I4WAX0	94343
fc_O60229	fc_F9Z7I3	15314
fc_O60229	fc_R5GGH3	3860
fc_O60229	fc_A0A174DBT5	21087
fc_O60229	fc_D3IKR4	22968
fc_O60229	fc_I9RN16	14669
fc_O60229	fc_A0A6L8TBM4	39660
fc_O60229	fc_A0A3E3I513	10276
fc_O60229	fc_A0A3E3K653	5649
fc_O60229	fc_A0A2K2U5L7	22976
fc_O60229	fc_A0A174NLR3	34123
fc_O60229	fc_A0A174TGS2	14364
fc_O60229	fc_A0A174IC17	27252
fc_O60229	fc_E5Y684	667
fc_O60229	fc_A0A1B8T3W1	74365
fc_O60229	fc_A0A174UL02	31122
fc_O60229	fc_A0A174I2T0	3261
fc_O60229	fc_A0A413R534	14383
fc_O60229	fc_F9Z956	760
fc_O60229	fc_A0A2X3UFU4	1542
fc_O60229	fc_A0A6L8TEN0	9282
fc_O60229	fc_A0A139L362	23328
fc_O60229	fc_A0A3E3J2L2	13925
fc_O60229	fc_R6BPD6	31995
fc_O60229	fc_B1C2X3	22400
fc_O60229	fc_A0A3E3K2F0	20491
fc_O60229	fc_A0A423UIA3	130746
fc_O60229	fc_A0A0P0FWU2	68901
fc_O60229	fc_A0A6L8Q2P1	37700
fc_O60229	fc_A0A415CDP3	23694
fc_O60229	fc_R5G1H3	23670
fc_O60229	fc_A0A6L8TCJ6	3018
fc_O60229	fc_A0A3E3K0F8	812
fc_O60229	fc_A0A2X3WQ62	45194
fc_O60229	fc_I9GBF1	34785
fc_O60229	fc_A0A412B111	645
fc_O60229	fc_A0A0P0G8Y8	58001
fc_O60229	fc_A0A412FZ49	47140
fc_O60229	fc_A0A173VA97	30960
fc_O60229	fc_D4K118	24684
fc_O60229	fc_I8X1Q7	20832
fc_O60229	fc_D4JY45	24387
fc_O60229	fc_A0A1Y4ERT0	5868
fc_O60229	fc_A0A0J6CM02	25728
fc_O60229	fc_C4Z4X0	2262
fc_O60229	fc_A0A0N7IF65	107730
fc_O60229	fc_A0A139L7Z9	654
fc_O60229	fc_A0A174AAI4	718
fc_O60229	fc_A0A1Y4G2K2	21112
fc_O60229	fc_A0A0J6C7Z1	28649
fc_O60229	fc_A0A6L8TH67	11648
fc_O60229	fc_A0A2X3UTL1	26220
fc_O60229	fc_A0A6L8TCZ4	15694
fc_O60229	fc_B1BZ57	21696
fc_O60229	fc_A0A1B8T421	25289
fc_O60229	fc_E5Y4W4	3675
fc_O60229	fc_A0A174HTV9	97794
fc_O60229	fc_A0A139KLP5	32046
fc_O60229	fc_E5Y4Z0	37968
fc_O60229	fc_E5Y653	8139
fc_O60229	fc_D3IF34	25248
fc_O60229	fc_A0A174IS28	30849
fc_O60229	fc_E5YA08	25280
fc_O60229	fc_A0A938X7V9	3780
fc_O60229	fc_R5GE60	3209
fc_O60229	fc_A0A3E3IAJ5	21131
fc_O60229	fc_A0A174DA09	30463
fc_O60229	fc_A0A2K9P343	18396
fc_O60229	fc_A0A415CIC9	12198
fc_O60229	fc_A0A139LH03	2888
fc_O60229	fc_A0A2K9P1A3	15162
fc_O60229	fc_A0A1I5AJ10	42625
fc_O60229	fc_B1C029	3925
fc_O60229	fc_A0A0N7IFE2	14658
fc_O60229	fc_E5Y3A1	6777
fc_O60229	fc_A0A174F9J8	24948
fc_O60229	fc_A0A2X3WT37	24355
fc_O60229	fc_D4K4A3	12578
fc_O60229	fc_C4Z1F1	55930
fc_O60229	fc_A0A6L8Q5L5	21049
fc_O60229	fc_A0A2K2U898	39644
fc_O60229	fc_A0A0J6F8I9	1469
fc_O60229	fc_E5Y607	678
fc_O60229	fc_A0A1B8T281	22675
fc_O60229	fc_A0A174Q818	56017
fc_O60229	fc_B1C360	27472
fc_O60229	fc_C4Z1S4	46592
fc_O60229	fc_A0A0J6CEJ5	8190
fc_O60229	fc_D3IH24	15981
fc_O60229	fc_A0A1I4PC17	19890
fc_O60229	fc_A0A938X6F3	666
fc_O60229	fc_E5Y3C0	43094
fc_O60229	fc_I8WZQ0	3975
fc_O60229	fc_E5Y7L5	658
fc_O60229	fc_I8X4D9	38050
fc_O60229	fc_R6B6P8	2268
fc_O60229	fc_I9GM79	684
fc_O60229	fc_A0A415CFH9	335907
fc_O60229	fc_A0A412FZ06	17842
fc_O60229	fc_A0A415LBA2	774
fc_O60229	fc_A0A412B0K0	29413
fc_O60229	fc_A0A1B8T5T1	49770
fc_O60229	fc_A0A173S524	4487
fc_O60229	fc_I9RYG7	25550
fc_O60229	fc_A0A415CFW0	10234
fc_O60229	fc_C4Z1K2	19488
fc_O60229	fc_A0A173Z829	5800
fc_O60229	fc_R6BJH0	3490
fc_O60229	fc_A0A938X871	23331
fc_O60229	fc_A0A412FJC4	15136
fc_O60229	fc_Q8G4V0	13528
fc_O60229	fc_A0A139KRM8	615
fc_O60229	fc_B1C2A0	16997
fc_O60229	fc_A0A938X7R9	23456
fc_O60229	fc_A0A3E3I0T2	21812
fc_O60229	fc_A0A412AX08	1548
fc_O60229	fc_A0A939BDJ0	21504
fc_O60229	fc_A0A173VID3	740
fc_O60229	fc_A0A1Y4EXZ6	11115
fc_O60229	fc_A0A173QU56	788
fc_O60229	fc_C4Z566	30303
fc_O60229	fc_A0A413RBR4	2940
fc_O60229	fc_A0A139L5M7	23200
fc_O60229	fc_A0A1Y4F103	14454
fc_O60229	fc_A0A174CA94	21560
fc_O60229	fc_A0A174A413	38584
fc_O60229	fc_B1BYP3	660
fc_O60229	fc_E5YA52	29889
fc_O60229	fc_A0A3E3K092	7491
fc_O60229	fc_E5Y602	23582
fc_O60229	fc_I9RMF7	20832
fc_O60229	fc_I9GEG4	14800
fc_O60229	fc_A0A174PZU2	20832
fc_O60229	fc_A0A412FY52	8604
fc_O60229	fc_F9Z726	72168
fc_O60229	fc_A0A2X3V2C3	6254
fc_O60229	fc_A0A0J6CER1	45493
fc_O60229	fc_A0A0P0G9P4	21087
fc_O60229	fc_D4JY73	22227
fc_O60229	fc_D4JZ29	13260
fc_O60229	fc_A0A2K9P3H9	7964
fc_O60229	fc_A0A0J6CIZ9	6759
fc_O60229	fc_F9Z3Z9	3152
fc_O60229	fc_A0A3E3K660	25297
fc_O60229	fc_F9Z638	1189
fc_O60229	fc_A0A174RE26	7060
fc_O60229	fc_A0A3E3K2F1	21728
fc_O60229	fc_A0A412AZB2	12942
fc_O60229	fc_R5FZ21	22112
fc_O60229	fc_A0A413R9I3	54959
fc_O60229	fc_A0A938X4M8	19260
fc_O60229	fc_R5G7I2	11685
fc_O60229	fc_A0A1B8T2D8	41148
fc_O60229	fc_C4Z2Q8	23095
fc_O60229	fc_D3IKU9	11745
fc_O60229	fc_D3ILJ7	61231
fc_O60229	fc_A0A412G5D0	7980
fc_O60229	fc_E5Y3F6	28379
fc_O60229	fc_A0A6L8TEM1	48489
fc_O60229	fc_R5GHV1	7092
fc_O60229	fc_F9Z3B5	26714
fc_O60229	fc_A0A1B8T2T6	3350
fc_O60229	fc_R5G9G9	1617
fc_O60229	fc_Q8G6G2	6642
fc_O60229	fc_A0A174LAV3	20644
fc_O60229	fc_A0A139LLQ2	23168
fc_O60229	fc_R5GD42	26298
fc_O60229	fc_A0A2K2U923	23026
fc_O60229	fc_A0A3E3ID82	30186
fc_O60229	fc_I8XGT8	33325
fc_O60229	fc_D3IH81	13583
fc_O60229	fc_R5G7W7	3056
fc_O60229	fc_F9Z7U6	1310
fc_O60229	fc_F9ZBN6	12192
fc_O60229	fc_A0A1Y4EZS8	5985
fc_O60229	fc_C4Z2K1	22880
fc_O60229	fc_A0A3E3K0R5	13072
fc_O60229	fc_A0A423UHZ7	12496
fc_O60229	fc_R6BBV2	2349
fc_O60229	fc_R6AY77	1971
fc_O60229	fc_E5Y3Q7	1407
fc_O60229	fc_A0A2K2U1Z2	14174
fc_O60229	fc_R5FV85	665
fc_O60229	fc_R5G4F4	684
fc_O60229	fc_A0A414R9A9	10360
fc_O60229	fc_R5GDK5	698
fc_O60229	fc_A0A174MRX8	19040
fc_O60229	fc_A0A3E3I994	13428
fc_O60229	fc_A0A6L8T9U0	628
fc_O60229	fc_A0A412FWZ6	11490
fc_O60229	fc_B1C2Y1	22242
fc_O60229	fc_A0A0J6CGV9	23467
fc_O60229	fc_A0A1H4H8D9	5296
fc_O60229	fc_A0A3E3K4R0	4005
fc_O60229	fc_B1C209	3092
fc_O60229	fc_R6B465	807
fc_O60229	fc_C4Z110	21083
fc_O60229	fc_Q8G5H5	12158
fc_O60229	fc_A0A413R7H7	25172
fc_O60229	fc_E5Y812	16813
fc_O60229	fc_A0A174KBH9	22406
fc_O60229	fc_A0A6L8T9R2	3236
fc_O60229	fc_A0A2K2U582	22400
fc_O60229	fc_A0A2K9P2U5	17864
fc_O60229	fc_A0A3E3IDH8	14155
fc_O60229	fc_A0A2K9P247	16852
fc_O60229	fc_A0A3E3HWA1	21728
fc_O60229	fc_D4JZP4	8382
fc_O60229	fc_A0A423ULP4	1462
fc_O60229	fc_A0A0P0GVW5	4060
fc_O60229	fc_R6B725	789
fc_O60229	fc_A0A0P0GY85	23808
fc_O60229	fc_A0A174JHR4	8806
fc_O60229	fc_A0A3E3IZC7	8448
fc_O60229	fc_C4Z5R1	15462
fc_O60229	fc_R6B8H1	1320
fc_O60229	fc_A0A413RAA7	2405
fc_O60229	fc_R5GJ82	3124
fc_O60229	fc_A0A1B8T5T9	3172
fc_O60229	fc_I9GC01	21390
fc_O60229	fc_A0A1H4GX78	3044
fc_O60229	fc_D4JYW6	5904
fc_O60229	fc_A0A174VLJ7	12135
fc_O60229	fc_A0A174P563	5096
fc_O60229	fc_F9Z928	4815
fc_O60229	fc_I8X1B3	5704
fc_O60229	fc_A0A174MSN7	7535
fc_O60229	fc_A0A1Y4EU28	8657
fc_O60229	fc_A0A174DXZ4	6750
fc_O60229	fc_A0A6L8Q2I3	17094
fc_O60229	fc_A0A1B8T6I0	4158
fc_O60229	fc_A0A3E3JYU3	5166
fc_O60229	fc_D3IIE6	715
fc_O60229	fc_I8XRC2	728
fc_O60229	fc_A0A2X3UMG1	9312
fc_O60229	fc_A0A2K2U8V1	6192
fc_O60229	fc_I8XX48	718
fc_O60229	fc_I8XVJ6	1128
fc_O60229	fc_A0A174DAI9	21376
fc_O60229	fc_R5GF95	15428
fc_O60229	fc_A0A1H4H4H5	739
fc_O60229	fc_A0A1H4AIR5	10836
fc_O60229	fc_D3IHI5	2341
fc_O60229	fc_A0A6L8TBZ6	4788
fc_O60229	fc_F9Z500	6813
fc_O60229	fc_A0A174G2V1	8411
fc_O60229	fc_E5YBA5	21924
fc_O60229	fc_A0A938X9S6	784
fc_O60229	fc_I9S333	837
fc_O60229	fc_Q8G500	8338
fc_O60229	fc_A0A174N422	6615
fc_O60229	fc_F9Z9Z5	2992
fc_O60229	fc_F9Z9N9	1482
fc_O60229	fc_B1C4W4	2064
fc_O60229	fc_R6BWR8	3132
fc_O60229	fc_I9S9T9	741
fc_O60229	fc_A0A6L8TAP0	4548
fc_O60229	fc_A0A3E3I9Y0	5824
fc_O60229	fc_Q8G718	1558
fc_O60229	fc_A0A938X8J3	7137
fc_O60229	fc_A0A423UK83	7560
fc_O60229	fc_R5GGG2	2426
fc_O60229	fc_A0A0P0G2N3	9576
fc_O60229	fc_R5G5K2	715
fc_O60229	fc_I9H1Z8	779
fc_O60229	fc_D3IIL0	8294
fc_O60229	fc_I9S7M5	1428
fc_O60229	fc_Q8G651	754
fc_O60229	fc_F9Z378	562
fc_O60229	fc_R5FVU5	762
fc_O60229	fc_D4K4W6	3096
fc_O60229	fc_R5FZ44	2367
fc_O60229	fc_A0A415CEA2	5752
fc_O60229	fc_A0A415CFT0	8748
fc_O60229	fc_A0A1B8T6C1	3248
fc_O60229	fc_D4JYW9	1596
fc_O60229	fc_D4K1D6	5520
fc_O60229	fc_A0A423UGR9	5488
fc_O60229	fc_Q8G757	765
fc_O60229	fc_E5Y321	3335
fc_O60229	fc_C4Z2N3	1974
fc_O60229	fc_A0A0P0GJR7	10094
fc_O60229	fc_C4Z374	2070
fc_O60229	fc_I9GS51	781
fc_O60229	fc_C4Z1W2	722
fc_O60229	fc_Q8G5K5	761
fc_O60229	fc_I9GBJ8	642
fc_O60229	fc_E5Y8W8	735
fc_O60229	fc_A0A2X3WMH0	779
fc_O60229	fc_E5Y2Y4	788
fc_O60229	fc_I8X928	3060
fc_O60229	fc_I9SAZ8	766
fc_O60229	fc_F9ZCF2	2820
fc_O60229	fc_C4Z111	756
fc_O60229	fc_A0A0J6CNG5	2406
fc_O60229	fc_A0A0J6CDU7	1466
fc_O60229	fc_A0A3E3IWD9	2433
fc_O60229	fc_Q8G7K7	718
fc_O60229	fc_A0A174G1K8	3840
fc_O60229	fc_A0A1B8T4Q3	1554
fc_O60229	fc_A0A0J6CI73	3600
fc_O60229	fc_A0A139LNF9	3048
fc_O60229	fc_I8XXP3	768
fc_O60229	fc_A0A1I4RN71	9310
fc_O60229	fc_E5Y5L3	686
fc_O60229	fc_R5GBM5	674
fc_O60229	fc_D3IMU6	679
fc_O60229	fc_C4Z3Z9	591
fc_O60229	fc_A0A423UMC5	4866
fc_O60229	fc_B1BZG9	727
fc_O60229	fc_E5Y2X8	2196
fc_O60229	fc_F9Z9L4	2145
fc_O60229	fc_R5G6S5	688
fc_O60229	fc_D3IFX3	743
fc_O60229	fc_R5GCZ6	672
fc_O60229	fc_E5Y7P5	3116
fc_O60229	fc_A0A174NXM0	1624
fc_O60229	fc_A0A1Y4FVJ4	1532
fc_O60229	fc_Q8G3F7	750
fc_O60229	fc_E5Y7R2	2370
fc_O60229	fc_A0A173RFD9	1326
fc_O60229	fc_C4Z1J2	661
fc_O60229	fc_I8XQN5	693
fc_O60229	fc_D4JXM8	2187
fc_O60229	fc_A0A413RD03	809
fc_O60229	fc_I8XW15	732
fc_O60229	fc_Q8G649	1514
fc_O60229	fc_A0A2K9P3M7	1272
fc_O60229	fc_E5Y9B9	1166
fc_O60229	fc_F9Z3K8	812
fc_O60229	fc_I8XQ77	1576
fc_O60229	fc_A0A415CIL0	1950
fc_O60229	fc_B1C242	808
fc_O60229	fc_D4JZ01	1624
fc_O60229	fc_D4JZ57	911
fc_O60229	fc_A0A0P0G9A9	2037
fc_O60229	fc_Q8G7C1	762
fc_O60229	fc_F9Z6X8	2106
fc_O60229	fc_F9Z394	812
fc_O60229	fc_E5Y7S9	2349
fc_O60229	fc_D3ILC8	780
fc_O60229	fc_A0A3E3HVV6	774
fc_O60229	fc_E5Y401	1304
fc_O60229	fc_A0A1B8T3D3	2331
fc_O60229	fc_F9Z987	2286
fc_O60229	fc_A0A174S138	1228
fc_O60229	fc_A0A0J6CF26	3480
fc_O60229	fc_Q8G6C3	781
fc_O60229	fc_I9RLT2	617
fc_O60229	fc_F9ZBW5	738
fc_O60229	fc_I9GIR5	2271
fc_O60229	fc_R5G4D8	1466
fc_O60229	fc_C4Z1Z8	1404
fc_O60229	fc_E5Y3L8	812
fc_O60229	fc_A0A413R857	2648
fc_O60229	fc_I8XMT8	574
fc_O60229	fc_R6BLQ8	1458
fc_O60229	fc_A0A412AWQ4	742
fc_O60229	fc_E5Y3W1	675
fc_O60229	fc_A0A413S1N7	1434
fc_O60229	fc_B1BZ81	757
fc_O60229	fc_B1C1G6	743
fc_O60229	fc_C4Z4J4	775
fc_O60229	fc_Q8G4Z8	793
fc_O60229	fc_F9Z6Y9	790
fc_O60229	fc_F9Z5G6	757
fc_O60229	fc_I9RQ21	1624
fc_O60229	fc_R6BGN6	775
fc_O60229	fc_F9Z9W7	706
fc_O60229	fc_F9Z8Z5	692
fc_O60229	fc_I8X9M8	756
fc_O60229	fc_I9S9Q0	763
fc_O60229	fc_Q8G7D6	1586
fc_O60229	fc_R6BGI6	608
fc_O60229	fc_R6BYH7	788
fc_O60229	fc_A0A174SEX6	738
fc_O60229	fc_A0A1B8T4M0	786
fc_O60229	fc_B1C0T7	632
fc_O60229	fc_Q8G7Z2	1510
fc_O60229	fc_A0A2X3U6Y6	688
fc_O60229	fc_R5GH22	688
fc_O60229	fc_Q8G6Q5	1548
fc_O60229	fc_I8XIF7	780
fc_O60229	fc_F9Z8D8	641
fc_O60229	fc_I9S8N3	789
fc_O60229	fc_D3IGX4	791
fc_O60229	fc_D3IH77	2223
fc_O60229	fc_Q8G5Y8	773
fc_O60229	fc_A0A1B8T6I2	781
fc_O60229	fc_R6B6K9	684
fc_O60229	fc_Q8G7I9	739
fc_O60229	fc_Q8G6T8	792
fc_O60229	fc_R5G7B2	812
fc_O60229	fc_Q8G4E6	652
fc_O60229	fc_A0A1B8T6S4	810
fc_O60229	fc_R6BCC1	2409
fc_O60229	fc_Q8G5J2	719
fc_O60229	fc_E5Y6X5	1624
fc_O60229	fc_I9H5X9	774
fc_O60229	fc_E5Y571	657
fc_O60229	fc_A0A0P0GQ09	680
fc_O60229	fc_A0A412AZV5	673
fc_O60229	fc_I8XMX8	1506
fc_O60229	fc_A0A139L9Q0	1576
[truncated: 454,555 more rows]
