# Supplementary material for: Structure-Based Modeling of the Gut Bacteria–Host Interactome Through Statistical Analysis of Domain–Domain Associations Using Machine Learning
Source: BioTech (Basel). 2025 Feb 25;14(1):13. doi: 10.3390/biotech14010013 (PMC11940256; doi:10.3390/biotech14010013)
Supplement: Supplementary file 1 [file biotech-14-00013-s001.zip › biotech-3443270-supplementary/GUT_MB_Supl/S4. Aggregated_results_Healthy_Unspecified.xlsx]

## Sheet: NetworksInfo
	Number of interactions	Number of Nodes	Number of Human Nodes	Number of Bacterial Nodes
Full Network	432511851	422707	23128	399579
Uniref Network	271051232	363407	16669	346738
Fuzzy Network	456555	9040	2177	6863

## Sheet: HumanProteins
	HumanProtein	Degree
17882	A0A0C4DGF5	1
3202	A0A7P0T9C9	1
17853	A0A6Q8PHB5	1
3217	A0A8Q3WKR4	1
3251	A0A494C0F5	1
13873	F5H7J9	1
17758	A0A087WU81	1
13879	H0YHR8	1
17662	A0A3B3ITM6	1
17412	E9PPZ4	1
5453	A0A2R8YDG6	1
5436	C9J036	1
3454	P01589	1
15390	A0A0G2JQE0	1
9823	H0YCN1	1
13968	A0A804HLA1	1
3467	A0A6Q8PG36	1
22765	C9JYI3	1
17340	Q13075	1
9891	A0A2R8YDY3	1
13990	F5H852	1
17288	A0A0A0MSU8	1
7975	H7C3I0	1
17212	A0A6Q8PGX4	1
7941	A0A8Q3WLU6	1
7922	Q5VY09	1
9968	Q5JUV6	1
3464	A0A0A0MTI1	1
7908	F8VS03	1
11750	A0A8V8TLQ7	1
3168	A0A1W2PR88	1
21659	D6RHW3	1
2833	A0A6Q8PG64	1
5815	Q9H857	1
2834	A0A0C4DG21	1
1660	A0A6Q8PEZ2	1
5775	P54257	1
13438	A0A2R8Y475	1
18309	A0A2R8Y3M7	1
9460	H0YGW5	1
5754	A0A3B3IRT5	1
20353	E9PEZ7	1
18307	F5H3E1	1
17887	A0A3B3ITT9	1
22170	E7EWP8	1
18122	Q9HCN8	1
18108	A0A2R8Y6I7	1
1616	A0A8Q3WLA6	1
18105	P49902	1
13600	A0A6Q8PHP0	1
1605	E7EWM3	1
18014	A0A2R8Y5V4	1
6749	A0A8V8TMM2	1
11861	Q9BTL3	1
1580	H0YNR0	1
13806	F5GYH4	1
13814	K7ENQ0	1
8166	O75197	1
18397	P10253	1
14231	A0A3B3IT58	1
6982	Q2VPA4	1
16218	F8VW48	1
4176	A0A2R8YFU3	1
16137	A0A8Q3SI94	1
4908	Q14CZ8	1
4905	Q6NSI3	1
7212	F5H3P6	1
10552	C9JYQ7	1
4879	P15529	1
10603	A0A7D9NKC8	1
14929	E9PLA7	1
7271	J3QRY6	1
14962	A0A2R8Y6B7	1
1308	Q9P2A4	1
4840	G3V1R2	1
15852	E7ERG8	1
7308	Q8N0V4	1
15162	C9JBT4	1
15752	Q14153	1
15751	C9IYM9	1
7374	C9J4L5	1
21074	B4E227	1
15633	M0QZG6	1
369	H0Y4K0	1
1228	H7C4V7	1
10859	A0A8Q3WKT6	1
10826	Q8NF64	1
4830	Q5W006	1
17041	B1AP13	1
428	Q9Y279	1
20858	A0A8Q3WLV2	1
6991	A0A804HJH4	1
16951	E9PKP8	1
3732	A0A087WUC4	1
16935	A0A6Q8PFJ1	1
14377	Q5ZPR3	1
7830	F8VRL0	1
3841	F5H5F9	1
7808	A0A2R8YD94	1
10189	Q14643	1
14559	E9PDR1	1
21339	A0A2R8YDB5	1
3873	A0A2R8YCG4	1
4102	A0A2R8Y698	1
10245	H0YII7	1
11346	E9PQC2	1
14584	Q9BX67	1
7729	A0A2R8YFB3	1
7717	A0A8Q3WKS6	1
10317	A0A0G2JS53	1
16570	F8W888	1
3962	A0A3B3ITU8	1
16526	D6R9G2	1
10377	H3BLV0	1
21238	F5GX86	1
16399	H0Y8E8	1
10446	H7C519	1
14568	C9J896	1
13275	A0A3F2YNW8	1
4638	H7C5K9	1
1863	Q9NYF3	1
5953	A0A6Q8PFY4	1
9003	A0A3B3IU04	1
2662	F5H5Q0	1
6279	A0A804HJZ2	1
22058	S4R3A6	1
12888	A0A8Q3SI51	1
22059	A0A8Q3WKW1	1
12795	F5GXZ5	1
766	A0A7P0Z4P3	1
12689	H0YED5	1
22071	P01034	1
21752	A0A8Q3WKR0	1
6234	A8MVC2	1
770	F5GWE3	1
22024	Q8N135	1
21993	A0A2R8Y7I1	1
21868	H7BZL0	1
2274	A0A994J4I1	1
13006	B7ZMI3	1
19334	E9PFF2	1
1757	A0A8C8KBY2	1
19357	C9J276	1
9120	P08174	1
20062	A0A6Q8PH52	1
6219	A0A2R8Y775	1
12233	A0A0G2JNC7	1
6046	B1AP15	1
1840	Q15392	1
18704	A0A6Q8PFH2	1
8502	M0QYZ1	1
624	C9JAL0	1
22081	A0A2R8YDE9	1
22053	E7EW77	1
2284	Q14573	1
12803	E7EQW0	1
8718	A0A2R8Y781	1
18439	A0A1W2PRB1	1
19812	A0A182DWH8	1
6635	D6RFE4	1
18441	O75581	1
19807	D6RE00	1
12117	F5H3U5	1
19761	Q96IQ7	1
8836	C9J808	1
21686	H3BR89	1
8645	R4GMT5	1
2011	C9JTY4	1
1887	F8VYN3	1
19921	B4DGW0	1
108	H0Y9F1	1
6400	A0A2R8YEC5	1
19963	H0Y636	1
12347	F8WAL6	1
2343	H7C4G8	1
8807	E5RGZ5	1
22935	B7ZLE8	1
12477	A0A2R8YDX3	1
9051	Q9NYB9	1
20245	H0Y6B2	1
21385	E7EVN1	2
14236	B4E3T5	2
5308	A0A8Q3WLN0	2
5297	H7C1J8	2
10068	J3QRP2	2
17102	A0A7I2V5P1	2
7876	A0A7I2V334	2
12818	Q15121	2
5159	O75618	2
17056	O43761	2
2299	A0A7I2V360	2
22016	K7ELS8	2
1404	P08247	2
22704	H7C3A1	2
10134	A0A0G2JMZ8	2
2813	B4DKH3	2
10339	A0A096LP92	2
10272	H3BSY1	2
4911	Q96DZ9	2
2120	A0A804HIR1	2
14863	O43760	2
10548	A0A1B0GVL0	2
19616	P09669	2
4877	A0A0U1RQT9	2
2123	H7C4J8	2
11090	E9PJM4	2
10665	P49908	2
1178	A0A994J846	2
7464	F8WCE4	2
12621	A0A7P0T9T6	2
21928	Q9Y342	2
1926	Q8IZR5	2
8820	A0A7I2V3U8	2
14849	A0A1B0GTV7	2
16228	H7C0V2	2
11188	M0R0Y6	2
3909	A0A7I2V2X1	2
14628	A0A494BZX8	2
16604	A0A7I2V2F1	2
14706	A0A7I2V520	2
4988	Q04941	2
21261	A0A7I2V3K5	2
2394	H0YAL8	2
8566	A0A804HI24	2
10361	B1AQP5	2
11255	A0A7I2V5N7	2
14749	A0A994J5J4	2
20831	A0A096LPA2	2
12700	A0A1B0GUE8	2
7170	A0A7I2V459	2
19521	A0A8Q3SI66	2
46	A0A7P0TB95	2
17176	Q5U623	2
7887	O43759	2
5617	A0A087WYE0	2
9155	A0A7I2V2R4	2
21534	A0A1B0GU14	2
2524	Q8IZV2	2
3183	A0A7I2V2M7	2
18828	H7C2T3	2
9196	A0A0A0MSP6	2
2547	A0A7I2V666	2
6831	A2A283	2
5557	B5MCD7	2
13062	A0A1B0GTG9	2
21565	Q96MX0	2
3121	A0A1C7CYZ2	2
8134	A0A804HKE6	2
20417	A0A7I2V661	2
5650	Q6VMQ6	2
6587	E7EQ01	2
1626	A0A7I2V4P7	2
2979	J3QLJ3	2
6711	E7EQ06	2
5689	K7EJ35	2
13506	A0A1B0GWI2	2
13248	A0A7I2V4E2	2
18484	H0YC22	2
18368	A0A7I2V4F8	2
22905	V9GY27	2
18381	Q9NX76	2
13339	A0A182DWH7	2
12085	C9JYN0	2
13260	A0A7I2V2Q7	2
20543	A0A1B0GWF8	2
17534	E7ETB7	2
12580	A0A1B0GTR6	2
3549	Q16625	2
18953	A0A087WZY0	2
22771	H7C4W3	2
18909	H0Y5R3	2
6173	A0A1B0GV94	2
17457	A0A7I2V453	2
9933	O75503	2
18966	H3BNA6	2
17328	A0A8Q3SJ84	2
3583	A0A7I2V434	2
2400	Q16563	2
7215	A0A087X1G1	3
591	E9PBB9	3
14931	A0A1W2PPY2	3
14089	Q9NP80	3
12650	B7Z1I9	3
4871	Q6TCH8	3
11990	H3BU49	3
22416	F8WAS3	3
5940	E9PI38	3
5938	Q13352	3
12132	A0A1B0GVW0	3
13470	A0A0B4J214	3
12023	B5MCA1	3
11063	A6NIH7	3
1133	H3BM52	3
6285	A0A1W2PRS2	3
887	A0A7I2V2W4	3
11146	A0A2H4UKA7	3
11580	A0A0G2JR96	3
11581	E5RHL7	3
11691	Q9Y2A7	3
6464	A0A1C7CYW4	3
12641	A0A0J9YX56	3
5874	Q9Y2G2	3
14180	V9GY83	3
15349	J3QR36	3
6654	A0A8V8TN00	3
15331	F8W050	3
5801	A0A075B728	3
10912	P55160	3
12067	H0YJ51	3
22478	H0Y8W3	3
6477	A0A7I2V3L8	3
12624	I3L349	3
22283	H7BYD0	3
13405	Q96AD5	3
12494	A8MX07	3
15094	A0A8I5QKW3	3
15083	I3L2X0	3
15074	A0A8I5QL28	3
6668	H0YJA2	3
15005	I3L308	3
11630	Q9BTV4	3
11057	A0A669KB45	3
5914	E9PNN2	3
14298	A0A8J9AUI2	3
13147	P47972	3
6403	I3L2N0	3
5206	Q9H5I5	3
13834	A0A8V8TPS4	3
22011	A0A1B0GWD6	3
14426	A0A087WVZ5	3
5111	A0A8Q3SHE9	3
6442	F5GXY9	3
11703	A0A8I5KUA2	3
21334	H0Y4R4	3
7082	Q969G5	3
7076	D6RAR7	3
12899	B7Z413	3
6054	A0A0G2JQ95	3
21348	A0A1W2PRY9	3
14519	D6RBN4	3
14518	A0A087WYJ7	3
22013	Q5JTV1	3
21354	Q9NRY5	3
471	A0A494C157	3
472	A0A994J6K9	3
12910	I3L1Q0	3
11669	D6RJC6	3
14457	F5H142	3
12269	I3L2G8	3
601	I3L2I9	3
4996	U3KQF7	3
11798	A0A0G2JQI0	3
5161	Q9P1Z3	3
5400	Q9Y692	3
11186	Q5JTF2	3
22042	A0A0J9YX72	3
13122	C9J2X8	3
13112	Q7L576	3
6741	G3V411	3
21581	J3KRG0	3
4939	P41247	3
12711	E9PNK5	3
21998	Q53SE3	3
13654	C9IZF6	3
21237	A0A1B0GU12	3
5628	E7ESJ7	3
5412	O76095	3
12425	E9PJR1	3
21461	H3BM22	3
13684	E5RFK2	3
5243	D6RID1	3
5224	Q7Z3E4	3
11833	Q9BV36	3
13779	A0A8Q3WLH0	3
14773	Q5TBP9	3
14167	C9JKV5	3
10620	E9PM47	3
2468	A0A1B0GVC7	3
8284	A0A1B0GUT7	3
23003	P26022	3
7722	C9JI01	3
20135	J3KTN3	3
17281	E9PNV4	3
9342	I3L2W0	3
22605	H7C2H5	3
9397	E9PQS6	3
16489	A0A0J9YWA6	3
74	E9PIE3	3
17273	G3V256	3
8461	A6NFV8	3
16449	E9PRX9	3
9893	H3BS59	3
23022	A0A0C4DG51	3
16365	C9J5E6	3
1656	A0A8V8TN30	3
16357	E5RHP2	3
20872	Q6PJT7	3
7874	Q96G28	3
9443	A0A075B737	3
20121	A0A075B727	3
18383	Q9UQF2	3
9446	Q9BTX1	3
9150	G3V5I6	3
3538	D6RCT8	3
18505	G3V153	3
9310	A0A1B0GVI9	3
7846	Q15042	3
2699	H7C3P5	3
22946	E9PMD5	3
2758	A0A0G2JQT1	3
20687	Q8TD16	3
17084	Q96G01	3
18637	Q96EV8	3
3834	A8MVZ6	3
22629	O43566	3
9230	E5RJM9	3
10173	H3BNL9	3
3846	E5RHI8	3
16747	A0A0A0MSV7	3
17147	Q9UNE2	3
20215	Q8IZU9	3
237	H0Y9M0	3
1672	O95810	3
2597	P12318	3
10249	Q9BQY9	3
174	K7EKF3	3
1388	A0A8I5KR93	3
18984	F5GX41	3
10033	C9JGH7	3
7607	A0A0J9YX63	3
10637	H0Y2T8	3
18183	Q9UKD1	3
19740	A0A1B0GTB0	3
3029	C9JZX6	3
8918	A0A994J4I5	3
19985	E5RGF9	3
8135	A0A0C4DG07	3
4367	C9IZN5	3
15717	B5MC35	3
10690	A0A087X006	3
17884	A0A8I5KTF6	3
15743	K7EJ99	3
15811	O14717	3
8620	D6RC45	3
15777	A0A096LP11	3
9665	Q59FY4	3
4630	Q16718	3
19544	J3KN66	3
2973	E9PJZ9	3
10629	A0A1B0GVB9	3
8171	Q96LK0	3
2390	Q16281	3
4218	E7EVM7	3
17957	Q6NZI2	3
9635	B5MD16	3
16066	Q5JTV8	3
4272	A0A8Q3WKE6	3
15998	A0A8I5KQY1	3
8207	A0A1B0GTU8	3
8504	I3L3M9	3
7547	H0Y7N7	3
23089	E9PRX2	3
15951	J3KRL6	3
3137	O75787	3
15943	A0A1W2PQH4	3
7563	I3NI49	3
2968	A0A087WYP9	3
17711	Q14444	3
19295	A0A8Q3WKE7	3
21943	Q9Y2Y0	3
22840	O60741	3
8142	A0A0J9YXV5	4
20292	A0A0B4J1T5	4
8317	A0A182DWF5	4
18084	J3KRG4	4
2781	J3KSF9	4
21668	O00161	4
9598	H0YN49	4
8293	A0A087WZE1	4
5853	A0A0J9YWR7	4
18310	J3QRF2	4
8290	H0YIX9	4
9399	Q9UBL0	4
13472	A0A087X0Y3	4
9474	K7ELT1	4
5755	Q17RN3	4
5648	A0A140T9T0	4
15407	I3L0T4	4
12234	P01920	4
2701	A0A140T8Z1	4
6183	A0A8Q3WL21	4
12826	E9PMT1	4
8498	Q96GN5	4
9020	E9PLF7	4
2297	H3BM67	4
21866	H7C2X8	4
19359	A0A0U1RRA6	4
19366	Q3BBV0	4
12423	A0A140T928	4
12763	A0A286YF65	4
19045	P28068	4
6418	Q96D09	4
19474	Q8N2F6	4
12692	C9J5N7	4
19975	A0A140T9R6	4
8875	B5MCG9	4
12486	E9PK30	4
21920	A0A6Q8PF81	4
8661	H0YA64	4
1955	A0A8V8TPY8	4
12550	A0A087WWW9	4
12615	H7BXQ8	4
8897	Q5SU54	4
6483	Q5EP54	4
12335	A0A087WYM1	4
21806	A0A0G2JJV3	4
18576	K7EQT7	4
18618	Q6P3W6	4
6610	A0A140T9T6	4
12158	A0A140T8Z7	4
21726	A0A0J9YY38	4
8349	H0Y5P2	4
2647	A0A140T9Q1	4
13102	A0A140T9Y0	4
795	A0A087WVG0	4
18650	Q15054	4
6559	A0A0G2JII1	4
18727	A0A140T9Y2	4
18783	A0A140T9H9	4
13047	H0YMZ3	4
2514	A0A0J9YXE4	4
18869	G5EA35	4
21778	A0A140T9S8	4
2483	Q29967	4
2478	F8VNZ0	4
6138	C9JRR9	4
9083	Q9P291	4
12883	H3BM38	4
12868	A0A0D5XQ77	4
5889	A0A140T9P7	4
914	Q9H3T3	4
17913	P57730	4
20726	Q9C0C4	4
5175	H3BQY9	4
10113	H0YNA1	4
15877	Q9BX69	4
14439	E5RIJ0	4
3786	H3BP15	4
7154	A0A182DWF4	4
14367	Q9Y2K5	4
14750	Q9NPR2	4
7666	Q9BWT7	4
15030	E9PIW1	4
11490	H3BR18	4
5249	O95999	4
21120	A0A804HI65	4
14263	A0A140T9I3	4
15055	B5MCU0	4
17164	X6R941	4
5219	C9JY29	4
11283	A0A140T8Z5	4
10625	H7C0P9	4
15898	Q5FBZ0	4
16640	A0A8V8TRD4	4
7229	A2AAZ0	4
22340	A0A140T9A5	4
14581	H3BUN4	4
16602	Q5Y7D3	4
10275	A0A087WVC7	4
22830	F8VWA5	4
16745	H0YEX7	4
7712	Q5JY77	4
10225	H3BUP2	4
16729	Q9ULZ3	4
10202	A0A140T915	4
1055	P04440	4
4868	A0A140T8Z3	4
14747	Q9H2E6	4
10196	Q5TAG4	4
20776	Q8IV08	4
7918	A0A182DWG2	4
5298	A0A087X002	4
15072	A0A140T976	4
4165	Q7L311	4
9756	Q6P1M9	4
1310	H0Y7G7	4
21066	A0A140T981	4
13854	A0A0G2JI43	4
9697	H0YD46	4
6838	Q5Y7D6	4
11771	A0A0A0MQU6	4
15624	A0A0G2JIJ2	4
4904	H3BQJ5	4
10523	H7C1B6	4
3153	H7C2M7	4
8120	E9PRK3	4
11822	I3L4S5	4
22829	A0A0U5Q247	4
4642	A0A140T9Y4	4
5591	J3QQT7	4
13880	B4DKN4	4
17168	E9PM91	4
4920	J3QSE7	4
13984	A0A140T9P1	4
11024	A0A8V8TQH6	4
11000	O60936	4
15096	A0A8V8TNX8	4
11194	P0DPF3	4
15100	A0A182DWE9	4
22264	H3BV99	4
3507	Q7RTS9	4
17482	A0A8V8TQH4	4
21279	E9PNC0	4
17401	H0Y3S8	4
15758	A0A140T966	4
9818	J3QR81	4
14830	K7EQL1	4
10467	Q52LJ0	4
14833	Q7L4S7	4
9849	J3KTF2	4
19212	F5H6Q0	5
2358	F8W9S8	5
4281	Q0VGD4	5
19209	Q96DX7	5
5593	H0Y696	5
21165	M0QZE6	5
15542	J3KRY1	5
15598	F5H2R5	5
2000	Q8N0V5	5
15657	Q16825	5
19638	H0YI94	5
15242	V9GYG1	5
15750	J3QQX2	5
19952	F5H7P8	5
15760	E7EPS8	5
2124	O75094	5
15865	A0A804HIJ3	5
20079	A0A804HJF4	5
19473	A0A804HJ02	5
21870	A0A8I5KX82	5
2198	O95456	5
4330	A0A087WWU1	5
20916	F5H7X1	5
12783	A0A6Q8PFA9	5
21827	P43378	5
16689	F5H285	5
12844	A0A804HLC7	5
5823	C9JTC6	5
17247	P17050	5
13335	A0A804HJA7	5
21479	B1AJQ6	5
3522	H0YBY0	5
13993	H0YGX7	5
5438	A0A0A0MSC8	5
3404	Q8NA19	5
17185	F5GX23	5
18244	E9PMN1	5
18196	A0A804HID3	5
18186	A0A7P0T9Y2	5
3247	A0A804HJH5	5
17848	Q5SW12	5
13637	M0R3C0	5
20463	A0A804HIV6	5
18000	A0A8I5KRK2	5
5559	A0A804HKN4	5
21510	A0A7P0TBK0	5
4232	A0A8V8TLX7	5
3637	G5E991	5
16980	P52565	5
16186	Q5T3I3	5
14791	Q9P109	5
1772	K7ERT1	5
16474	Q9BR39	5
16585	F5H169	5
14588	A0A6Q8PHP4	5
18817	H0YI27	5
16703	Q8NCW5	5
3695	O00273	5
13065	E2QRM8	5
13107	J3KRE2	5
13114	A0A3B3IUC4	5
20755	H7BZD3	5
21367	J3KTF8	5
16823	A0A7P0TA18	5
5960	Q96Q45	5
21401	Q6P995	5
20249	A6NHQ4	5
5999	D6RJA0	5
8688	E9PJ90	5
19870	Q5VUB5	5
7461	A0A7P0TAG8	5
7165	Q53HC0	5
11633	G3V121	5
11654	Q32MZ4	5
514	P40222	5
10285	P52566	5
8919	F5H2Z7	5
248	A0A804HKY3	5
11924	Q5QPM9	5
12004	Q16849	5
9590	Q9BZP6	5
30	E9PN23	5
111	E9PLR4	5
11575	Q86WR0	5
9918	A0A804HIC5	5
9826	H0Y8V4	5
9224	Q5T3I4	5
12333	A6NCF5	5
384	B5MCZ8	5
8516	Q5VUV5	5
6510	A0A804HJ79	5
8138	F5H5V4	5
9628	H0YHL6	5
9700	F8WBH7	5
6583	P06280	5
7243	A0A804HKT4	5
22813	Q86Y38	5
12079	Q92932	5
9131	M0R2I3	5
10237	A0A8V8TM46	5
23027	C9J084	5
683	A0A6Q8PGG0	5
8471	A0A804HHX8	5
479	Q14134	5
12557	J3KS60	5
11027	B7Z2L8	5
7481	F5H392	5
11427	A0A804HL53	5
7037	F5H3P3	5
10478	A0A804HII1	5
11061	E5RHT3	5
7119	P28827	5
22569	A0A7P0Z426	5
7636	A0A590UJA6	5
12084	E7ESF6	6
22330	Q8WV28	6
22329	Q9NS84	6
8354	Q96L42	6
1504	E5RGI8	6
10712	F8VU91	6
11310	A0A8Q3SIW9	6
1002	O95259	6
20520	B4DLN5	6
3499	F2Z3H6	6
9734	F5GYM4	6
11248	Q96ED9	6
2686	Q9BQE9	6
19307	Q9H788	6
3195	E9PL71	6
1089	A0A087WZ14	6
2018	F8VRV3	6
5871	Q9UJC3	6
10718	C9JAB9	6
22399	A0A8Q3SIZ6	6
3561	H3BRT0	6
5237	Q9NP31	6
4966	O00204	6
16589	E9PKR8	6
5401	E9PQ49	6
11469	K7ERY4	6
6885	Q12809	6
13961	K7ENU5	6
1773	A0A8I5KUS3	6
3165	A0A994J535	6
4633	H3BUN7	6
9917	P52848	6
14795	H0Y539	6
16864	E9PI39	6
11879	O15524	6
5620	E9PKW4	6
1031	H3BP78	6
7892	A0A1X7SBS6	6
2288	F8WE18	6
5645	H3BQX5	6
5149	P0DMN0	6
16289	C9J792	6
15895	P50225	6
4947	F8WDZ4	6
17915	A0A8I5KW87	6
19477	Q5VZ18	6
18291	A0A8Q3SIW1	6
22822	A0A1W2PNI2	6
20284	Q4VC05	6
11073	K7EMR5	6
6515	A0A0A6YYL2	6
18097	A0A8I5KRQ9	6
6186	O14543	6
6206	C9JZW3	6
15137	H0YJQ6	6
12445	A0A8I5KQJ5	6
20334	H0YJR4	6
20269	H0YDM4	6
10947	P50226	6
1906	A0A8Q3SIR3	6
11005	H3BRY5	6
8224	Q9GZX3	6
9576	E9PM76	6
12452	H3BU69	6
8190	K7EJ48	6
8294	Q7LGC8	6
6207	H0YF12	6
19724	H3BNY7	6
22020	Q86VS8	6
12418	P08670	7
2576	A0A8I5KT73	7
12836	F5H478	7
7641	Q96DE5	7
18918	A0A8I5KNZ1	7
8234	O75496	7
10303	P07196	7
275	E7EMV2	7
20056	H3BMI8	7
16774	A0A087WUN5	7
6998	J3QLH3	7
17426	J3QLM2	7
5496	P07197	7
19374	A0A8I5KZ68	7
4678	V9GYI2	7
22900	E9PN75	7
12387	A0A994J4W0	7
7938	E2QRF9	7
3724	C9K0U5	7
2953	E7ESP9	7
1621	A0A8I5QJQ7	7
539	A0A994J7T8	7
22198	P13284	7
743	H0Y4U1	7
10071	B7ZC06	7
13737	H7C608	7
14141	A0A1W2PQY5	7
21801	J3QQJ0	7
14148	K7EME7	7
17160	B0YJC4	7
15731	A0A1B0GTT5	7
22733	E9PPS9	7
1155	H0YG25	7
2957	A0A2R8YFK5	7
5647	J3KRR6	7
6848	Q9UHR5	7
3486	Q5JRA7	7
14887	A0A6Q8KRG2	7
18385	Q15573	7
106	O95789	7
6565	A0A087WYC0	7
21171	A0A8J9BZL8	7
14449	A0A994J7F3	7
420	Q8IUW5	7
23025	Q8IZ13	7
21929	E9PQR6	7
1564	Q08379	7
18399	Q7L8J4	7
18533	Q9NX04	7
8334	E9PQX0	7
17721	J3KRU5	7
4236	E9PMU0	7
480	D6RBN9	7
2330	P41219	7
2464	E9PJN6	7
12459	Q96I45	7
10531	X6R3T8	7
4839	M0QZG3	7
12637	C9JX40	8
19168	A0A087WWJ5	8
8763	Q8NHU6	8
9585	Q4ZHG4	8
12141	A0A0D9SF98	8
7664	A0A087WTR3	8
19087	J3KNQ2	8
20679	Q5T6R1	8
8668	O14773	8
22505	Q9Y2H6	8
1457	H7C507	8
20453	A0A6Q8PFA5	8
1800	I3L3V6	8
16858	Q9H299	8
19869	C9JNM6	8
18189	A0A6Q8PHN0	8
6043	O75368	8
14698	I3L0V5	8
6314	A0A087WVU1	8
15857	H7C597	8
15286	A0A804CBI3	8
8511	J3QRM6	8
10181	Q9BXT8	8
21439	Q5T2J8	8
21193	H7C1N8	8
5503	P55822	8
1972	P26992	8
14456	A0A6Q8PF03	8
22859	C9JA65	8
22150	J3QRK0	8
1000	C9JJT2	8
22746	E9PPH3	8
11150	A0A087WZS4	8
14182	G5E9X3	8
11415	H7C2G0	8
14255	C9JFX5	8
9068	E9PMY4	8
16152	Q5T123	8
1714	A0A804HJ17	8
16415	A0A6Q8PH75	8
7599	Q9UJC5	8
15474	H7C444	8
6245	H0Y4K8	8
6470	A0A0C4DGS4	8
8831	A0A2R8Y7U1	8
5235	A0A2R8YGD1	8
9111	H7BYZ9	9
12224	A0A8Q3SHL7	9
4429	X1WI34	9
5068	Q969Z3	9
12286	A0A0U1RQX8	9
13301	A0A1B0GW38	9
12612	A0A2R8YFD4	9
12006	A0A8Q3SHG3	9
4059	Q5VT66	9
5727	Q13191	9
17591	Q9ULV8	9
2930	Q8WXD5	9
22942	A0A2R8Y8D8	9
18257	A0A2R8Y5E1	9
21296	Q9NX40	10
8980	Q9Y2R0	10
6929	D6RI08	10
7723	H0Y8X7	10
22281	A0A6Q8PH09	10
4337	D6RA54	10
22277	D6RIV2	10
13930	Q460N5	10
18369	Q5T1S4	10
5393	Q6DHV7	10
11631	H3BQH3	10
1266	D6RD77	10
5398	F8W7R3	10
7073	J3KPI9	10
7601	D6RC55	10
3996	D6RBN5	10
22606	H3BP73	10
14564	Q56VL3	10
6908	D6RDI5	10
5286	A0A6Q8PGF4	10
41	D6RIT9	10
54	I3L0K3	10
18723	Q96NB1	10
10095	Q9NVI1	10
13672	I3L4V2	10
19955	D6RDK6	10
3312	I3L3N6	10
3757	I3L2N4	10
19133	D6R9T5	10
22039	Q5T1S5	10
21689	D6R918	10
20632	D6RG39	10
782	D6RDK1	10
11907	I3L0U4	10
11706	K7EPV0	10
875	D6RF07	10
12992	D6RBC5	10
22786	H3BUD6	10
5186	Q8TD22	11
18495	Q9BWM7	11
7630	A0A8V8TP06	11
20569	U3KQR1	11
19389	A0A494C1L5	11
13407	D6RAE9	11
7958	Q5T321	11
17509	Q6P4A7	11
1217	J3KTI2	11
631	Q8NFP9	11
9049	A0A8V8TM72	11
6549	A0A494BZW2	11
11281	I3L342	11
18534	D6RDG7	11
2014	K7ER90	11
19315	H7C1S9	11
20966	I3NI20	11
2681	K7EL20	11
8941	K7EL60	11
352	Q9H9B4	11
10747	C9JIV5	11
7549	H7C1A6	11
7047	F6U0C2	11
20500	S4R3N9	11
3263	P50851	11
2431	Q9BRT3	11
23002	P62341	11
12284	D6RFI0	11
17163	O60503	11
19403	S4R2X2	11
10955	Q96PN6	11
9999	U3KQ91	11
14097	F8WBH6	11
11702	E9PEM5	11
16701	B1AMV7	11
13991	E5RFR2	11
9560	B8ZZJ6	11
9210	B7Z6B6	12
15967	F8VS42	12
8089	Q8IXF0	12
22929	R4GNG8	12
8059	C9J8H5	12
3102	B7Z4N4	12
12782	E5RGZ7	12
19409	Q32MQ0	12
18433	Q6RW13	12
12075	F8VR32	12
9736	Q7RTX1	12
22870	B7Z6Q2	12
19479	D6RJ07	12
22533	Q9BY12	12
1205	E7ET52	12
19416	K7EMT0	12
6947	Q9UL40	12
18682	B7Z4J8	12
17209	Q96NB3	12
4878	P21810	13
2592	A5PLN9	13
11664	Q56P03	13
6104	G3V2W9	13
20481	P26678	13
722	D6RFW2	13
3714	E7EW58	13
7195	Q16880	13
23080	F8VSI4	13
10579	Q9NZU0	14
2039	Q99645	14
10586	Q9UQ13	14
14900	Q9H9A6	14
8129	O75056	14
8341	Q96PX8	14
17158	A0A1W2PPD5	14
2032	A0A9K3Y886	14
16813	D6R9F0	14
21742	A0A8V8TP15	14
11325	G3V2D3	14
9358	A0A6Q8PFI6	14
21157	H0YKM4	14
11738	B7Z3M0	14
18540	A0A6Q8PFL1	14
10241	E9PLG7	14
13895	C9K0R4	14
9649	H0YA65	14
447	Q8WUA8	14
4435	Q9BV99	14
18430	A0A8V8TP04	14
20487	K7EPI2	14
1370	A0A6Q8PFW1	14
1199	Q8IW52	14
7833	Q9C0I9	14
6754	A0A1W2PS03	14
4152	A0A8V8TN29	14
8372	Q5T508	14
6920	Q6PEZ8	14
18656	K7EP27	14
9877	E9PC85	14
5786	A0A2U3TZJ2	14
5153	A0A8I5QJS4	14
11510	A0A6Q8PH70	14
17298	F8VYZ5	14
7972	H0YL90	14
19391	O94933	14
5640	E9PN12	14
13480	Q96AG4	14
3621	A0A1W2PP30	14
13550	Q9BTT6	14
4095	A0A8I5KUQ6	14
1602	Q86X40	14
14061	Q9HBX8	14
12100	A0A8I5KUD9	14
11144	A0A8V8TMM1	14
5907	A0A2R8YCD2	14
22465	K7EP37	14
2222	K7EP91	14
16034	P31431	14
4674	C9JDG7	14
12677	A0A8V8TML0	14
13985	Q5T0G3	14
3700	Q9C0B7	14
16134	A0A8V8TPD2	14
4963	J3QQU5	14
10019	H0YKF6	14
21075	H0YN67	14
6274	A0A6Q8PHH6	14
20067	Q8TDS4	15
2314	P28566	15
15346	A0A3B3ISH0	15
20998	A0A7I2V3X1	15
11034	A0A7I2V5F8	15
7459	O00421	15
15669	C9J3T2	15
15538	H3BR06	15
10873	P32745	15
5442	A0A7P0T7Z6	15
4432	P41143	15
17705	P29274	15
3274	A0A7I2YQB5	15
17750	H3BTA7	15
3269	A0A3B3IUD4	15
9750	A0A7P0T8A1	15
18578	C9JP23	15
20507	Q9NQS5	15
3218	P11229	15
9705	A0A7I2V4A8	15
3196	Q96G91	15
20486	Q14439	15
17897	A0A804DAZ0	15
3174	E9PH76	15
3305	P25116	15
17921	A0A024R5G9	15
18517	S4R2Z8	15
8145	P08172	15
18074	Q14331	15
3014	O15354	15
18137	P49238	15
2743	C9JLM2	15
135	C9JFS2	15
18376	Q5T8F0	15
8245	P28222	15
9409	D3DNG8	15
2841	P47898	15
8256	M0R222	15
1667	P46663	15
180	P32302	15
3357	Q9HBW0	15
1509	A0A7I2V5Q1	15
17375	A0A7I2V313	15
1243	F5GZF8	15
10734	Q5JWZ0	15
15759	P21554	15
9076	U3KQ35	15
18982	P30556	15
351	P30411	15
7527	P20309	15
16033	S4R3A7	15
16133	Q9H1C0	15
10510	A6NMV7	15
4166	P25090	15
18835	P34969	15
3998	E9PRR7	15
16595	O43613	15
18820	A0A7I2V5B9	15
16708	U3KQ86	15
16750	P55085	15
8383	P35414	15
16801	P21730	15
16835	Q9GZQ4	15
20731	A0A7I2V3M3	15
16873	A0A0A0MSE3	15
16899	Q13639	15
22687	Q9UNW8	15
18701	P33032	15
20631	P31391	15
2622	P43235	15
17235	A0A087WTL7	15
3495	Q9HB89	15
19012	G3V4Q5	15
3767	P50391	15
22938	P25105	15
8520	Q99527	15
14474	A0A7P0T844	15
19746	A0A7I2V3E7	15
6793	Q9UBX1	15
11866	Q63HK5	15
11914	Q969F8	15
14066	F2Z3L3	15
11975	P25774	15
13562	Q96P67	15
13530	G3V244	15
6401	A0A7I2V2K3	15
12042	P51679	15
11574	P32249	15
12723	A0A7P0T8U1	15
12056	A0A7I2V2H7	15
4944	A0A7P0TB77	15
8751	P41597	15
13811	E5RK45	15
5535	Q6NV75	15
11788	Q8TDS5	15
21512	Q15722	15
14715	G3V4Y2	15
11307	O43194	15
21840	C9J0Z4	15
21265	P47900	15
21263	Q9BVI0	15
21838	P49286	15
19833	Q96RJ0	15
4982	C9JHU5	15
11226	A0A1B0GVA4	15
6451	Q96LB1	15
5397	P07711	15
8750	P18089	15
11219	E9PCX8	15
12707	Q5JXL1	15
19429	P35408	15
19997	Q96P65	15
11547	C9JQD8	15
11693	A0A7P0T8H4	15
12420	C9JN40	15
6038	A0A7I2V5M3	15
53	A0A7I2YQA2	15
6022	H9NIL4	15
23083	A0A7I2V3L9	15
22085	A0A1B0GVX9	15
12627	A0A6Q8PG67	15
4902	Q9BZJ6	15
7208	U3KQE7	15
13215	A0A7I2V411	15
21412	J3KNR3	15
12126	E9PLY7	15
8801	H0YD65	15
21865	P30872	15
19228	P08173	15
19547	Q9NS75	15
8784	P21453	15
5967	Q9NS67	15
13152	P49019	15
12165	P49685	15
6108	A0A7I2V484	15
13167	O15552	15
14467	M0QXD3	15
8720	A0A7I2YQH8	15
11370	A0A994J537	15
23087	D6RJH3	15
12421	O00255	16
6204	Q86VQ1	16
16618	B4DEZ3	16
18825	G3V5Z2	16
7654	Q8N9M1	16
3941	Q92733	16
14421	Q15527	16
9557	A0A1B0GVJ7	16
11540	Q9H8K7	16
1009	Q6P582	16
14347	Q9H0Q3	16
21861	G3V5A5	16
5221	Q3KQU3	16
14424	A0A804HLH2	16
22597	I3L2M5	16
977	C9JB84	16
8409	K7EJE1	16
20817	Q9H7S9	16
14356	Q6VY07	16
11455	H7C293	16
4211	Q6NZ67	16
5352	A0A075B6H0	16
4693	U3KQP3	16
23069	E9PHZ3	16
3871	H0YF21	16
6523	Q86WP2	16
20573	O14522	16
202	E9PSE1	16
17955	E9PNZ9	16
583	B8ZZ87	16
2658	H0YIZ6	16
1482	Q9UBI6	16
17589	Q9H6D7	16
3158	Q9Y5U2	16
584	H7C0B2	16
21704	J3QS16	16
21746	C9JJV1	16
13089	A0A494C0V9	16
6572	Q9BY89	16
9767	O75781	16
20781	Q14802	16
12065	A6NCC9	16
2126	H0Y679	16
21847	B1AJS0	16
16751	E9PME3	16
5508	Q08AG7	16
18104	H7C173	16
16806	H7C202	16
11795	S4R445	16
7978	H7BZ50	16
635	H7C2L5	16
18055	Q14244	16
3639	A0A087WTK8	16
6729	H0YJA8	16
231	E9PSG7	16
5717	D6RFX7	16
2630	S4R313	16
17100	Q9NWQ8	16
18241	J9JIE4	16
6896	H0YE12	16
20020	P46821	16
11266	S4R3M2	16
22323	B1AJR9	16
21236	K7EP87	16
15152	K7ENS5	16
2407	Q9NP74	16
20330	E9PJ02	16
21234	H0YCU5	16
7230	Q9HC44	16
12669	B4DF77	16
680	B1AJR8	16
9311	Q96T17	16
21078	D3DPS3	16
22501	C9JHT9	16
11337	J3QKY6	16
20011	Q9P0J0	16
7201	D6RJ87	16
10752	B1AJR6	16
7191	D4PHA4	16
15619	Q8IWC1	16
19839	J3QKN1	16
2368	I3L524	16
15936	P63218	16
22882	Q9C0C2	16
727	Q9BXV9	16
7161	Q96F45	16
6221	J3QKZ5	16
15535	A0A087WZ40	16
6426	Q9C073	16
8939	H7C0Q2	16
2248	Q92729	16
11389	A0A0A0MRP0	16
4425	G3V541	16
14947	A0A087WWY4	16
20293	Q9P2W3	16
18413	Q9NWB7	16
7457	A0A2Z2CIT2	17
18681	A0A087WWM6	18
5625	A0A1B0GVW8	18
11081	A0A1B0GUS7	18
18197	O14795	18
21662	I6L9J0	18
8997	O43272	18
20259	B1AM27	18
4567	E7EQL6	18
5944	J3KRN5	18
1859	Q9UKG9	19
4417	C9J3D7	19
10345	A0A1B0GVF3	19
11938	P28329	19
14144	M0QZ13	19
10909	H3BMD2	19
2034	A0A1B0GTB8	19
7625	B7ZBP5	19
15956	A6PVN3	19
15033	P23786	19
1023	P50416	19
1271	Q8TCG5	19
10143	P43155	19
20832	A0A1B0GWC0	19
610	A0A1W2PRG4	19
15156	M0R2H6	19
22302	H0Y4Z7	19
9252	A0A7P0TAR1	19
6353	A0A7P0T9R9	19
17009	A0A1B0GV75	19
18705	A0A1W2PP46	19
18056	A0A7P0TBF3	19
3861	A0A7P0T9E7	19
2203	A0A7P0TAQ4	19
19596	A0A1B0GTM0	19
22636	Q68CZ2	20
3076	A0A087WYJ6	20
13955	A0A9L9PXG3	20
17195	P42261	20
16771	A0A804HKP5	20
4563	Q16478	20
15392	A0A804HI04	20
18998	E9PGF5	20
5797	A0A9L9PYA4	20
1987	P42263	20
17567	F8VV64	20
208	Q9HBL0	20
13134	O15399	20
21699	A0A494C067	20
17386	Q63HR2	20
7984	F8WEZ8	20
502	A0A2R8Y4T1	20
1569	A0A804HIH6	20
603	A0A994J515	20
3953	E9PF55	20
6575	Q13002	20
19648	X6RLR1	21
19844	Q7Z3D4	21
20373	E9PKU9	21
883	X6RCK5	21
13665	O75935	21
13789	A0A0A0MRV8	21
20618	E5RII8	21
17243	Q5TF96	21
9487	Q8IV50	21
6648	Q9BSF8	21
4519	X6RA56	21
14115	B7Z503	21
12392	Q7Z5Y7	21
12204	K7ENI8	22
13721	J3QTA6	22
20566	H7C547	22
8307	O94985	22
21809	C9J6S2	22
6478	E5RK37	22
1189	A0A8I5KNT2	22
12629	U3KPU6	22
17378	C9JRZ6	22
7914	Q5SR54	22
7378	Q9ULX7	22
5674	E5RID5	22
7962	H0Y922	22
5902	Q9NX63	22
21541	C9JA36	22
22311	P00918	22
1741	F8WAR4	22
16156	Q8N1Q1	22
20387	F8WBY4	22
2272	P05026	22
19819	Q9BRQ6	22
2982	C9JXZ1	22
1032	A0A286YEX5	22
18816	P22748	22
12792	O00483	22
2762	P54709	22
5088	K7EIH9	22
16237	A0A8I5KX89	22
4149	K7EKY5	22
5109	B7Z9S8	22
4184	Q15814	23
14857	H0YL83	24
5906	A0A7P0T8B1	24
20416	H0YMP8	24
5861	H0YM12	24
13828	A0A7P0Z4B5	24
1560	A0A7P0T9G5	24
1565	A0A3B3ISU2	24
22714	A0A3B3ISP7	24
17402	O95858	25
21344	E9PM43	25
12980	A0A7I2V3T0	25
4023	A0A6Q8PGS2	25
6650	E9PK37	25
12300	D6RBW9	25
5806	E9PPF5	25
15792	P30046	25
436	G8JLH6	25
17285	E9PIF1	25
17993	F8VP43	25
16556	P21926	25
16447	E9PSA1	25
19930	A0A6Q8PFG4	25
2828	A0A087WU13	25
3337	K4DIA7	25
11047	H0Y9A5	25
5997	O60635	25
9691	E9PJE8	25
1559	H0YDJ9	25
20124	F8VNT7	25
18954	A0A6Q8PGL3	25
21406	E9PJC7	25
7309	A0A7I2V3T7	25
8462	A0A6Q8PH79	25
18946	D6RDX8	25
16191	E9PJB7	25
12140	K4DIB7	25
11070	E9PJK9	25
11386	Q86UF1	25
1633	E9PMR4	25
13078	E9PJC8	25
22123	P19397	25
21799	Q8TB36	25
1525	B5MC82	25
11481	A0A2R8Y478	25
1520	P27701	25
8446	E9PLZ6	25
2627	A6NHG4	25
2117	H0YEE2	25
17109	A0A087WYV6	25
11679	O43657	25
5745	P60033	25
7911	P23942	25
18049	B4DDG0	25
14705	A0A6Q8PEZ4	25
19290	H0YDL9	25
11258	A0A087WZU5	25
9217	E9PJK1	25
16680	O95833	25
2395	A6NNI4	25
10564	E9PRJ3	25
714	Q12999	25
7289	Q9H4Y5	25
15612	J3KQ18	25
22681	P14174	25
19440	Q96FV3	25
4564	P48509	25
4976	P41732	25
21567	E9PRJ8	25
3094	E9PJ45	25
18706	H7C285	25
14601	F5GXT1	25
20438	E9PQV4	25
3579	A6NMH8	25
5729	J3KNG2	25
6889	E9PP61	25
943	A0A3B3ITR3	26
8478	H0Y8X4	26
7780	H0Y9I8	26
17652	O43598	26
20134	F5GWS2	26
9662	K7EJF6	26
17992	K7EQM7	26
13918	A0A3B3ITJ3	26
1654	Q13336	26
7431	A0A3B3IS31	26
14645	M0QYS8	26
6687	Q9H799	26
17869	K7EJ54	26
16055	K7ESL3	26
22214	E9NSU1	26
20138	B4DFJ8	26
15384	A0A494BZW6	26
9189	A0A8I5KW93	27
11424	D6REP5	27
3672	A0A8I5KZ76	27
5611	H7BZJ1	27
13838	Q8NEC6	27
8499	A0A8I5KNI6	27
22807	B7Z4W8	27
184	D6RFZ2	27
5916	A0A0J9YXZ1	27
17839	A0A0J9YY71	27
20152	F8WA39	27
2384	A0A8I5KRS4	27
13866	A0A0J9YXF6	27
8876	B4DF12	27
17856	E9PD09	27
14586	A0A8I5KZ85	27
16577	A0A8I5QJL1	27
13893	Q96HH9	27
20652	K7ENL2	27
3453	F8W8S8	27
9168	M0R0J9	27
21899	K7EMC9	27
9073	H0YDX3	27
18726	Q13496	27
13293	H0YB58	27
1632	A6NG10	27
18636	E9PIH9	27
2290	E9PPP8	27
3391	H7C406	27
14302	A0A8I5KVB1	27
21667	Q969T9	27
18498	F8W764	27
10456	A0A8I5QJV9	27
16318	K7EIJ0	27
9074	Q13613	27
4014	S4R3I2	27
358	A0A8I5KYE6	28
2190	A0A2R8Y4R4	28
14156	Q9C0D7	28
19169	H0YDY7	28
18841	H0YKT9	28
5509	U3KQU8	28
6747	C9JLB7	28
3907	Q96HP4	28
8152	K7EN08	28
1319	H3BQD9	28
5264	Q8N4P3	28
20706	H0YNP9	28
15248	E9PP00	28
465	H7C5W9	28
9596	A0A2R8Y454	29
12761	A0A7P0T8Y5	29
6375	Q5JT44	29
21989	C9JRJ8	29
699	H0YND7	29
18150	B1AH99	29
3726	D6RDH9	29
12150	A0A804HHT6	29
5144	A0A7P0TAN3	29
14444	A0A7P0T8J4	29
14428	E3W990	29
14550	E7EMC7	29
9087	A0A804HKS8	29
8472	Q9Y4J8	29
19514	A0A804HII4	29
7642	D6RBA7	29
7977	Q5JT45	29
222	H0YNH5	29
1799	A0A7P0T9L1	29
8596	A0A804HKZ4	29
13119	A0A7P0Z4D7	29
21084	A0A1B0GUU0	29
6753	E9PFW8	29
4775	A0A7P0TBH9	29
21132	Q5JT49	29
9209	B7Z5R6	29
10399	Q7L8W6	29
20805	Q9BR14	30
20128	H7C5A7	30
155	E9PRD4	30
15910	A0A494C0N6	30
16765	Q99735	30
10616	H0YKK6	30
10676	K7EMD0	30
19820	H0Y698	30
15444	H0YLU2	30
22397	K7EKR3	30
4950	B3KQ25	30
4938	Q5VV87	30
15266	O14880	30
4714	K7EPX6	30
10938	E9PIS4	30
21111	P20292	30
661	K7ESG5	30
11818	P09917	30
18152	Q5VV89	30
18052	F5H760	30
17120	O14734	30
3418	P10620	30
23094	V9GZ17	30
22136	E9PJN0	30
6498	A0A087WW23	30
14957	A0A8V8TQ98	31
3833	G3V4U7	31
10169	A0A8V8TPP2	31
7043	O15118	31
11475	A0A8V8TQ87	31
8565	A0A8V8TQ65	31
947	Q9Y6Y1	31
22077	H0YJX8	31
7276	A0A0C4DGL0	31
9947	H0YJL8	31
5077	A6NEP8	31
7474	A0A096LNW8	32
1109	Q68E01	32
19739	H0Y8Z1	32
13706	P18440	32
3572	F5H5R8	32
6680	Q15545	33
4052	A0A096LPC3	33
4581	K7EN30	34
9870	Q9Y4P1	34
10832	K7EPJ0	34
2076	A6NGQ4	34
19242	H0YC78	34
19630	Q96DT6	34
7247	K7EP43	34
22968	H7BZW5	34
8211	C9J1C1	34
7286	K7EJA5	34
8572	Q86TL0	34
1611	C9JC51	34
4007	K7ESM7	34
13864	K7EMB9	34
16362	K7EQ67	34
22852	K7ERK1	34
10220	C9JIK8	34
2096	Q8WXH5	35
18579	H0YJ64	35
17835	A0A0J9YWZ5	35
16054	A0A0J9YYK1	35
5903	F8VXK1	35
21156	B1ALH6	35
16816	A0A5F9YLF9	35
21100	O14544	35
198	C9IYS5	35
12008	E9PKK7	35
8646	O75159	35
19570	O14508	35
8031	C9JR86	35
21853	A0A0J9YXY1	35
2739	D6RC46	35
12973	Q8TB45	35
20713	I3L0Z8	35
3449	F8W0N0	35
18043	A0A087X1Q5	35
15948	O14512	35
9080	Q9NSE2	35
10052	O14832	35
16612	Q96EM0	35
6628	Q5TB30	35
18724	F5H1B7	36
20268	Q9HBU6	36
21	A0A7I2V5X9	36
19296	A0A8V8TPC8	36
19353	A0A8V8TPA8	36
8308	Q9NVF9	36
18717	A0A7I2YQQ3	36
16161	Q14494	36
15380	A0A8V8TNM0	36
1553	Q5SXX7	36
17837	H0YD02	36
13372	K7EIW5	36
17676	A0A8V8TPM0	36
10308	Q14596	36
3346	H0Y771	36
13410	B4DYE1	36
13478	B0QY71	36
20592	H7C3R1	36
5691	F5H0E9	36
13646	A0A0G2JHI1	36
13754	H0YH69	36
5547	A0A8V8TPF4	36
3671	B0QY70	36
11697	H9KVB1	36
10117	E9PM06	36
21494	P35790	36
10445	A0A494C012	36
7058	A0A5F9ZI33	36
14594	Q9Y259	36
7754	O15525	36
15168	A0A8V8TN14	36
9684	B7ZC34	36
12481	Q92820	36
12894	Q9ULX9	36
21061	H7C3L1	36
5905	H0YGT3	36
21718	A0A8V8TN85	36
17990	Q16236	36
6032	Q5SXX8	36
9661	Q86U68	36
20296	J3QKY3	36
21671	A0A5K1VW28	36
7453	Q01196	36
1219	A0A7I2V5P2	36
18394	I3L2F8	36
3044	J9JIE5	36
14827	F5H6U2	37
16427	Q04446	37
13578	F5GZ82	37
19683	Q8N108	37
15353	H0YGG0	37
15300	E9PGM4	37
577	Q9NP50	37
21674	P48552	37
10529	Q9P0J7	37
4192	A0A087WWW8	38
4314	Q14687	38
20254	B5MEB3	38
12448	K7EIE8	38
12939	A0A1B0GUX8	38
3858	A0A087X1H1	38
7794	H7C3B5	38
12581	A0A0A0MTS6	38
17274	H0Y613	38
2898	C9JLW9	38
6699	Q9Y6J0	38
12215	I3L4V9	39
11082	I3L188	39
2620	Q6ZNB6	39
6312	J3KNW1	39
14613	P19086	42
1071	Q03113	42
15185	E9PC54	42
4117	A0A804HJH3	42
14881	A0A804HJZ0	42
14937	P08754	42
4217	P04899	42
20902	P09471	42
10937	A0A804HHU3	42
10730	A0A804HLC0	42
15227	A0A1W2PRJ7	42
11246	P30679	42
1755	A0A804HHS2	42
13874	A0A804HIA0	42
5114	A0A1W2PS82	42
102	O95837	42
9795	K7EL62	42
3131	P29992	42
20625	A0A3B3IUA8	42
3701	A0A3B3ITM0	42
12855	H3BNR5	42
12101	P38405	42
20719	A0A1W2PQ24	42
19094	K7EQ80	42
16820	Q14344	42
12145	A0A1W2PP38	42
614	P63096	42
5226	K7EPE2	42
21381	H3BTM2	42
22965	A0A1W2PPG6	42
13232	B1B0G8	43
7376	A0A804HKF4	43
4542	A0A804HIE6	43
843	B1B0G9	43
3171	K7EQ47	43
21058	A0A804HJ98	43
3295	Q5JZ07	43
11352	J3KT22	44
19146	Q6P5Q6	44
23081	J3QQX5	44
13484	A0A140T9I1	44
5530	J3KRP6	44
13266	J3QSH6	44
12815	X6R3J2	44
13238	J3QSB3	44
11668	A0A1W2PR40	44
14679	C9JE55	44
6474	Q9BR54	44
14100	A0A1W2PQS9	44
21745	J3QQW2	44
14233	K7EKM4	44
21639	Q15532	44
19036	A0A1W2PR81	44
21773	A0A1W2PQE9	44
19829	J3QS72	44
9820	E9PIZ2	44
17389	A0A0G2JHN8	44
9982	J3QSG1	44
1424	C9JFF4	44
20821	J3KT74	44
17865	A0A1W2PQ87	44
18771	C9JKA3	44
18528	C9JNU2	44
3630	H7C369	44
3127	H7C059	44
3075	C9JGL2	44
20862	C9J415	44
740	B4E0L7	44
18261	J3QLJ7	44
2546	A0A1W2PRE7	44
2555	O75177	44
18281	Q9UHA2	44
7458	A0A1W2PQ02	44
23034	Q8N3Y3	44
4499	B4DLD3	44
2773	J3QQW6	44
20419	J3QQM2	44
818	P01023	46
21023	C9JQ14	47
16838	K7EKQ0	47
16966	K7EM91	47
14731	O43291	47
5281	P10646	47
20085	K7EJS4	47
7204	Q1W4C9	47
17940	C9JKV3	47
10939	K7EKC8	47
6007	K7ESI5	47
7006	C9JT76	47
8029	O75882	48
13423	I3L3H6	49
6177	F6QPS0	49
14911	A0AVF1	49
4401	I3L2Z8	49
4948	Q6PIF1	49
21572	L0B1V4	50
7848	A0A6Q8PH19	50
3234	L0B2V9	50
6407	Q9C0D4	50
16017	L0B1S6	50
7626	Q13127	50
7623	A0A087X1C2	50
21205	H3BS86	50
20053	U3KQ24	52
4827	S4R2Y9	52
22855	Q9NXJ5	52
22869	U3KQG9	52
1707	C9JAJ9	54
14575	E9PIC4	54
12539	E9PND5	54
7886	E9PNS2	54
10703	C9JPP3	54
1690	C9J7L0	54
16717	E9PNS6	54
9408	Q96A61	55
1983	A0A8I5KW90	55
8657	A0A8I5KXP2	55
4346	A2AE48	55
1173	A2AE50	55
5002	A0A8I5KXQ2	55
16385	A0A8I5KYD8	55
9214	A0A8I5KQM7	55
5527	A0A8I5KRY2	55
16424	H0Y9T3	55
10393	Q5SPU2	55
17239	A0A0G2JIZ4	55
14668	O94760	56
160	H0Y9C7	58
5890	H0Y8L9	58
12216	P20933	58
8332	Q7L266	58
9104	E9PJK6	58
15009	H0YDA6	58
10120	Q6XQN6	58
6224	Q8NE62	58
23116	H0YF31	58
17156	A0A087WUG3	58
22034	G5E977	58
7689	C9J8U2	58
22981	A0A087WZI5	58
15737	K7ESJ1	59
8782	P00749	60
20335	P14210	60
10338	E7ET40	60
2092	Q9BSU1	60
20098	P00734	60
10511	A0A2R8Y2F0	61
21090	P02462	61
6632	A0A3B3ISV3	61
15716	Q01955	61
12561	A0A7P0Z4C4	62
9330	R4GMQ5	62
10753	A0A7P0TAQ0	62
2015	A0A7P0T900	62
2975	A0A7I2YQT5	62
18506	Q9UBR2	62
17722	A0A7P0TA25	62
9787	A0A7P0TBB5	62
9228	A0A7P0Z469	62
18741	A0A7P0Z4L7	62
16430	A0A7I2V4E3	62
4098	A0A7P0T9U1	62
10545	A0A7P0T898	62
11160	A0A7P0T8T8	62
4969	P43234	62
5060	A0A7P0T9U4	62
8934	A0A075B729	62
5250	A0A7P0T9G9	62
13573	U3KPS4	62
8864	A0A7P0T996	62
19612	F6SDV2	62
12245	A0A7P0T904	62
6326	Q9GZM7	62
11563	A0A7P0T8I6	62
22244	A0A7I2V668	62
19902	A0A7P0TBM7	62
1693	A0A7P0Z4L5	62
23072	A0A7P0T8X2	62
1685	A0A7P0T989	62
20043	A0A7P0TAT6	62
22115	A0A7P0T926	62
22426	A0A7P0TAD4	62
303	A0A7P0TB41	62
22142	A0A7P0Z4R9	62
3053	E5RI35	63
2438	E5RJ48	63
6623	E5RFT6	63
20705	O75608	63
20517	E5RGR0	63
22405	B4DP64	63
19753	A0A087X1K9	63
7727	Q5VWZ2	63
21607	A0A1W2PQ19	65
10440	E9PPZ0	65
12759	A0A6Q8PFS9	65
4779	A0A1W2PRZ5	65
3500	A0A6Q8PHH0	65
21105	C9JW43	65
6975	B7Z3R2	65
19191	A0A6Q8PGX7	65
8810	A0A087WUX4	65
9338	A0A1B0GTM1	65
2574	F8VPF7	65
12682	A0A6Q8PF19	65
4733	Q8NHX9	65
9971	H3BNT0	65
21611	E7ETX0	65
312	H3BMW6	65
885	A0A3B3ITQ4	65
18419	A0A1W2PQZ4	65
1566	A0A804HHT8	65
2004	A0A1B0GUM5	65
16887	A0A1W2PR14	65
4310	A0A1B0GTG6	65
12337	A0A6Q8PFJ2	65
4112	H0YIK4	65
2509	I3L391	65
10575	F8WD82	65
21519	O95180	65
14905	H3BUA8	65
7086	A0A1B0GUP3	65
22532	A0A1W2PPT7	65
15585	A0A1W2PRT6	65
3099	Q8IZF0	65
6914	A0A0G2JR60	65
5228	H0YHX1	65
13059	A0A1W2PQW2	65
8085	A0A1W2PQZ8	65
15822	A0A6Q8PHC5	65
19828	Q9ULQ1	65
12793	A0A0D9SFE0	65
16431	F5H638	65
21661	Q5V9X8	65
22805	A0A3B3ISV8	65
3914	I3NI53	66
14888	I3L2W5	66
21629	Q14894	66
7395	I3L3Y1	66
9513	I3L325	66
20636	K7EME9	69
16230	O00206	70
13198	Q9NYK1	70
1734	I3NI29	72
22817	I3L3X5	72
16421	Q9NRY6	72
4379	I3L4F5	72
1941	I3L161	72
6385	A0A9L9PXN3	73
14974	E9PKS0	73
1402	A0A669KBA8	73
17133	C9JHF5	73
17115	C9JI76	73
6571	E9PQX8	73
19163	A0A9L9PYL0	73
8415	A0A9H3ZVE5	73
11854	K7EPA1	73
9264	A0A9L9PY92	73
[truncated: 21,129 more rows]

## Sheet: BacterialProteins
	BacterialProtein	Degree
399578	R7JIN9	1
387465	R7FW67	1
387464	K5YE38	1
387463	L1Q3P8	1
387462	A0A2S0KVB9	1
387461	A0A415E7Z2	1
387460	A0A855F8V9	1
387459	A0A6N7V2W5	1
387458	R5PVM5	1
387457	A0A6N7V2Y1	1
387456	A0A180FES6	1
387455	A0A833CDF4	1
387454	R6WHX1	1
387453	A0A2A2MHZ6	1
387452	R5EPG4	1
387451	A0A1Y3W0R6	1
387450	R7ESP5	1
387449	A0A0E3YVI9	1
387448	S7V9T9	1
387447	R5VHF5	1
387446	A0A6N7V1A9	1
387445	A0A1Y4GE35	1
387466	R7M2A8	1
387444	A0A2A7MLI0	1
387467	A0A414PV62	1
387469	R5QXL9	1
387490	R6RF66	1
387489	R7BKQ7	1
387488	A0A2A7MHN1	1
387487	A0A929PZS8	1
387486	A0A330DL76	1
387485	G1V0A7	1
387484	R5V634	1
387483	A0A1Y4LUS6	1
387482	L1QL36	1
387481	U2LKD3	1
387480	R5PX83	1
387479	A0A925RPP4	1
387478	A9KHU2	1
387477	A9KJ15	1
387476	R7JBG6	1
387475	A0A2Z4UD11	1
387474	A0A1Y4RIT9	1
387473	A0A1Y4RP96	1
387472	E7GBR8	1
387471	A0A1Y4RVI3	1
387470	A0A1H2TW34	1
387468	R6TBG5	1
387443	A0A512TMQ8	1
387442	A0A4P7UG82	1
387441	A9KQE4	1
387414	A0A9D2VXR1	1
387413	A0A7T0DSG5	1
387412	R6X6Z5	1
387411	R5XB58	1
387410	R7G5C3	1
387409	C9KIY3	1
387408	A0A0F5IZF6	1
387407	A0A415E4U4	1
387406	A0A415DV77	1
387405	E5BEL4	1
387404	R8AUW4	1
387403	A0A1Y4LZB3	1
387402	A0A1B7JW11	1
387401	R7FTG6	1
387400	C6JQ56	1
387399	A0A174V9C0	1
387398	A0A136Q3K2	1
387397	A0A7U4S991	1
387396	A0A837K5K1	1
387395	A0A331Q5S0	1
387394	A0A1B8RLN2	1
387415	A0A1H2W6R7	1
387416	C3XAB9	1
387417	R6P5Q0	1
387418	A0A1Y4LZ50	1
387440	D1Y8F8	1
387439	R7FA02	1
387438	A0A848BA62	1
387437	R5NTD6	1
387436	A0A847SXZ2	1
387435	A0A848B622	1
387434	R5NIX1	1
387433	A0A930M2V4	1
387432	A0A369YJ33	1
387431	A0A2V3KG59	1
387491	B7LTA1	1
387430	A0A174KA74	1
387428	A0A136Q1V9	1
387427	A0A173UBY1	1
387426	A0A1M6DW08	1
387425	A0A318KWI2	1
387424	R6PJC3	1
387423	V2YFA7	1
387422	A0A369ZQ26	1
387421	K5YXA6	1
387420	A0A2J0Q017	1
387419	R6YU46	1
387429	A0A843B131	1
387492	E8LLU8	1
387493	A0A1M6LM32	1
387494	R7BJC1	1
394936	D1Y5L7	1
394937	A0A2N2ELC4	1
394938	A0A264VUJ2	1
394939	C0C710	1
394940	A0A833CCK7	1
394941	A0A414PXF0	1
394942	A0A1B2I984	1
394943	R7ARY8	1
394944	H3KCM0	1
394945	A0A1Y4GH37	1
394946	A0A2X1ZT38	1
394947	R5ZUV9	1
394948	C6JKX0	1
394949	A0A833CA43	1
394950	E5BGF7	1
394951	A0A415E3Q2	1
394952	L1QM69	1
394953	A0A848BRD6	1
394954	A0A3C0CA34	1
394955	R7LZA0	1
394956	A0A2A2IK54	1
394935	A0A173ZM66	1
394934	A0A415CIG0	1
394933	A0A3E3K5F4	1
394932	A0A6L8TEI9	1
394910	A0A4Q6AF46	1
394911	A0A7X1TXY3	1
394912	A0A1Q6H2Z3	1
394913	A0A355M8A0	1
394914	F3PYW1	1
394915	A0A2D6VI38	1
394916	A0A6A7M6U8	1
394917	A0A6A7MEG6	1
394918	A0A4Q6B3B5	1
394919	A0A2S0KWB6	1
394957	A0A173R485	1
394920	A0A943YX20	1
394922	A0A4Q5XVT3	1
394923	A0A6I3S9U4	1
394924	C3XCW2	1
394925	A0A355M8F7	1
394926	H3KGC2	1
394927	A0A227KJ18	1
394928	A0A2X3WM89	1
394929	A0A174Q4J1	1
394930	R5GEJ1	1
394931	A0A174PIM7	1
394921	A0A7X1P026	1
387393	R6WMU1	1
394958	A0A7U4N2Y0	1
394960	C6JN32	1
394987	A0A809KC22	1
394988	R8AT33	1
387513	A0A174CK75	1
387512	A0A1Y4GV96	1
387511	A0A6I3S005	1
387510	A0A095XX00	1
387509	A0A7T0H217	1
387508	A0A173YRP5	1
387507	R6C5R9	1
387506	B7ASN1	1
387505	A0A318KLA9	1
387504	E7GAK7	1
387503	A0A174SHC5	1
387502	C0BYL6	1
387501	A0A1Y4LVJ9	1
387500	A0A1Y4RT32	1
387499	A0A3D8HAD2	1
387498	A0A174Q373	1
387497	R5N8K9	1
387496	R7BCA3	1
387495	A0A7K3MG85	1
394986	A0A1X1FGE6	1
394985	A0A925MGN2	1
394984	A0A3C0C8U7	1
394983	A0A415E7Q7	1
394961	A0A1M6NRU3	1
394962	S3CHZ7	1
394963	A0A1H3ATE1	1
394964	A0A1B2I113	1
394965	R5ZZJ1	1
394966	A0A1M6RSJ6	1
394967	A0A7H0EFQ3	1
394968	A0A415E7N4	1
394969	A0A413AKX9	1
394970	D1Y3I4	1
394959	A0A415E355	1
394971	A0A415E115	1
394973	D1Y6W1	1
394974	A0A414Q085	1
394975	R6TPL4	1
394976	A0A848BV30	1
394977	A0A6I3S344	1
394978	A0A6N7VFP7	1
394979	A0A2J0PNE0	1
394980	A0A227KT81	1
394981	A0A415E171	1
394982	A0A2A7MG42	1
394972	A0A414Q0M9	1
394909	A0A1Q8YNN8	1
387392	A0A4Y3TIF2	1
387390	L1QHY5	1
395240	E7GFE8	1
395241	A0A0A6SK98	1
395242	R6YZU3	1
395243	A0A1Y4RVV5	1
395244	A0A921AUQ4	1
395245	S0F4K0	1
395246	A0A512TN99	1
395247	D1Y179	1
395248	A0A2J0PFQ3	1
395249	A0A2A2MFI3	1
395250	C6JJQ8	1
395251	A0A2A2ILH1	1
395252	R6W0H7	1
395253	A0A415E7S2	1
395254	A0A4P7UGL3	1
395255	L1Q6F0	1
395256	R6PJB4	1
395257	R5EM76	1
395258	R5P3T4	1
395259	A0A9D2VZH4	1
395260	R5J153	1
395239	A0A1M6QN79	1
395261	A0A174EPL3	1
395238	A0A921M8C5	1
395236	A0A174WCR2	1
395215	A0A415CHX5	1
395216	A0A413R8K7	1
395217	R5GAC5	1
395218	A0A1Y4EYV8	1
395219	A0A3E2ESE9	1
395220	A0A174IKY7	1
395221	D4JZF3	1
395222	A0A3E3I2P6	1
395223	A0A2K9NZ06	1
395224	A0A174LJK8	1
395225	A0A1Y4EST2	1
395226	A0A3E3ICW1	1
395227	A0A412AV21	1
395228	A0A423UIJ7	1
395229	A0A139LH22	1
395230	A0A3E3K291	1
395231	A0A2K2U3H5	1
395232	E5Y457	1
395233	R7MM36	1
395234	A0A6B9T9Z7	1
395235	A0A1Y4D892	1
395237	R5IJF2	1
395262	G8LG85	1
395263	R5UPR5	1
395264	A0A1Y4NGC3	1
395291	A0A2S0KUW1	1
395292	A0A087FRV7	1
395293	E8LGZ0	1
395294	R5QQA9	1
395295	R5K0P5	1
395296	K5ZKZ7	1
395297	A0A263VVC1	1
395298	A0A2N2EMG6	1
395299	A0A929L168	1
395300	A0A0K0GCK6	1
395301	A0A1H2VVZ7	1
395302	R7NEW4	1
395303	A0A2A7MI43	1
395304	Q2NGB4	1
395305	F3QQQ8	1
395306	A0A397RPJ2	1
395307	A0A1M4VTI1	1
395308	R6RFD7	1
395309	A0A1B7K127	1
395310	A0A1C0P465	1
395311	R7BCS9	1
395290	A0A0J2GXQ3	1
395289	F3PPI2	1
395288	A0A1Y4HKN5	1
395287	R7FRF1	1
395265	L1QH63	1
395266	R9T7U1	1
395267	A0A4Y3TD46	1
395268	A0A7K3ML00	1
395269	A0A174BA61	1
395270	A0A1Y4RPN7	1
395271	A0A848BXU8	1
395272	A0A837K6M8	1
395273	E6MNM0	1
395274	R5D4T6	1
395214	A0A1H4FL35	1
395275	A0A1B8SMI9	1
395277	L1QN05	1
395278	A0A1Y3UCW7	1
395279	R6CAU0	1
395280	A0A4R1QRB5	1
395281	R5FWI4	1
395282	E5BE57	1
395283	A0A1R0FT25	1
395284	H1DGC1	1
395285	A0A173SWP5	1
395286	R7MNS0	1
395276	H1D2B6	1
395213	A0A174NM64	1
395212	Q8G782	1
395211	A0A938X690	1
387363	A0A1I4QYJ4	1
387362	D4JZ36	1
387361	A0A174UIY9	1
387360	A0A415CF49	1
387359	A0A174K328	1
387358	A0A3E3K6F1	1
387357	A0A3E3K6A7	1
387356	A0A412AWL4	1
387355	A0A3E3IKA2	1
387354	A0A1Y4F057	1
387353	A0A3E3I029	1
387352	A0A938X745	1
387351	A0A174A645	1
387350	A0A413R5U7	1
387349	A0A1Y4EZV8	1
387348	E5Y8N2	1
387347	D4JZ65	1
387346	I8X965	1
387345	A0A174U585	1
387344	I9GXA2	1
387343	A0A423UMD6	1
387364	A0A3E3K035	1
387365	A0A3E3HX31	1
387366	A0A174LMP7	1
387367	A0A174I782	1
387389	A0A9E7DIQ8	1
387388	A0A848BUW6	1
387387	A0A1Y3YWH3	1
387386	A0A1B2I2A1	1
387385	H1DET5	1
387384	U2KR10	1
387383	L1QN01	1
387382	A0A174JU98	1
387381	A0A1Y4LWC6	1
387380	A0A1W2CTV8	1
387342	C4Z0S8	1
387379	A0A355M1A2	1
387377	E5Y4K3	1
387376	B1C4U1	1
387375	A0A6L8TCA3	1
387374	A0A423UH38	1
387373	A0A174QLD9	1
387372	A0A174S5U1	1
387371	A0A412AVV0	1
387370	A0A938X6P1	1
387369	A0A1B8T6H5	1
387368	A0A174PYW7	1
387378	R8APM0	1
387391	A0A1Y4RID7	1
387341	B1BYQ2	1
387339	A0A938X6Q8	1
387312	A0A0P0G331	1
387311	R5GJ91	1
387310	A0A174PGQ7	1
387309	A0A139LMH0	1
387308	A0A412FZJ2	1
387307	A0A412G3Y2	1
395196	A0A174I0D1	1
395197	A0A0J6CA59	1
395198	A0A174HUE6	1
395199	A0A412FZ79	1
395200	A0A412AWS4	1
395201	B1C439	1
395202	A0A173VGF6	1
395203	I8XPN9	1
395204	A0A939BF21	1
395205	F9Z2U6	1
395206	A0A0P0G4X9	1
395207	A0A3E3K6W4	1
395208	A0A412G4R8	1
395209	A0A412G3Q5	1
395210	A0A2K9P4W9	1
387313	A0A1Y4F3Z5	1
387314	A0A174FR59	1
387315	A0A412G3D7	1
387316	A0A2K2U4P5	1
387338	A0A412G5C4	1
387337	A0A1Y4EW44	1
387336	A0A1H4GYX7	1
387335	A0A174FLL8	1
387334	R5FVA1	1
387333	A0A0J6C9U8	1
387332	A0A3E3J4L6	1
387331	A0A412G4P5	1
387330	A0A412G3K9	1
387329	A0A2K2U3M0	1
387340	A0A1Y4F789	1
387328	A0A412G3D6	1
387326	F9Z6P1	1
387325	A0A3E3K414	1
387324	A0A2K9P4V5	1
387323	C4Z4D1	1
387322	A0A6L8TGR6	1
387321	A0A412G4U5	1
387320	A0A3E3JYF8	1
387319	A0A173S4S2	1
387318	B1C224	1
387317	B1C464	1
387327	A0A0P0GT69	1
394908	A0A0E3UHZ6	1
394907	A0A7V7FNQ1	1
394906	A0A925NM65	1
387706	R7MPM8	1
387705	R9T757	1
387704	A0A1Y4LW15	1
387703	E8LEX1	1
387702	A0A929PZG4	1
387701	R5PY85	1
387700	R6VT41	1
387699	A0A0M3F2U4	1
387698	A9KS34	1
387697	A0A921AYD9	1
387696	G1V3A6	1
387695	A0A173TB75	1
387694	B7ANL5	1
387693	E7G668	1
387692	A0A512TM74	1
387691	E7GA16	1
387690	A0A227KAF8	1
387689	A7I3E6	1
387688	A0A847T2K3	1
387687	A0A173YV29	1
387686	R7LTH4	1
387707	A0A136Q7S7	1
387685	A0A263VSQ5	1
387708	A0A318KV16	1
387710	R6CFL7	1
387731	A0A1Y4HRI9	1
387730	A0A512TNB3	1
387729	A0A415DYQ7	1
387728	R5E3X3	1
387727	L1QEL8	1
387726	A0A264VYN7	1
387725	L1QK68	1
387724	A0A174R859	1
387723	A0A1Y4DA29	1
387722	A0A1Y4RUK1	1
387721	A0A1Y4NHH3	1
387720	A0A1Y3U933	1
387719	S3BH24	1
387718	D1Y7T3	1
387717	A0A1R0G1W2	1
387716	R5PW23	1
387715	R6ZZ94	1
387714	E8LE52	1
387713	R7LTP1	1
387712	C6JIQ1	1
387711	E7G5M1	1
387709	A0A2A7MGR4	1
387684	A0A1M6M677	1
387683	A0A1Y4NFJ8	1
387682	A0A7D6VP58	1
387655	A0A095XG09	1
387654	A0A1V8NUD2	1
387653	A0A1Y3UH90	1
387652	B7ATW5	1
387651	A0A1H4C486	1
387650	A0A0J2L8I8	1
387649	A0A414PSL9	1
387648	K1JD28	1
387647	G8LIQ2	1
387646	A0A848BY99	1
387645	R6A8N5	1
387644	C0C0W9	1
387643	A0A173X907	1
387642	R5AYP8	1
387641	C9KPP9	1
387640	E8LEK3	1
387639	L1QJN5	1
387638	R5IHB9	1
387637	A0A1M6N6X3	1
387636	A0A174A880	1
387635	E7GCI6	1
387656	A0A0K0GBU6	1
387657	D1Y2S9	1
387658	A0A2V2F5V8	1
387659	A0A2A2IKX8	1
387681	A0A397RUK6	1
387680	R9I569	1
387679	A0A848BAL3	1
387678	A0A848C2D7	1
387677	E8LH98	1
387676	A0A136Q233	1
387675	A0A1Y4RWF0	1
387674	A0A2A7MH60	1
387673	A0A1Y3U8A8	1
387672	R5JMP0	1
387732	A0A4P7UJ42	1
387671	R5ERG0	1
387669	A0A136Q4K6	1
387668	E8LB18	1
387667	A0A921DR86	1
387666	B7LS15	1
387665	A0A0J2I5Q6	1
387664	A0A1Y4NFW9	1
387663	A0A3N2MG89	1
387662	A0A848BA80	1
387661	A0A318LDJ9	1
387660	U2KDC4	1
387670	C6JQU3	1
387733	A0A355M674	1
387734	A0A377IZY2	1
387735	A0A414PXD7	1
393430	A0A1B2I2I4	1
393431	V2YF09	1
393432	A0A2A2M8U5	1
393433	A0A7T0DUP4	1
393434	A0A0U5JND8	1
393435	A0A7V7FLN1	1
393436	A0A7D6V547	1
393437	B7LLW3	1
393438	R8AVI1	1
393439	A0A7X1P958	1
393440	A0A925S6Y1	1
393441	A0A925MID6	1
393442	A0A7X1TXP4	1
393443	A0A925NNI3	1
393444	A0A6A7M894	1
393445	A0A6A7M824	1
393446	A0A6A7MEW4	1
393447	A0A0E3YX77	1
393448	A0A6A7MF17	1
393449	A0A6A7LXJ0	1
393450	A0A7X1P5X7	1
393429	A0A1Y6GBY3	1
393428	A0A2A2INA4	1
393427	A0A2X1YH47	1
393426	A0A0G3R2T7	1
393404	A0A833CDI5	1
393405	A0A848BWW9	1
393406	A0A1Y4UJ75	1
393407	S3CG23	1
393408	A0A414PW93	1
393409	A0A1Y4RWQ4	1
393410	A0A264VVB3	1
393411	A0A2U1E4R7	1
393412	A0A1Y6GHZ8	1
393413	A0A1H3AMD0	1
393451	A0A180FKW9	1
393414	A0A1B4XSK8	1
393416	A0A369ZQN6	1
393417	D1Y7M8	1
393418	A0A809KCM0	1
393419	D1Y806	1
393420	B7LVP5	1
393421	A0A1S2ACN4	1
393422	A0A1Y4GJF8	1
393423	A0A1B7JNX9	1
393424	A0A155GS90	1
393425	A0A0F1R3L8	1
393415	A0A0F0YAY6	1
387634	A0A1Y4RSV2	1
393452	A0A6A7MFB0	1
387783	A0A1Y3YYQ2	1
387756	A0A174DM02	1
387755	A0A837YY73	1
387754	A0A929KZZ0	1
387753	A9KKF2	1
387752	E8LI36	1
387751	A0A4R1R0F8	1
387750	A0A3E5BEJ0	1
387749	R7MTW8	1
387748	R5NFY8	1
387747	C0C3X7	1
387746	A0A2Z4U9J9	1
387745	A0A174DLA7	1
387744	A0A1Y4HLG2	1
387743	A0A2A2IQK3	1
387742	A0A174BIX0	1
387741	Q2NF36	1
387740	E7G8Y9	1
387739	A0A4P7UNZ4	1
387738	A0A1W2CDY5	1
387737	A0A1Y4HKV1	1
387736	R5JKL9	1
387757	A0A1Y6GMX8	1
387758	A0A0M3F4I0	1
387759	R7FA55	1
387760	R7ND87	1
387782	A0A930M2H9	1
387781	R7MMZ0	1
387780	F0R4Z2	1
387779	A0A1Q6HDH3	1
387778	A0A173YNB9	1
387777	A0A2S0KRG7	1
387776	A0A1Y3TU22	1
387775	A0A2S0KXL3	1
387774	R7EUF9	1
387773	A0A512TL32	1
393453	S3BKW3	1
387772	C0BZ79	1
387770	C9KL54	1
387769	A0A1Y3WD02	1
387768	A0A9D3AKA8	1
387767	A0A512TS94	1
387766	A0A921HY97	1
387765	L1QFC5	1
387764	E7GG10	1
387763	A0A413AJM4	1
387762	A0A2A7MKK6	1
387761	A0A155TEJ9	1
387771	A0A2A2MF11	1
387633	A0A6N7VFQ3	1
387632	A0A512TTC5	1
387631	A0A2N3PKM3	1
394253	R6PE05	1
394254	A0A2D6VI00	1
394255	A0A7T0H0X8	1
394256	A0A6A7MHA1	1
394257	C9KIW0	1
394258	A0A925MK42	1
394259	A0A1Y6GH29	1
394260	A0A848BDE1	1
394261	A0A179PXN8	1
394262	G8LPE5	1
394263	A0A925NLQ6	1
394264	A0A414PNI7	1
394265	C6JPQ6	1
394286	A0A1W2CD94	1
394287	A0A397S1M5	1
374700	E5Y9P6	1
387563	R5XTW2	1
387562	A0A173WMH0	1
387561	A0A2A7MJ77	1
387560	R7ESV2	1
387559	A0A843ARE3	1
394252	A0A4P7UJQ1	1
394251	A0A925MK56	1
394250	A0A1B7JJY8	1
394249	A0A0M3F3L8	1
394227	A0A180F1E5	1
394228	A0A1W1YTK3	1
394229	A0A2A2M6U1	1
394230	D1Y316	1
394231	A0A0F5JCW0	1
394232	A0A1Y4LTW2	1
394233	R7F9U5	1
394234	A0A377IVN5	1
394235	A0A938X5Q1	1
394236	A0A4Y3TDI5	1
387558	A0A136Q5L8	1
394237	A0A2S0KSG1	1
394239	A0A0J4R4J6	1
394240	A0A0E3UH82	1
394241	A0A1R0FVD9	1
394242	A0A0J2HWE4	1
394243	A0A180F3Z6	1
394244	A0A512TMI2	1
394245	A0A144UMA4	1
394246	A0A0W7Z0A1	1
394247	A0A1S2ABC8	1
394248	A0A330DIM3	1
394238	A0A833CAV2	1
394226	A0A1Y4R4B1	1
387557	A0A264VZB3	1
387555	C6JN61	1
387528	R7F8R5	1
387527	A0A6B9T9R3	1
387526	A0A1Y4D8L7	1
387525	A0A414PWN6	1
387524	A0A174BGS4	1
387523	A0A263VTG0	1
387522	A0A355M3B9	1
387521	A0A1Y4CSM9	1
387520	A0A3E5BEU9	1
387519	R5EF84	1
387518	A0A9D1T2C1	1
387517	A0A837K4T4	1
387516	A0A1X1FHL7	1
387515	R7G685	1
387514	A0A4Y3TFB5	1
394900	R5GB98	1
394901	A0A6A7MG54	1
394902	A0A925RR13	1
394903	C9KQ96	1
394904	A0A4Q6AL10	1
394905	A0A9D1T3W7	1
387529	A0A848BUE7	1
387530	A0A1Y4DFQ4	1
387531	A0A1Y3WMA4	1
387532	A0A3D8H901	1
387554	R6X6V6	1
387553	R7M180	1
387552	R5FVL6	1
387551	R6C898	1
387550	R5PWU7	1
387549	F0RY47	1
387548	A0A1M6HVX9	1
387547	A0A1M4XYS3	1
387546	A0A1Y3UAV7	1
387545	A0A921MAM5	1
387556	A0A174E279	1
387544	A0A174J4Y2	1
387542	A0A1B7JBH1	1
387541	A0A1W2CRV1	1
387540	A0A1W2ARY5	1
387539	R5FV17	1
387538	A0A174H3S7	1
387537	A0A848BBP8	1
387536	A9KPI7	1
387535	C9KMH6	1
387534	A0A0F5J9R3	1
387533	E5BH07	1
387543	A0A4R1QIM1	1
395312	R5M552	1
394225	R7JBK8	1
394223	A0A263VVR4	1
387604	A0A0P8LG77	1
387603	A0A1Y4LZ66	1
387602	A0A2A7MFR1	1
387601	A0A7T0GZR3	1
387600	R5XUV6	1
387599	A0A380KMZ5	1
387598	A9KJ49	1
387597	A0A929L542	1
387596	C9KQF5	1
387595	A0A2N2EPC0	1
387594	R6WEQ0	1
387593	R7FQT2	1
387592	A0A921LBA1	1
387591	A0A925ML26	1
387590	A0A2A2MB28	1
387589	A0A930M5A6	1
387588	E4M8E7	1
387587	A0A318KKE6	1
387586	A0A173RQ80	1
387585	A0A415E5M0	1
387584	F3PPX0	1
387605	A0A174KTN3	1
387606	L1QE60	1
387607	A0A925NNF2	1
387608	A0A1Y4RQS9	1
387630	A0A4Y3TE55	1
387629	A0A7D6V296	1
387628	A0A833CD28	1
387627	R6W0K8	1
387626	A0A1Y4GNI6	1
387625	L1QE79	1
387624	R6Z4F4	1
387623	R7FX88	1
387622	A0A397RVB7	1
387621	A0A136Q2M3	1
387583	A0A1Y3TX35	1
387620	A0A355M893	1
387618	A0A6B9TAC7	1
387617	A0A1Y4NIX4	1
387616	A0A264C454	1
387615	S7TIP1	1
387614	A0A9E7DIU3	1
387613	E7GCR7	1
387612	R6T4F1	1
387611	R6GWU6	1
387610	R5D2J2	1
387609	A0A1H4C929	1
387619	H3KEZ8	1
394224	A0A7K3MLA2	1
387582	C9KP11	1
387580	E7GFU7	1
394202	A0A855EVB0	1
394203	A0A1Y3YVK2	1
394204	L1QEZ9	1
394205	A0A264VWX6	1
394206	B7LJM0	1
394207	A0A1V8NS90	1
394208	A0A6B9TCC4	1
394209	A0A143PXC3	1
394210	R5B5G9	1
394211	A0A3D8HBG8	1
394212	G1V607	1
394213	R6YQV2	1
394214	A0A1M6ER29	1
394215	A0A330DN86	1
394216	A0A4Q5W9S2	1
394217	L1Q482	1
394218	A0A413FT53	1
394219	A0A512TPU0	1
394220	R5EXS7	1
394221	A0A143XCB6	1
394222	R6GVH9	1
394201	A0A4U4BUH8	1
394200	R5G6L7	1
394199	Q8G796	1
394198	A0A139L5W9	1
387579	A0A173YGV4	1
387578	R5P2G4	1
387577	A0A4R1QLC1	1
387576	A0A318KQ33	1
387575	A0A135YSX1	1
387574	A0A173WX89	1
387573	R7FXM5	1
387572	A0A921SL25	1
387571	A0A173RAR7	1
387570	A0A3E5BCR4	1
387581	A0A397QUW8	1
393816	A0A843AY51	1
387568	A0A7K3MHW5	1
387567	A0A1M4XI75	1
387566	A0A1Y3YSH5	1
387565	R6PB24	1
387564	S0F4Q9	1
322359	A0A1B2I337	1
394194	A0A0P0GGZ1	1
394195	A0A1B8T6E2	1
394196	A0A3E3JYG6	1
394197	A0A0J6CBH9	1
387569	A0A095XHP3	1
395313	B7AQ93	1
395314	R7FGF5	1
395315	L1QCY1	1
385680	R7G4K8	1
385681	A0A174EVF0	1
385682	A0A809KB29	1
385683	A0A1Q6H796	1
385684	K5ZW17	1
385685	K5ZD65	1
385686	F0RZ02	1
385687	A0A1M6CRQ3	1
385688	R5XBQ5	1
385689	F3QQD0	1
385690	E7G8M8	1
385691	R6XB30	1
385692	A0A1H4FV92	1
385693	S0FEI9	1
385694	A0A1M5F9J3	1
385695	A0A1Q6H2N9	1
385696	A0A1M6A5E4	1
385697	R6CF03	1
385698	S0FBL6	1
385699	A0A2S0KUE0	1
385700	A0A1M6JH82	1
385679	K6AD50	1
385701	A0A3E5BGM1	1
385678	R7JE65	1
385676	S0FB54	1
385655	A0A3E5B1S9	1
385656	A0A9D1NLW7	1
385657	A0A1Y4W0B1	1
385658	R6VQT9	1
385659	A0A1M5BKI9	1
385660	A0A0F5IRZ5	1
385661	A0A1Y4D348	1
385662	A0A2S0L004	1
385663	E4M9D4	1
385664	A0A0F5ISN0	1
385665	A0A174F2Q9	1
385666	A0A3E5BFS2	1
385667	A9KIE1	1
385668	A0A3E5BAL1	1
385669	R7EP26	1
385670	F3PPA4	1
385671	K5YFR2	1
385672	A0A3E5BAQ3	1
385673	A0A0F5IT65	1
385674	A0A3E5AY86	1
385675	L1QI99	1
385677	F3PX89	1
385702	R6VWD1	1
385703	A0A1M6A5G1	1
385704	A0A1H4ALU9	1
396085	R5JHD9	1
396086	R5E352	1
396087	A9KN09	1
396088	A0A2Z4U951	1
396089	C0C5D4	1
396090	A0A3E3IJ87	1
396091	A0A174DWK3	1
396092	E5Y8N9	1
396093	A0A423UI40	1
396094	A0A1Y4EV64	1
396095	A0A174DXC8	1
396096	A0A174NXJ3	1
396097	A0A1B8T2U6	1
396098	A0A3E3IB12	1
396099	A0A1B8T3A8	1
396100	A0A139L758	1
396101	F9Z3T9	1
396102	A0A174N804	1
396103	I8XL26	1
396104	A0A1H4FUN1	1
396105	A0A6L8Q1K7	1
396084	R5EWX2	1
396083	R7MJ96	1
396082	R5P5Y1	1
396081	A0A1Y4GZ17	1
385705	A0A2S0KUE2	1
385706	H1DH61	1
385707	R5FHV7	1
385708	A0A1X1FHT6	1
385709	E4MCI6	1
385710	A0A0M3F6S1	1
385711	R7JA59	1
385712	A0A1Q6HK01	1
385713	A0A3E5BAM4	1
385714	L1Q599	1
385654	S0FEU6	1
385715	A0A0F5JDR2	1
385717	A0A2S0L133	1
385718	A0A0D1K3T2	1
385719	A0A2S0KZM9	1
396074	Q2NI30	1
396075	Q2NI29	1
396076	A0A843AW09	1
396077	Q8G614	1
396078	D1Y1I3	1
396079	A0A136Q7Y1	1
396080	R5V9M5	1
385716	A0A1Q6GQ27	1
385653	A0A2S0KQ51	1
385652	R7J5Y4	1
374126	A0A7H9FUK6	1
385596	A0A3E3HXD6	1
385597	A0A0J6CR93	1
385598	D4K1V0	1
385599	A0A0P0GMM0	1
385600	A0A0N7IG10	1
385601	A0A3E3HYU8	1
385602	A0A139KTH5	1
385603	A0A139KUY8	1
385604	A0A423UJ91	1
385605	A0A174PQJ4	1
385606	A0A1I4TQ79	1
385607	A0A938X8G4	1
385608	A0A1H4FY27	1
385609	A0A0P0GRI9	1
385610	A0A3E3IDB1	1
385611	A0A3E3I878	1
385612	A0A0J6FIY7	1
385613	A0A0P0GDN9	1
385614	A0A139LKA0	1
385615	A0A0P0GF43	1
385616	A0A0J6F9H7	1
385595	A0A939BE35	1
385594	D4K506	1
385593	A0A0J6FDY0	1
385592	A0A174FMN0	1
331375	R7LWW3	1
331374	A0A943U9Z5	1
331373	E6MQ51	1
331372	A0A0P0FRR1	1
331371	A0A174FYX0	1
331370	D3IIQ5	1
331369	A0A173XWK0	1
331368	I9H5T5	1
331367	A0A139KSW6	1
331366	A0A0J6FI78	1
385617	A0A139LCG5	1
331365	F9Z5F8	1
385582	A0A3E3K3D1	1
385583	A0A174G333	1
385584	I8X141	1
385585	A0A939BE08	1
385586	A0A0P0GS52	1
385587	A0A3E3I0Y8	1
385588	A0A1H3X027	1
385589	A0A1Y4EN82	1
385590	A0A1H3XHY9	1
385591	A0A174R6X3	1
385581	A0A174FH78	1
396106	E5Y7M6	1
385618	F9Z9Z4	1
385620	A0A3E3HY44	1
385647	R7BGA7	1
385648	A0A7K3MJ45	1
385649	A0A1M6IY96	1
385650	R5PZX1	1
385651	R6VH22	1
374142	A0A0J2HQK2	1
374141	A0A0W2HGQ5	1
374140	A0A7T0GXJ8	1
374139	A0A264C3M2	1
374138	A0A1Y6GKZ8	1
374137	A0A0F1CZL0	1
374136	A0A1B8SRS3	1
374135	B7LSI5	1
374134	A0A0A0ZER7	1
374133	G8LF95	1
374132	A0A837K5U1	1
374131	A0A0A6IE48	1
374130	A0A1B7K003	1
374129	A0A1R0FTL8	1
374128	A0A0M3F5Z3	1
374127	A0A2A2MHZ8	1
385646	A0A1X1FG91	1
385645	A0A1M4XEW2	1
385644	A0A1K1N042	1
385643	A0A174ICA8	1
385621	A0A0J6CB89	1
385622	A0A0J6FJR5	1
385623	A0A3E3IYG4	1
385624	A0A0J6CDA8	1
385625	A0A139LA14	1
385626	I8XVK9	1
385627	D4K0M6	1
385628	I8XRV6	1
385629	I9RMC4	1
385630	A0A139KTC9	1
385619	A0A6L8TG39	1
385631	A0A0J6CDK9	1
385633	A0A1H3ZQ67	1
385634	A0A2S0KXT8	1
385635	R7FTN6	1
385636	R7FNZ5	1
385637	A0A1H3X5H6	1
385638	R7BK30	1
385639	R6YP27	1
385640	A0A1B7JXH0	1
385641	R9I559	1
385642	A0A2S0L0M9	1
385632	A0A3E5BAN3	1
396107	A0A0P0G104	1
396108	D3II77	1
396109	A0A843B1S3	1
396238	A0A2V2F1C8	1
396239	D1Y2T8	1
396240	E8LGT5	1
396241	R6W806	1
396242	A0A4Q5X6F6	1
396243	A0A0W7Z1W1	1
396244	A0A6A7MBJ4	1
396245	A0A1Y3U8A1	1
396246	A0A7X1TXB7	1
396247	R6T9N9	1
396248	A0A4V2AG34	1
396249	Q2NEC6	1
396250	A0A4Q5X5P3	1
396251	A0A415DY81	1
396252	R6GT72	1
396253	R6YFW5	1
396254	A0A7V7FM29	1
396255	A0A7X1P988	1
396256	L1QNX6	1
396268	A0A4Q5WMW3	1
396269	R5CWX1	1
396237	A0A2D6VI64	1
396236	A0A0K0GB41	1
396235	S7TGI0	1
396234	A0A1B8RTV9	1
396212	H1DGF2	1
396213	A0A7V7KAJ6	1
396214	A0A1B7K3I1	1
396215	A0A847T2T3	1
396216	G8LKR7	1
396217	A0A1Y3U8C0	1
396218	A0A7X1TUW0	1
396219	R6DZN2	1
396220	A0A1Y3W0M2	1
396221	A0A173ZPM9	1
396270	A0A2J0Q3M1	1
396222	R6YM20	1
396224	A0A0M3F8H6	1
396225	A0A2D6VJK3	1
396226	A0A4Q5WGM5	1
396227	A0A1M6B7V6	1
396228	A0A1V8P3G0	1
396229	A0A847T591	1
396230	A0A4Y3TAV2	1
396231	A0A847T131	1
396232	A0A3E3ICL1	1
396233	A0A174DWU8	1
396223	A0A1K1M8D0	1
396211	A0A7X1P8R6	1
396271	A0A7U4N1Y9	1
396273	A0A0J2I4U7	1
396300	A0A1Y3WQ37	1
396301	A0A174GQI0	1
396302	A0A143XLW1	1
396303	A0A1H2VUM1	1
396304	A0A1H4CZ61	1
396305	K5Z481	1
396306	A0A7H9FV55	1
396307	A0A1R0G0Y7	1
396308	A0A1Y3WAY7	1
396309	H1DDF8	1
396310	A0A2J0Q5V3	1
396311	A0A1Y4GRT5	1
396312	R5AVR8	1
396313	A0A7D6VJX6	1
396314	A0A0J2HZ02	1
396315	A0A0F5JJQ9	1
396316	A0A7T0E039	1
396317	R6HLY4	1
396318	A0A263VNG4	1
396319	A0A2X1XVD7	1
396320	A0A264VR20	1
396299	R6VXG5	1
396298	R5VER9	1
396297	A0A3E3K474	1
396296	A0A174KJT7	1
396274	A0A7H0EUE0	1
396275	A0A2A2MHS7	1
396276	A0A0M3F421	1
396277	A0A837K8C6	1
396278	A0A7U4S8E2	1
396279	A0A2V3KTK2	1
396280	A0A855EXN3	1
396281	A0A837K3V8	1
396282	A0A7H0EPK1	1
396283	A0A837LBJ4	1
396272	A0A1Q8YMJ0	1
396284	A9KSX3	1
396286	R5FUZ6	1
396287	A0A139KLF3	1
396288	F9Z4W2	1
396289	A0A0P0GKE5	1
396290	F9Z4C9	1
396291	A0A0N7IG90	1
396292	A0A6L8Q5K4	1
396293	A0A0J6CMN5	1
396294	I8XUC6	1
396295	A0A174TNF0	1
396285	A0A379CEH7	1
331376	D1VZ28	1
396210	R5AW28	1
396208	A0A847T3V3	1
396136	A0A512TNZ8	1
396137	A0A318KWM3	1
396138	A0A843B0K5	1
396139	A0A379DYR3	1
396140	L1QPA8	1
396141	E8LGU2	1
396142	R5UPQ0	1
396143	A0A843AQU7	1
396144	A0A6A7M7E7	1
396145	A0A0W7YXK1	1
396146	A0A377IXK6	1
396147	A7HZV9	1
396148	A0A1Q6HJC5	1
396149	A0A143XDE5	1
396150	K1IS94	1
396151	E6MMI2	1
396152	A0A1Y4GPP8	1
396153	R5KEI0	1
396154	B7LKF7	1
396155	F0R1A5	1
396156	A0A4Q6AT17	1
396135	R9I983	1
396134	R7PAL1	1
396133	A0A3N2MGJ0	1
396132	R9T4D9	1
396110	A0A6B9TDH7	1
396111	A0A1Y3VXW6	1
396112	A0A355M3U9	1
396113	B7LKF5	1
396114	R9T764	1
396115	A0A921HVG5	1
396116	C3XAV7	1
396117	A0A925NIY2	1
396118	A0A847T2C7	1
396119	A0A2K9H7Z4	1
396157	D1W1I2	1
396120	A0A377IWN0	1
396122	A0A7D6TXB3	1
396123	A0A2A2ME62	1
396124	E4MFF1	1
396125	A0A4P7UGD1	1
396126	A0A0J2GS94	1
396127	A0A0B7GH94	1
396128	A0A7V7FMF5	1
396129	F3PTK9	1
396130	A0A0E3YTI8	1
396131	A0A264VQ02	1
396121	A0A1Y3WHN7	1
396209	S7U2I6	1
396158	L1QGG5	1
396160	R6X988	1
396187	F3QVG0	1
396188	A0A2N3PI83	1
396189	A0A1Y3YW80	1
396190	S7VGJ5	1
396191	A0A4Q5WJL8	1
396192	R8APL4	1
396193	A0A930QA77	1
396194	A0A7X1TVA2	1
396195	R5LMY5	1
396196	A0A1M4V2U6	1
396197	A0A2J0Q8W8	1
396198	A0A330DYD1	1
396199	A0A1S2AEG5	1
396200	R9T7S7	1
396201	A0A1Y4HU83	1
396202	H1D398	1
396203	K1ISU3	1
396204	A0A1Y6GDZ9	1
396205	B7LM54	1
396206	A0A921M9Z1	1
396207	A0A4P7UK12	1
396186	A0A2V2EVD7	1
396185	A0A355MBQ6	1
396184	A0A837K8Z5	1
396183	A0A7V7FP27	1
396161	R6TQH0	1
396162	A0A2N2EPJ7	1
396163	A0A6B9T778	1
396164	S7TJN0	1
396165	A0A7T0DTL4	1
396166	S0FA98	1
396167	S7U4W4	1
396168	B7LKF9	1
396169	G1V289	1
396170	A0A2N2EL01	1
396159	R7LGI2	1
396171	R6Z1W0	1
396173	A0A1H4EQR6	1
396174	A0A4Y3TF82	1
396175	A9KS70	1
396176	A0A3E5AZL8	1
396177	R6WZR8	1
396178	G1V3B3	1
396179	A0A1B8RTT4	1
396180	A0A263VZ52	1
396181	A0A4S2B2F4	1
396182	A0A133Q4H8	1
396172	A0A0E3YXP7	1
393403	A0A7D6Z7M6	1
331377	A0A0D1LY23	1
331379	R5KVP8	1
395443	F0RZG6	1
395444	A9KHC4	1
395445	A0A4P7UIW3	1
395446	K1IKH1	1
395447	A0A2N2EQP7	1
395448	A0A1V8NU00	1
395449	A0A1B8T420	1
395450	R7BDF0	1
395451	A0A4Y3THB9	1
395452	A0A1Y3TZ72	1
395453	A0A369ZLY1	1
395454	A0A369YG54	1
395455	A0A847SXH3	1
395456	A0A423UKW0	1
395457	F0RYP1	1
395458	A0A1K1P568	1
395459	K1J158	1
395460	A0A0W7Z1K0	1
395461	A0A2N3PKY7	1
395462	A7I304	1
395463	R8ASC8	1
395442	A0A512TRU8	1
395464	A0A0E3YVE2	1
395441	A0A1Y4GMY5	1
395439	R5VHL3	1
395418	A0A1Y3VTY7	1
395419	A0A843B058	1
395420	A0A0F5IYH1	1
395421	E4MC04	1
395422	A0A3N2M5Q9	1
395423	S7UTU4	1
395424	A0A264VUC5	1
395425	A0A512TH62	1
395426	E8LB89	1
395427	K1IM51	1
395428	A0A6I3S250	1
395429	A0A4P7UK15	1
395430	F0RVE0	1
395431	A0A174BKD2	1
395432	A0A1Y4CRS5	1
395433	R7FEU7	1
395434	R6EXG0	1
395435	U2LIB7	1
395436	R7LFM9	1
395437	H1DIE6	1
395438	A0A4Q5WIZ0	1
395440	A0A7D6YXK2	1
387306	D4K2D5	1
387305	R5G475	1
387304	A0A414RC84	1
387277	A0A921LD59	1
387276	A0A136Q5T4	1
387275	A0A0W7Z2S5	1
387274	R5MCN6	1
387273	A0A943UD68	1
387272	A0A143XI40	1
387271	A0A174L6B9	1
387270	A0A4R1R2N9	1
387269	A0A180FGC8	1
387268	A0A1B8RSQ3	1
387267	A0A6A7M9P7	1
387266	R6X3S7	1
387265	A0A1Q6HBV6	1
387264	S3BAR9	1
387263	A0A1Y3WMN4	1
387262	A0A1Y4N9S5	1
387261	A0A5M3V9Z2	1
387260	A0A377J175	1
387259	A0A7X1P494	1
387258	A0A1Y4GNN3	1
387257	A0A7T0DUH1	1
387278	R5JVX3	1
387279	A0A1V8NWL1	1
387280	A0A0E3UI28	1
387281	A0A1H4BS76	1
387303	A0A412AYT6	1
387302	A0A6L8TBJ3	1
387301	A0A173US73	1
387300	B1C1F6	1
387299	A0A174KP33	1
387298	A0A2X3U8W0	1
387297	A0A6L8Q709	1
387296	A0A0J6CAW7	1
387295	A0A3E3JYI2	1
387294	A0A939BES3	1
395417	C3XBK1	1
387293	A0A2K9P0P0	1
387291	A0A4P7UMH6	1
387290	A0A4Q6BBB3	1
387289	A0A848BTT4	1
387288	R5LV73	1
387287	L1QGF5	1
387286	A0A1Y4LTH0	1
387285	R5HXE8	1
387284	A0A369ZQA6	1
387283	A0A4S2AVN6	1
387282	A0A2N3PK21	1
387292	Q8G7Z5	1
395416	G1V0F2	1
395415	E4MCW5	1
395414	A0A843AVD6	1
395342	A0A921HXI2	1
395343	A0A1Y4D6K4	1
395344	A0A0F5JRQ6	1
395345	R5M0W2	1
395346	A0A2A7MEI3	1
395347	A0A415E3P1	1
395348	A0A377IVE2	1
395349	A0A174HUF3	1
395350	R6HLY8	1
395351	A0A6N7V5I4	1
395352	A0A512TIY5	1
395353	A0A1Y6GIV6	1
395354	A0A1Y3YZ33	1
395355	A0A7T0DSZ9	1
395356	A0A1Y4LIT1	1
395357	U2M5K2	1
395358	R7FVB3	1
395359	A0A1M6LSF3	1
395360	A0A943U7V4	1
395361	A0A2A7MFM2	1
395362	A0A1B8RTP8	1
395341	A0A173TKP9	1
395340	R5Q1B6	1
395339	R7ES37	1
395338	A0A1Y3WGU9	1
395316	C3X8M8	1
395317	E7G630	1
395318	A0A1Y4NED4	1
395319	A7I3T2	1
395320	A0A0M3F4I9	1
395321	V3DET5	1
395322	R7M3I5	1
395323	C0BYC7	1
395324	A0A2J0Q493	1
395325	R7CKZ9	1
395363	A0A1Y3VVJ8	1
395326	A0A174C2M2	1
395328	R5MT80	1
395329	A0A2Z4UA57	1
395330	C3X968	1
395331	A0A1Y4GFE4	1
395332	R6TSW0	1
395333	A0A1W2AFI4	1
395334	F0R7X2	1
395335	R7LYM2	1
395336	A0A2V2F4L1	1
395337	A0A1Y4HPH9	1
395327	A0A415E6J2	1
387256	A0A1Y3U926	1
395364	A0A2Z4UEL6	1
395366	A0A3E5BKT4	1
395393	A0A1B2I0Z7	1
395394	R7JBX5	1
395395	A0A1H3YM43	1
395396	A0A6L8TDK0	1
395397	A0A423UNI5	1
395398	A0A0J6CCE5	1
395399	A0A2K2U2B9	1
395400	A0A173UZL0	1
395401	E5Y435	1
395402	A0A6L8Q6F1	1
395403	A0A938X9T5	1
395404	E5YA18	1
395405	A0A1Y3W351	1
395406	A0A943UCD2	1
395407	A0A264VUT3	1
395408	R8AV21	1
395409	A0A7V7FME7	1
395410	A0A512TN52	1
395411	A0A1B8RQ17	1
395412	G1V4I3	1
395413	A0A1Y4D3H2	1
395392	R6T3V8	1
395391	A0A1B8RLX7	1
395390	C0C668	1
395389	A0A512TS45	1
395367	F0RUZ6	1
395368	A0A318LAA0	1
395369	A0A414Q2S7	1
395370	A0A136Q522	1
395371	A0A1Y4GPX7	1
395372	A9KRD5	1
395373	A9KLL3	1
395374	E8LKL5	1
395375	R9IA08	1
395376	R5MWA8	1
395365	A0A6N7VI86	1
395377	A0A2V2FP43	1
395379	A0A3D8HA24	1
395380	A0A1Q6GZ92	1
395381	B7LPM5	1
395382	A0A174JVS5	1
395383	R5VXA8	1
395384	A0A0K0ILG2	1
395385	V2YI76	1
395386	A0A2X1ZTP3	1
395387	G1V4K6	1
395388	A0A379MR92	1
395378	R6P8C4	1
387255	A0A1Y4HK31	1
387254	S0F7X3	1
387253	E5BDH5	1
385013	A0A264VQP2	1
385014	A0A7U4N2M0	1
385015	A0A263VQI9	1
385016	A0A0M3F3K7	1
385017	A0A2V3KPH7	1
385018	A0A7W3E7S9	1
385019	A0A264VSF4	1
385020	A0A6A7M2M8	1
385021	A0A2A2M919	1
385022	A0A0W7Z1B9	1
385023	A0A1R0G350	1
385024	A0A4P1ANV9	1
385025	A0A2G5AF45	1
385026	A0A330DYE5	1
385027	A0A1B7K5P4	1
385028	A0A4Q6AY55	1
331435	F3PTZ2	1
331434	A0A1H4FFP4	1
331433	A0A1M4T4N8	1
331432	A0A0M3F717	1
331431	A0A1F1DPL7	1
395666	A0A0W7YUP3	1
395665	A0A0F5J8V7	1
395664	H1DEG8	1
395663	F9ZBJ9	1
395641	A0A379C6G6	1
395642	F0RY48	1
395643	A0A263VKL0	1
395644	K1IUI6	1
395645	A0A4P7UNF3	1
395646	A0A156MZV5	1
395647	A0A2A2MHQ2	1
395648	A0A0M3F8Y5	1
395649	A0A837LCB9	1
395650	A0A1X1FDN3	1
331430	A0A1Y4HBI7	1
395651	F3QY98	1
395653	A0A0J2HMH9	1
395654	B7LW01	1
395655	A0A1Y4RHA8	1
395656	A0A1Y3YN74	1
395657	A0A7T0DTG1	1
395658	A0A1Q8YP37	1
395659	S7V203	1
395660	A0A155ZBK1	1
395661	A0A413AQC7	1
395662	I8XM77	1
395652	A0A143PYV3	1
395640	A0A1B7K5A9	1
331429	A0A7T0E073	1
331427	A0A2K9H839	1
331400	A0A3D8H8V1	1
331399	A0A1Y3Z7H6	1
331398	D1Y215	1
331397	A0A1Q6GPT9	1
331396	A0A921SK64	1
331395	A0A6N7V144	1
331394	A0A837K757	1
331393	A0A379DWE7	1
331392	A0A4Q5WBQ8	1
331391	A0A1Y3TUL1	1
331390	A0A925NKY5	1
331389	A0A4V2AEK1	1
331388	A0A1V8P5W0	1
331387	A0A415E0H7	1
331386	R9ICY0	1
331385	A0A355M1V3	1
331384	A0A4V2AL22	1
331383	R6XMF0	1
331382	R6E369	1
331381	F3QUB2	1
331380	E8LBU0	1
331401	E4ME53	1
331402	A0A330DF06	1
331403	A0A133QHK5	1
331404	A0A1M6AAF2	1
331426	A0A1X1FEF7	1
331425	A0A7V7KA98	1
331424	A0A4P7UMW8	1
331423	A0A7H9FTS3	1
331422	A0A3E5BFY1	1
331421	A0A3L7YXT1	1
331420	A0A1K1NZU0	1
331419	A0A157D473	1
331418	A0A1Y6GD22	1
331417	A0A3N2MJ60	1
331428	A0A0F1DN04	1
331416	A0A1H2YKA3	1
331414	A0A0F5JBM3	1
331413	A0A1S2ADK0	1
331412	A0A4Q5WDD6	1
331411	G8LQ78	1
331410	A0A174F9R6	1
331409	R5Y6J2	1
331408	R5QR20	1
331407	A0A413FMC5	1
331406	R5AUH3	1
331405	A0A0G8G6R7	1
331415	A0A4Q5WBE3	1
331378	R5R4Z2	1
395639	A0A0K0GCN2	1
395637	A0A144C2Q6	1
395565	A0A173UEY1	1
395566	I9RYM8	1
395567	A0A174MBT1	1
395568	A0A1I4UQ65	1
395569	A0A264VS80	1
395570	A0A1Y6GJE9	1
395571	G8LPJ7	1
395572	A0A930M1A1	1
395573	A0A330DH35	1
395574	B7LV93	1
395575	A0A263VY90	1
395576	A0A1R0FZI6	1
395577	A0A0K0GBF5	1
395578	A0A1B4XM22	1
395579	B7LQS4	1
395580	A0A0M3F7G6	1
395581	A0A7H9FUI1	1
395582	A0A1B7JZX4	1
395583	A0A1B7K2J0	1
395584	A0A1D3B075	1
395585	A0A330DPP2	1
395564	A0A2X3U8Y6	1
395563	A0A412G2U5	1
395562	A0A139KQB1	1
395561	A0A3E3I9X6	1
387252	A0A180F9V8	1
387251	H1DI36	1
387250	R7J988	1
387249	A0A512TPD5	1
387248	E4MA27	1
387247	R6BQQ5	1
387246	D4JYR3	1
387245	A0A3E3JZR7	1
387244	A0A413R8Y6	1
387243	A0A1H3Y6P2	1
395586	A0A2A2MHY1	1
387242	A0A174NT70	1
387240	A0A174NUF0	1
387239	C4Z2E6	1
387238	A0A173VF27	1
322360	A0A1B2I5F3	1
322361	R7BJY3	1
385010	A0A1Q8YQR7	1
385011	A0A837K2W5	1
385012	A0A837LEQ7	1
395559	A0A174KZF0	1
395560	A0A0J6CQ18	1
387241	D4JXS1	1
395638	A0A087FTE2	1
395587	A0A837K5X7	1
395589	A0A7T0GZZ0	1
395616	A0A4Y3THV8	1
395617	A0A7W3E9L5	1
395618	S7TJK8	1
395619	A0A0F0Y2F3	1
395620	A0A7H0ES78	1
395621	A0A0W7YXL7	1
395622	A0A0K0G8J6	1
395623	A0A0J2HQN4	1
395624	A0A155I3E0	1
395625	L1QKB7	1
395626	A0A0M3EYN3	1
395627	A0A1Y6GTT7	1
395628	A0A837KBB5	1
395629	A0A7U4N2W7	1
395630	A0A2V3KMP9	1
395631	A0A1Q8YYW1	1
395632	A0A1B7K5S6	1
395633	C6JKK6	1
395634	A0A2A2MCQ4	1
395635	A0A1Q8YZ66	1
395636	A0A0F5JPE5	1
395615	A0A0F0XW80	1
395614	B7LML6	1
395613	A0A2V3KNS5	1
395612	A0A174EAE4	1
395590	G8LJS3	1
395591	A0A7W3E5D1	1
395592	A0A1Y6GT07	1
395593	A0A2X1XYB0	1
395594	A0A2J0Q5B9	1
395595	A0A0K0GAV7	1
395596	D1Y4K4	1
395597	A0A0F0U5D6	1
395598	A0A136Q6K6	1
395599	A0A2S0L030	1
395588	S7UWT2	1
395600	A0A1V8P374	1
395602	A0A929Q126	1
395603	A0A0M3F354	1
395604	A0A2J0Q218	1
395605	A0A7T0DXS7	1
395606	A0A1Y6GGD2	1
395607	A0A1Y6GGI2	1
395608	A0A2X1XYG8	1
395609	K5ZPY7	1
395610	A0A7U4N0R8	1
395611	A0A1S2A5D7	1
395601	A0A263VJS7	1
393402	B7LR19	1
393401	A0A227KR16	1
393400	A0A369YMT0	1
391055	A0A2A2M7J3	1
391056	G8LKP2	1
391057	A0A0U1PKZ7	1
391058	A0A2A2MF98	1
391059	A0A4Q5XMH3	1
391060	K1IKK1	1
391061	A0A1Q8YPB7	1
391062	A0A837LEA1	1
391063	G1UZR8	1
391064	A0A7T0DYZ5	1
391065	A0A1Y6GE24	1
391066	A0A0F0YIS6	1
391067	A0A6P1XPP6	1
391068	A0A1M6NRL6	1
391069	V3DH16	1
391070	C3XCY3	1
391071	A0A264VNM7	1
391072	A0A1B7K339	1
391073	A0A6A7M9B3	1
391074	A0A837LJY9	1
391075	A0A7D6Z7S6	1
391054	A0A855EV40	1
391076	B7LM91	1
391053	A0A7H0EFA8	1
391051	A0A837K9I4	1
388413	R5CRX1	1
388412	A0A1Y4N5I5	1
388411	A0A174LMZ1	1
388377	C0C679	1
388376	A0A414PVC2	1
388375	H1DDV5	1
388374	A0A847SY95	1
391037	A0A1B8T738	1
391038	A0A415CH58	1
391039	A0A1B8T3N4	1
391040	A0A7T0GZU5	1
391041	A0A7U4N219	1
391042	A0A0W2HA44	1
391043	A0A4Q6AJ24	1
391044	A0A7T0DTD1	1
391045	A0A328HT33	1
391046	R8AP61	1
391047	A0A1Q8Z1D4	1
391048	A0A087FSE9	1
391049	A0A0F3ZN58	1
391050	A0A1R0FXR3	1
391052	A0A263VS64	1
391077	A0A330DYK2	1
391078	A0A0W7YX10	1
391079	A0A837K0B3	1
391106	A0A330DTZ7	1
391107	A0A855EVQ0	1
391108	B7LKB4	1
391109	A0A4Q6ARK1	1
391110	A0A0F0Y5S2	1
391111	A0A0F0RR14	1
391112	A0A4Q6B9I1	1
391113	K1JHU8	1
391114	G8LN82	1
391115	A0A377IZX1	1
391116	A0A6A7MEK6	1
391117	A0A377IYT1	1
391118	A0A369YIU6	1
391119	A0A4V2AXK4	1
391120	A0A174LI51	1
391121	A0A412B0U1	1
391122	A0A3E3I4A2	1
391123	A0A938X9I3	1
391124	E5Y4Z3	1
391125	A0A3E3JZV0	1
391126	A0A1B2I8J0	1
391105	A0A7H0ESY5	1
391104	A0A0F0U7W0	1
391103	A0A0G3RBY2	1
391102	F0RTM7	1
391080	A0A6A7MFI6	1
391081	R6A852	1
391082	A0A7V7FMA3	1
391083	A0A6I3RZ66	1
391084	A0A4Q6AG70	1
391085	A0A227KQF4	1
391086	A0A369ZU16	1
391087	A0A1B7K4Q8	1
391088	A0A0M3F6Y4	1
391089	R8ATP5	1
388414	A0A1Y3U3T8	1
391090	A0A1R0FYD7	1
391092	A0A087FPT4	1
391093	S3BFA5	1
391094	A0A0A5SWB2	1
391095	A0A2A5Q1L7	1
391096	A0A0M3F7Y3	1
391097	A0A1B8SQB1	1
391098	A0A0W7Z0U2	1
391099	A0A1Q8YLA0	1
391100	C3XCZ4	1
391101	A0A2A2IN18	1
391091	H3KFZ1	1
388415	A0A2S0L1Z1	1
388416	H1CXI5	1
388417	L1QEY7	1
295175	A0A3C0C9B0	1
388488	R6X9G8	1
388487	A0A6N7VFW5	1
388486	A0A4P7UHE5	1
388485	A0A2A7ME23	1
388484	A0A6N7V1N6	1
388483	A0A4Y3TDF2	1
388482	A0A133Q717	1
388481	A0A4R1QRG3	1
388480	R5LP25	1
388479	A0A6A7M1D1	1
388478	A0A921AUK2	1
388477	S3CB72	1
388476	S3BL27	1
388475	A0A413AQE9	1
388474	A0A4Q5XS61	1
388473	A0A0W7YW85	1
388472	R5CWK1	1
388471	E7GE71	1
388470	A0A921DR51	1
388469	A0A173WWR5	1
295174	L1QJZ2	1
295173	A0A848B7D4	1
295172	A0A848B647	1
388489	A0A2A7MEE1	1
388511	U2KNY7	1
388510	A0A7X1P586	1
388509	A0A2X3UTU4	1
388508	A0A139L4E6	1
388507	A0A0J6CJV8	1
388506	D1Y7C6	1
388505	E5YB80	1
388504	R6E9V6	1
388503	A0A921M7X7	1
388502	A0A4Q5XBR7	1
388468	A0A4Q5XZM4	1
388501	R7FAI0	1
388499	L1Q6I4	1
388498	A0A1Y4RUU4	1
388497	A0A4Q5XY90	1
388496	A0A4Q5XQQ9	1
388495	A0A833CCC2	1
388494	A0A921AVB6	1
388493	A0A1Y4R122	1
388492	A0A1Y4CXJ0	1
388491	A0A7X1TWY7	1
388490	G1V6F9	1
388500	D3IIY5	1
391127	A0A1M6LJP0	1
388467	F0RY26	1
388465	A0A4Q5XPL9	1
388438	R6B037	1
388437	A0A1Y4EVG4	1
388436	A0A173ZXU3	1
388435	R5G1U1	1
388434	A0A3E3K184	1
388433	D4K1B1	1
388432	A0A0J6FH89	1
388431	A0A6L8Q132	1
388430	A0A412AVG3	1
388429	A0A6L8T9A9	1
388428	A0A1Y4RF57	1
388427	A9KQ42	1
388426	A0A1Y4LTT5	1
388425	A0A2A7MK40	1
388424	A0A6L8Q6F3	1
388423	A0A3E3K1H9	1
388422	R7G347	1
388421	R6VXI6	1
388420	A0A809KEW0	1
388419	A0A1Y3TXT4	1
388418	U2KY27	1
388439	A0A6L8Q2Q8	1
388440	A0A379E0P2	1
388441	A0A1F1DTH7	1
388442	A0A4Q5WQN0	1
388464	F3QQQ6	1
388463	A0A2K9H8D5	1
388462	G1V0P1	1
388461	A0A4Y3THI4	1
388460	A0A1Q6H0M8	1
388459	A0A174BLY1	1
388458	G1V6G0	1
388457	A0A921AW56	1
388456	A0A397QTU1	1
388455	E5BG22	1
388466	A0A6N7V052	1
388454	A0A7X1TXB8	1
388452	A0A2S7FFK3	1
388451	A0A921AWH8	1
388450	A0A173ZUH4	1
388449	C9KPN2	1
388448	Q3YJV8	1
388447	A0A379MQ92	1
388446	A0A930M8M3	1
388445	A0A1B8RQ62	1
388444	A0A6A7M444	1
388443	A0A0K0G9C5	1
388453	A0A1W2ABZ5	1
391128	A0A379CF41	1
391129	S0FCT0	1
391130	A0A1Y4CWR0	1
391259	A0A1H2XTB1	1
391260	A0A1Y4D5S8	1
391261	A0A7X1TV59	1
391262	A0A7H9FSB0	1
391263	A0A1Y4LZJ9	1
391264	A0A177QRC0	1
391265	A0A380KKG3	1
391266	A0A7T0DZH3	1
391267	A0A2U1DMS3	1
391268	A0A133Q9J9	1
391269	H1DJL9	1
391270	A0A7X1TVM8	1
391271	A0A167SNH0	1
391272	A0A1Y3WM58	1
391273	A0A0G8G781	1
391274	S0FDC2	1
391275	A0A095Z4G9	1
391276	R6ESN2	1
391277	A0A1F1DTG2	1
391278	A0A1K1LPU8	1
391279	R5XB79	1
391258	A0A1V4FMM1	1
391257	R9IB65	1
391256	A0A1Q6HKD4	1
391255	A0A379C4I6	1
391233	R5JXB6	1
391234	R7CPT9	1
391235	A0A2A7MHW5	1
391236	A0A1Y4GRV8	1
391237	A0A925RSJ8	1
391238	D1W0S2	1
391239	A0A4Q6BCH0	1
391240	R5LS83	1
391241	A0A135YWY3	1
391242	A0A1K1LTB3	1
391280	A0A1Y3W011	1
391243	A0A1B7JXE5	1
391245	A0A180FLJ8	1
391246	A0A1Y3YZW7	1
391247	A0A143XZW0	1
391248	A0A1Y4D6C0	1
391249	E6MPT8	1
391250	D1W0S4	1
391251	A0A1R0G312	1
391252	R5JBC1	1
391253	B7LQ93	1
391254	R7PDM1	1
391244	A0A1H3X0C4	1
391232	A0A4S2B3L6	1
391281	A0A921M964	1
391283	A0A7I9ZZ86	1
391310	A0A1M4ZRW9	1
391311	A0A929L4A7	1
391312	A0A380KMX7	1
391313	A0A1Y6GFP8	1
391314	R5LNY1	1
391315	A0A3E5BNN0	1
391316	A0A3N2M9Z1	1
391317	A0A1Y3VYX8	1
391318	A0A087FLU1	1
391319	R5VAY9	1
391320	A0A0A6FNQ1	1
391321	A0A921HZL4	1
391322	A0A2D6VGF1	1
391323	A0A943U7Z0	1
391324	A0A0K0GC33	1
391325	A0A346MQX3	1
391326	E8LEB1	1
391327	A0A1M6DF36	1
391328	A0A921SLM5	1
391329	A0A0P8J8A6	1
391330	A0A6A7MFU8	1
391309	A0A379MT44	1
391308	E6MPT6	1
391307	F3PWP0	1
391306	R5IJZ2	1
391284	A0A0E3YVE8	1
391285	E4MC95	1
391286	U2LSI2	1
391287	A0A4Q5XC01	1
391288	A0A174GE20	1
391289	R5VFW2	1
391290	F0R0T6	1
391291	A0A2A2IK64	1
391292	A0A1X1FFY7	1
391293	A0A1B4XQD2	1
391282	R5M5B3	1
391294	R7LE80	1
391296	K6AID1	1
391297	A0A2K9H5W2	1
391298	A0A6A7MIE9	1
391299	A0A263VQK8	1
391300	R5QM55	1
391301	A0A809KE04	1
391302	A0A0J2HMZ0	1
391303	R7PBN5	1
391304	A0A1G1SCM7	1
391305	R7JK99	1
391295	A0A174AI53	1
388512	A0A4R1R063	1
391231	H1DJL7	1
391229	R6S405	1
391157	A0A6A7M9K7	1
391158	A0A925NRH9	1
391159	A0A4Q5WCW2	1
391160	A0A925SAY5	1
391161	A0A0K0GA02	1
391162	D3IIN5	1
391163	A0A0J6CJL9	1
391164	B1C1L9	1
391165	A0A0P0GNG4	1
391166	A0A1I4TL87	1
391167	Q8G5X9	1
391168	Q6TWA0	1
391169	I9SFC1	1
391170	I8XTS7	1
391171	R6AUM6	1
391172	A0A174GXP4	1
391173	A0A412G5N3	1
391174	A0A174SIU3	1
391175	A0A0J6CGP2	1
391176	A0A0M4HF60	1
391177	A0A139KUR7	1
391156	E8LEG9	1
391155	A0A847SSG2	1
391154	A0A1Y4D160	1
391153	G1UZ97	1
391131	R7JDM8	1
391132	A0A1Y4G7H9	1
391133	A0A2A2IQI9	1
391134	A0A2S0KTP6	1
391135	A0A9E7IWV2	1
391136	A0A2S0KY46	1
391137	A0A9D3AJD0	1
391138	R5CWL0	1
391139	A0A2Z4U8X4	1
391140	A0A1Y4RMD3	1
391178	D4K3F9	1
391141	A0A2Z4U7S9	1
391143	A0A848BQZ8	1
391144	A0A6L8T8P2	1
391145	E5Y4R3	1
391146	A0A6L8TH65	1
391147	A0A2Z4UEF4	1
391148	A0A173TJ22	1
391149	A0A415DY98	1
391150	R9T923	1
391151	A0A843AV90	1
391152	A0A1Y4RGY2	1
391142	A0A1Y4H861	1
391230	A0A925RR68	1
391179	A0A139KUS0	1
391181	A0A174IML6	1
391208	A0A397RT13	1
391209	A0A3N2M9A3	1
391210	A0A4Q6BCH4	1
391211	K5ZVH6	1
391212	A0A6N7V0Z1	1
391213	A0A180FIY4	1
391214	A0A0G8G788	1
391215	A0A0F5JCF3	1
391216	A0A3E5BPM4	1
391217	A0A1Y3WWU6	1
391218	A0A1Y3YT32	1
391219	A0A173XAP1	1
391220	F3PWN8	1
391221	A0A177QT94	1
391222	A0A1Y4HVW8	1
[truncated: 397,580+ more rows]

## Sheet: Uniref90HumanClusters
	HumanCluster	Degree	ClusterName	Organism	MembersOrg
9630	H0YCN1	1	Fatty acid desaturase 3	Homo sapiens	['Homo sapiens']
5009	A0A3B3ITU8	1	Inositol 1,4,5-trisphosphate receptor	Homo sapiens	['Homo sapiens']
326	C9IYM9	1	cAMP responsive element modulator	Homo sapiens	['Homo sapiens']
329	K7ENQ0	1	Leucine rich repeat LGI family member 4	Homo sapiens	['Homo sapiens']
8771	A0A3F2YNW8	1	Inositol 1,4,5-trisphosphate receptor	Homo sapiens	['Homo sapiens']
14976	H0Y8E8	1	BRCA1 associated protein 1	Homo sapiens	['Homo sapiens']
3397	E9PDR1	1	Erb-b2 receptor tyrosine kinase 4	Homo sapiens	['Homo sapiens']
2069	Q9H857	1	5'-nucleotidase domain-containing protein 2	Homo sapiens	['Homo sapiens', 'Homo sapiens', 'Homo sapiens']
5230	A0A8V8TLQ7	1	Transporter 1, ATP binding cassette subfamily B member	Homo sapiens	['Homo sapiens']
5260	A0A6Q8PG36	1	5'-nucleotidase, cytosolic II	Homo sapiens	['Homo sapiens']
5265	Q9NYB9	1	Abl interactor 2	Homo sapiens	['Homo sapiens', 'Homo sapiens', 'Homo sapiens']
8640	Q9HCN8	1	Stromal cell-derived factor 2-like protein 1	Homo sapiens	['Homo sapiens']
2106	A0A2R8YD94	1	ATP binding cassette subfamily C member 8	Homo sapiens	['Homo sapiens', 'Homo sapiens']
13522	A0A8Q3WKR4	1	Membrane cofactor protein	Homo sapiens	['Homo sapiens']
2120	P15529	1	Membrane cofactor protein	Homo sapiens	['Homo sapiens']
8566	H0YII7	1	Pre-mRNA processing factor 40 homolog B	Homo sapiens	['Homo sapiens']
10449	A0A7P0Z4P3	1	O-phosphoseryl-tRNA(Sec) selenium transferase	Homo sapiens	['Homo sapiens']
5424	H0Y9F1	1	Family with sequence similarity 53 member A	Homo sapiens	['Homo sapiens']
10515	G3V1R2	1	Reticulon 4 interacting protein 1	Homo sapiens	['Homo sapiens']
15633	A0A2R8YDB5	1	ATP binding cassette subfamily C member 8	Homo sapiens	['Homo sapiens']
15032	Q8N135	1	Leucine-rich repeat LGI family member 4	Homo sapiens	['Homo sapiens']
3237	A0A2R8Y5V4	1	ATP binding cassette subfamily C member 8	Homo sapiens	['Homo sapiens', 'Homo sapiens', 'Homo sapiens', 'Homo sapiens', 'Homo sapiens', 'Homo sapiens', 'Homo sapiens']
16496	E7ERG8	1	LDL receptor related protein 1B	Homo sapiens	['Homo sapiens']
15648	A0A8Q3WKR0	1	Membrane cofactor protein	Homo sapiens	['Homo sapiens']
10263	C9JAL0	1	Crystallin zeta like 1	Homo sapiens	['Homo sapiens']
512	D6RE00	1	Family with sequence similarity 53 member C	Homo sapiens	['Homo sapiens']
4998	H7C4G8	1	5'-nucleotidase domain containing 2	Homo sapiens	['Homo sapiens']
303	Q5ZPR3	1	CD276 antigen	Homo sapiens	['Homo sapiens', 'Homo sapiens', 'Homo sapiens', 'Homo sapiens', 'Homo sapiens', 'Homo sapiens']
1693	P10253	1	Lysosomal alpha-glucosidase	Homo sapiens	['Homo sapiens', 'Homo sapiens', 'Homo sapiens']
131	A0A3B3IT58	1	24-dehydrocholesterol reductase	Homo sapiens	['Homo sapiens', 'Homo sapiens']
16237	A0A2R8Y698	1	ATP binding cassette subfamily C member 8	Homo sapiens	['Homo sapiens']
16146	E5RGZ5	1	Fatty acid desaturase 2	Homo sapiens	['Homo sapiens']
9295	Q14153	1	Protein FAM53B	Homo sapiens	['Homo sapiens']
1883	E9PEZ7	1	Abl interactor 2	Homo sapiens	['Homo sapiens']
9272	P54257	1	Huntingtin-associated protein 1	Homo sapiens	['Homo sapiens']
16124	B4E227	1	Nuclear RNA export factor 1	Homo sapiens	['Homo sapiens']
14316	H7BZL0	1	Nucleolar protein interacting with the FHA domain of MKI67	Homo sapiens	['Homo sapiens']
9229	A0A8Q3WLV2	1	CD55 molecule (Cromer blood group)	Homo sapiens	['Homo sapiens']
3570	C9JYQ7	1	Family with sequence similarity 53 member A	Homo sapiens	['Homo sapiens']
10019	Q14573	1	Inositol 1,4,5-trisphosphate receptor type 3	Homo sapiens	['Homo sapiens']
4711	A0A2R8Y775	1	ATP binding cassette subfamily C member 8	Homo sapiens	['Homo sapiens']
1618	Q6NSI3	1	Protein FAM53A	Homo sapiens	['Homo sapiens']
1615	A0A6Q8PFH2	1	5'-nucleotidase, cytosolic II	Homo sapiens	['Homo sapiens']
10061	Q9Y279	1	V-set and immunoglobulin domain-containing protein 4	Homo sapiens	['Homo sapiens']
8994	F5H3E1	1	Cell division cycle and apoptosis regulator 1	Homo sapiens	['Homo sapiens']
14950	S4R3A6	1	5'-nucleotidase, cytosolic II	Homo sapiens	['Homo sapiens']
8981	A0A2R8Y7I1	1	ATP binding cassette subfamily C member 8	Homo sapiens	['Homo sapiens']
4862	H0YED5	1	Fatty acid desaturase 3	Homo sapiens	['Homo sapiens']
1594	F8W888	1	Transketolase	Homo sapiens	['Homo sapiens']
4908	Q9BTL3	1	RNA guanine-N7 methyltransferase activating subunit	Homo sapiens	['Homo sapiens']
8880	A0A6Q8PEZ2	1	5'-nucleotidase, cytosolic II	Homo sapiens	['Homo sapiens']
4984	A0A1W2PR88	1	Sushi repeat containing protein X-linked 2	Homo sapiens	['Homo sapiens']
13305	A0A8Q3WKS6	1	Membrane cofactor protein	Homo sapiens	['Homo sapiens']
8422	Q2VPA4	1	Complement component receptor 1-like protein	Homo sapiens	['Homo sapiens']
2180	B1AP13	1	CD55 molecule (Cromer blood group)	Homo sapiens	['Homo sapiens', 'Homo sapiens']
736	H0Y6B2	1	Sushi domain containing 1	Homo sapiens	['Homo sapiens']
12646	C9J276	1	cAMP responsive element binding protein 1	Homo sapiens	['Homo sapiens', 'Homo sapiens', 'Homo sapiens']
753	Q13075	1	Baculoviral IAP repeat-containing protein 1	Homo sapiens	['Homo sapiens', 'Homo sapiens', 'Homo sapiens', 'Homo sapiens', 'Homo sapiens', 'Homo sapiens']
12608	O75197	1	Low-density lipoprotein receptor-related protein 5	Homo sapiens	['Homo sapiens', 'Homo sapiens']
6494	P08174	1	Complement decay-accelerating factor	Homo sapiens	['Homo sapiens']
2874	H0Y4K0	1	Ubiquitin C-terminal hydrolase L5	Homo sapiens	['Homo sapiens', 'Homo sapiens']
11333	C9JYI3	1	ATP binding cassette subfamily B member 8	Homo sapiens	['Homo sapiens', 'Homo sapiens']
12367	A0A3B3ITT9	1	24-dehydrocholesterol reductase	Homo sapiens	['Homo sapiens']
7519	F5H5Q0	1	ATP binding cassette subfamily B member 9	Homo sapiens	['Homo sapiens']
6699	B1AP15	1	CD55 antigen, decay accelerating factor for complement (Cromer blood group), isoform CRA_d	Homo sapiens	['Homo sapiens']
11424	A0A2R8Y781	1	ATP binding cassette subfamily C member 8	Homo sapiens	['Homo sapiens', 'Homo sapiens']
6884	Q5JUV6	1	5'-nucleotidase, cytosolic II	Homo sapiens	['Homo sapiens']
1096	A0A2R8YDY3	1	CD55 molecule (Cromer blood group)	Homo sapiens	['Homo sapiens']
15840	A0A3B3IU04	1	Inositol 1,4,5-trisphosphate receptor	Homo sapiens	['Homo sapiens']
11569	Q9BX67	1	Junctional adhesion molecule C	Homo sapiens	['Homo sapiens']
7319	H3BLV0	1	CD55 molecule (Cromer blood group)	Homo sapiens	['Homo sapiens', 'Homo sapiens']
11616	Q8N0V4	1	Leucine-rich repeat LGI family member 2	Homo sapiens	['Homo sapiens']
2603	A0A8Q3SI94	1	CD55 molecule (Cromer blood group)	Homo sapiens	['Homo sapiens']
2679	H7C3I0	1	cAMP responsive element binding protein 1	Homo sapiens	['Homo sapiens']
7079	A0A8Q3WKW1	1	Membrane cofactor protein	Homo sapiens	['Homo sapiens']
7091	B7ZMI3	1	Inositol 1,4,5-trisphosphate receptor	Homo sapiens	['Homo sapiens']
995	A0A6Q8PG64	1	Inverted formin 2	Homo sapiens	['Homo sapiens', 'Homo sapiens']
7138	F5GWE3	1	Fatty acid desaturase 1	Homo sapiens	['Homo sapiens']
7820	H0YHR8	1	5'-nucleotidase, cytosolic II	Homo sapiens	['Homo sapiens']
6334	F5H5F9	1	ATP binding cassette subfamily B member 9	Homo sapiens	['Homo sapiens']
1262	H7C5K9	1	ATP binding cassette subfamily B member 8	Homo sapiens	['Homo sapiens']
2960	A0A2R8YDE9	1	ATP binding cassette subfamily C member 8	Homo sapiens	['Homo sapiens']
3213	P01589	1	Interleukin-2 receptor subunit alpha	Homo sapiens	['Homo sapiens', 'Homo sapiens', 'Homo sapiens']
13246	A0A7P0T9C9	1	Alkylglycerone-phosphate synthase	Homo sapiens	['Homo sapiens']
1412	F8VW48	1	Erb-b2 receptor tyrosine kinase 3	Homo sapiens	['Homo sapiens', 'Homo sapiens']
15046	H7C4V7	1	BRCA1 associated protein 1	Homo sapiens	['Homo sapiens']
13185	A0A2R8YDG6	1	ATP binding cassette subfamily C member 8	Homo sapiens	['Homo sapiens', 'Homo sapiens', 'Homo sapiens']
549	E9PFF2	1	Transketolase	Homo sapiens	['Homo sapiens']
10754	Q14CZ8	1	Hepatic and glial cell adhesion molecule	Homo sapiens	['Homo sapiens']
16298	A0A8C8KBY2	1	Inositol 1,4,5-trisphosphate receptor	Homo sapiens	['Homo sapiens']
8259	C9JBT4	1	cAMP responsive element binding protein 1	Homo sapiens	['Homo sapiens']
5861	A8MVC2	1	Leucine rich repeat LGI family member 4	Homo sapiens	['Homo sapiens']
13084	F5H3U5	1	Fatty acid desaturase 1	Homo sapiens	['Homo sapiens']
14533	A0A994J4I1	1	Hepatic and glial cell adhesion molecule	Homo sapiens	['Homo sapiens']
1352	O75581	1	Low-density lipoprotein receptor-related protein 6	Homo sapiens	['Homo sapiens', 'Homo sapiens', 'Homo sapiens', 'Homo sapiens']
5946	A0A3B3ITM6	1	Inositol 1,4,5-trisphosphate receptor	Homo sapiens	['Homo sapiens']
617	H3BR89	1	CCR4-NOT transcription complex subunit 1	Homo sapiens	['Homo sapiens']
8116	A0A3B3IRT5	1	Inositol 1,4,5-trisphosphate receptor	Homo sapiens	['Homo sapiens']
1332	Q14643	1	Inositol 1,4,5-trisphosphate receptor type 1	Homo sapiens	['Homo sapiens']
2306	A0A2R8Y6B7	1	ATP binding cassette subfamily C member 8	Homo sapiens	['Homo sapiens']
8068	A0A6Q8PH52	1	Inverted formin 2	Homo sapiens	['Homo sapiens']
15932	A0A6Q8PFY4	1	Inverted formin 2	Homo sapiens	['Homo sapiens']
1300	J3QRY6	1	Cleavage and polyadenylation specific factor 3-like, isoform CRA_g	Homo sapiens	['Homo sapiens', 'Homo sapiens', 'Homo sapiens']
12897	A0A8Q3WLA6	1	Membrane cofactor protein	Homo sapiens	['Homo sapiens', 'Homo sapiens']
6233	A0A0C4DG21	1	Abl interactor 2	Homo sapiens	['Homo sapiens']
12752	P49902	1	Cytosolic purine 5'-nucleotidase	Homo sapiens	['Homo sapiens']
2277	Q8NF64	1	Zinc finger MIZ domain-containing protein 2	Homo sapiens	['Homo sapiens', 'Homo sapiens']
113	Q9P2A4	1	ABI gene family member 3	Homo sapiens	['Homo sapiens']
10591	E7EW77	1	Abl interactor 2	Homo sapiens	['Homo sapiens']
9805	R4GMT5	1	Selenoprotein P	Homo sapiens	['Homo sapiens']
9497	Q96IQ7	1	V-set and immunoglobulin domain-containing protein 2	Homo sapiens	['Homo sapiens']
1727	A0A6Q8PGX4	1	Inverted formin 2	Homo sapiens	['Homo sapiens']
9816	B4DGW0	1	Protein inhibitor of activated STAT 2	Homo sapiens	['Homo sapiens']
16158	A0A2R8YEC5	1	CD55 molecule (Cromer blood group)	Homo sapiens	['Homo sapiens']
14798	D6R9G2	1	Alcohol dehydrogenase 5 (class III), chi polypeptide	Homo sapiens	['Homo sapiens']
14799	A0A494C0F5	1	V-set and immunoglobulin domain containing 4	Homo sapiens	['Homo sapiens']
75	Q15392	1	Delta(24)-sterol reductase	Homo sapiens	['Homo sapiens']
14668	Q5VY09	1	Immediate early response gene 5 protein	Homo sapiens	['Homo sapiens']
4125	E9PKP8	1	Fatty acid desaturase 3	Homo sapiens	['Homo sapiens', 'Homo sapiens', 'Homo sapiens']
4028	Q9NYF3	1	Protein FAM53C	Homo sapiens	['Homo sapiens', 'Homo sapiens']
3942	A0A6Q8PHP0	1	5'-nucleotidase, cytosolic II	Homo sapiens	['Homo sapiens']
16174	P01034	1	Cystatin-C	Homo sapiens	['Homo sapiens']
14864	M0QZG6	1	Mannosidase alpha class 2B member 1	Homo sapiens	['Homo sapiens']
9666	A0A6Q8PHB5	1	5'-nucleotidase, cytosolic II	Homo sapiens	['Homo sapiens']
15483	M0QYZ1	1	Mannosidase alpha class 2B member 1	Homo sapiens	['Homo sapiens']
14660	A0A0C4DGF5	1	Complement C3b/C4b receptor 1 like	Homo sapiens	['Homo sapiens']
10629	Q8IZR5	2	CKLF-like MARVEL transmembrane domain-containing protein 4	Homo sapiens	['Homo sapiens', 'Homo sapiens']
15041	O43761	2	Synaptogyrin-3	Homo sapiens	['Homo sapiens']
2198	Q8IZV2	2	CKLF-like MARVEL transmembrane domain-containing protein 8	Homo sapiens	['Homo sapiens']
5588	Q6VMQ6	2	Activating transcription factor 7-interacting protein 1	Homo sapiens	['Homo sapiens', 'Homo sapiens']
8271	F8WCE4	2	Synaptogyrin 1	Homo sapiens	['Homo sapiens']
492	Q9Y342	2	Plasmolipin	Homo sapiens	['Homo sapiens', 'Homo sapiens']
10538	A0A0U1RQT9	2	Synaptophysin like 1	Homo sapiens	['Homo sapiens']
10784	E7EQ06	2	Caspase-8	Homo sapiens	['Homo sapiens']
13697	B4E3T5	2	Caspase 10	Homo sapiens	['Homo sapiens']
3334	Q16625	2	Occludin	Homo sapiens	['Homo sapiens']
16301	A0A7I2V334	2	Heterogeneous nuclear ribonucleoprotein A1	Homo sapiens	['Homo sapiens']
1527	Q96MX0	2	CKLF-like MARVEL transmembrane domain-containing protein 3	Homo sapiens	['Homo sapiens']
5129	A0A087WZY0	2	CLN5 intracellular trafficking protein	Homo sapiens	['Homo sapiens']
8759	P08247	2	Synaptophysin	Homo sapiens	['Homo sapiens']
14644	A0A1B0GU14	2	CLN5 intracellular trafficking protein	Homo sapiens	['Homo sapiens']
83	H0YAL8	2	Endoplasmic reticulum aminopeptidase 2	Homo sapiens	['Homo sapiens']
3469	A0A7I2V4E2	2	Heterogeneous nuclear ribonucleoprotein A1	Homo sapiens	['Homo sapiens']
14879	A0A1B0GWI2	2	CLN5 intracellular trafficking protein	Homo sapiens	['Homo sapiens']
273	A0A182DWH7	2	Selenoprotein P	Homo sapiens	['Homo sapiens', 'Homo sapiens']
9078	A0A1B0GUE8	2	CLN5 intracellular trafficking protein	Homo sapiens	['Homo sapiens']
15555	H7C1J8	2	Heterogeneous nuclear ribonucleoprotein A3	Homo sapiens	['Homo sapiens']
14223	P49908	2	Selenoprotein P	Homo sapiens	['Homo sapiens']
5303	M0R0Y6	2	Heterogeneous nuclear ribonucleoprotein M	Homo sapiens	['Homo sapiens']
10803	O75503	2	Ceroid-lipofuscinosis neuronal protein 5	Homo sapiens	['Homo sapiens']
4283	A0A1C7CYZ2	2	CLN5 intracellular trafficking protein	Homo sapiens	['Homo sapiens']
13017	H3BSY1	2	Chromatin licensing and DNA replication factor 1	Homo sapiens	['Homo sapiens']
7598	H0Y5R3	2	1-acylglycerol-3-phosphate O-acyltransferase 4	Homo sapiens	['Homo sapiens']
11366	A2A283	2	Synaptogyrin 1	Homo sapiens	['Homo sapiens']
12306	H7C2T3	2	Arginyl aminopeptidase	Homo sapiens	['Homo sapiens']
6729	A0A8Q3SJ84	2	Caspase 10	Homo sapiens	['Homo sapiens', 'Homo sapiens']
12150	A0A1B0GVL0	2	CLN5 intracellular trafficking protein	Homo sapiens	['Homo sapiens']
6868	A0A7I2V459	2	Heterogeneous nuclear ribonucleoprotein A1	Homo sapiens	['Homo sapiens', 'Homo sapiens', 'Homo sapiens', 'Homo sapiens', 'Homo sapiens']
6584	A0A7I2V5N7	2	Heterogeneous nuclear ribonucleoprotein A1	Homo sapiens	['Homo sapiens']
7376	A0A096LP92	2	Adenylosuccinate lyase	Homo sapiens	['Homo sapiens']
2734	A0A804HKE6	2	Fumarate hydratase	Homo sapiens	['Homo sapiens']
11606	B5MCD7	2	Synaptogyrin 1	Homo sapiens	['Homo sapiens']
11971	A0A1B0GTR6	2	CLN5 intracellular trafficking protein	Homo sapiens	['Homo sapiens']
9568	H3BNA6	2	Synaptogyrin 3	Homo sapiens	['Homo sapiens']
2673	O43760	2	Synaptogyrin-2	Homo sapiens	['Homo sapiens', 'Homo sapiens']
11865	A0A7I2V4P7	2	Heterogeneous nuclear ribonucleoprotein A1	Homo sapiens	['Homo sapiens', 'Homo sapiens', 'Homo sapiens']
2751	A0A7I2V453	2	Heterogeneous nuclear ribonucleoprotein A1	Homo sapiens	['Homo sapiens', 'Homo sapiens', 'Homo sapiens', 'Homo sapiens']
15344	A0A8Q3SI66	2	Caspase 8	Homo sapiens	['Homo sapiens']
11291	P09669	2	Cytochrome c oxidase subunit 6C	Homo sapiens	['Homo sapiens']
7681	A0A1B0GV94	2	CLN5 intracellular trafficking protein	Homo sapiens	['Homo sapiens', 'Homo sapiens']
10884	A0A994J5J4	2	Synaptophysin like 1	Homo sapiens	['Homo sapiens', 'Homo sapiens']
16440	A0A7I2V666	2	Heterogeneous nuclear ribonucleoprotein A1	Homo sapiens	['Homo sapiens']
6090	A0A7I2V2X1	2	Heterogeneous nuclear ribonucleoprotein A1	Homo sapiens	['Homo sapiens', 'Homo sapiens']
1302	H7C0V2	2	RAD50 double strand break repair protein	Homo sapiens	['Homo sapiens']
12912	A0A494BZX8	2	RAD50 double strand break repair protein	Homo sapiens	['Homo sapiens']
6193	K7ELS8	2	Synaptogyrin 2	Homo sapiens	['Homo sapiens']
6574	A0A7P0T9T6	2	Occludin	Homo sapiens	['Homo sapiens']
11016	A0A804HIR1	2	Hydroxysteroid 17-beta dehydrogenase 4	Homo sapiens	['Homo sapiens']
11110	A0A087WYE0	2	Plasmolipin	Homo sapiens	['Homo sapiens']
12686	A0A0A0MSP6	2	Arsenite-resistance protein 2	Homo sapiens	['Homo sapiens']
6381	A0A7I2V434	2	Heterogeneous nuclear ribonucleoprotein A1	Homo sapiens	['Homo sapiens']
12592	Q5U623	2	Activating transcription factor 7-interacting protein 2	Homo sapiens	['Homo sapiens', 'Homo sapiens', 'Homo sapiens']
12589	A0A7P0TB95	2	Occludin	Homo sapiens	['Homo sapiens']
6547	Q9NX76	2	CKLF-like MARVEL transmembrane domain-containing protein 6	Homo sapiens	['Homo sapiens']
15912	O43759	2	Synaptogyrin-1	Homo sapiens	['Homo sapiens']
10889	A0A1B0GWF8	2	Adenylosuccinate lyase	Homo sapiens	['Homo sapiens']
10760	Q04941	2	Proteolipid protein 2	Homo sapiens	['Homo sapiens']
1666	O75618	2	Death effector domain-containing protein	Homo sapiens	['Homo sapiens', 'Homo sapiens', 'Homo sapiens']
1679	A0A0G2JMZ8	2	Occludin	Homo sapiens	['Homo sapiens']
9917	H7C4W3	2	Synaptophysin	Homo sapiens	['Homo sapiens']
16165	A0A7I2V360	2	Heterogeneous nuclear ribonucleoprotein A1	Homo sapiens	['Homo sapiens']
9825	H0YC22	2	1-acylglycerol-3-phosphate O-acyltransferase 5	Homo sapiens	['Homo sapiens']
16131	Q15121	2	Astrocytic phosphoprotein PEA-15	Homo sapiens	['Homo sapiens']
1702	H7C4J8	2	Synaptophysin like 1	Homo sapiens	['Homo sapiens']
4379	Q16563	2	Synaptophysin-like protein 1	Homo sapiens	['Homo sapiens', 'Homo sapiens']
9912	Q96DZ9	2	CKLF-like MARVEL transmembrane domain-containing protein 5	Homo sapiens	['Homo sapiens']
8162	A0A1B0GVW0	3	Renin receptor	Homo sapiens	['Homo sapiens']
5994	H7C3P5	3	Phospholipase A2 group VI	Homo sapiens	['Homo sapiens']
10892	H3BU49	3	ADP-ribosylation factor-like protein 2-binding protein	Homo sapiens	['Homo sapiens']
9549	O95810	3	Caveolae-associated protein 2	Homo sapiens	['Homo sapiens']
3984	H7BYD0	3	NADH dehydrogenase [ubiquinone] 1 alpha subcomplex subunit 5	Homo sapiens	['Homo sapiens', 'Homo sapiens']
13006	A0A087WYJ7	3	BICD cargo adaptor 1	Homo sapiens	['Homo sapiens']
2631	A0A8I5KTF6	3	DNA methyltransferase 3 alpha	Homo sapiens	['Homo sapiens']
10250	H7C2H5	3	Gamma-tubulin complex component	Homo sapiens	['Homo sapiens']
5918	E9PNC0	3	DNA polymerase delta subunit 3	Homo sapiens	['Homo sapiens', 'Homo sapiens']
13081	Q15054	3	DNA polymerase delta subunit 3	Homo sapiens	['Homo sapiens']
10826	H0Y7N7	3	Dysbindin domain containing 2	Homo sapiens	['Homo sapiens']
16409	H3BM22	3	Caprin family member 2	Homo sapiens	['Homo sapiens']
5902	Q6PJT7	3	Zinc finger CCCH domain-containing protein 14	Homo sapiens	['Homo sapiens']
3420	H0Y4R4	3	Torsin 1A interacting protein 1	Homo sapiens	['Homo sapiens']
584	A0A8I5QKW3	3	DNA methyltransferase 3 alpha	Homo sapiens	['Homo sapiens']
13848	A8MVZ6	3	BICD cargo adaptor 1	Homo sapiens	['Homo sapiens']
10946	P41247	3	Patatin-like phospholipase domain-containing protein 4	Homo sapiens	['Homo sapiens', 'Homo sapiens']
14863	O76095	3	Protein JTB	Homo sapiens	['Homo sapiens']
313	A0A1W2PRS2	3	Malic enzyme 2	Homo sapiens	['Homo sapiens']
9865	Q15042	3	Rab3 GTPase-activating protein catalytic subunit	Homo sapiens	['Homo sapiens', 'Homo sapiens']
15115	Q9BV36	3	Melanophilin	Homo sapiens	['Homo sapiens', 'Homo sapiens', 'Homo sapiens']
3459	P47972	3	Neuronal pentraxin-2	Homo sapiens	['Homo sapiens']
7903	O43566	3	Regulator of G-protein signaling 14	Homo sapiens	['Homo sapiens']
8879	A0A1B0GVB9	3	Renin receptor	Homo sapiens	['Homo sapiens']
6279	A0A0J9YX56	3	Gamma-tubulin complex component	Homo sapiens	['Homo sapiens']
10174	A0A087X1G1	3	NADH dehydrogenase [ubiquinone] 1 alpha subcomplex subunit 5	Homo sapiens	['Homo sapiens']
7974	Q9UKD1	3	Glucocorticoid modulatory element-binding protein 2	Homo sapiens	['Homo sapiens', 'Homo sapiens']
2308	A0A0G2JQI0	3	Gamma-tubulin complex component	Homo sapiens	['Homo sapiens']
6232	K7EJ99	3	TAR DNA binding protein	Homo sapiens	['Homo sapiens']
6214	A8MX07	3	Centrosomal protein of 19 kDa	Homo sapiens	['Homo sapiens']
1829	D6RCT8	3	Dystrobrevin binding protein 1	Homo sapiens	['Homo sapiens']
10998	Q7Z3E4	3	Uncharacterized protein DKFZp686N1286	Homo sapiens	['Homo sapiens']
12901	A0A8V8TN00	3	Fc gamma receptor IIa	Homo sapiens	['Homo sapiens']
3014	Q96G01	3	Protein bicaudal D homolog 1	Homo sapiens	['Homo sapiens']
13893	E5RJM9	3	Arginyl-tRNA synthetase 1	Homo sapiens	['Homo sapiens']
658	O14717	3	tRNA (cytosine(38)-C(5))-methyltransferase	Homo sapiens	['Homo sapiens', 'Homo sapiens']
6154	E9PI38	3	RELA proto-oncogene, NF-kB subunit	Homo sapiens	['Homo sapiens']
1288	G3V411	3	Zinc finger CCCH domain-containing protein 14	Homo sapiens	['Homo sapiens', 'Homo sapiens']
13106	Q9BQY9	3	Dysbindin domain-containing protein 2	Homo sapiens	['Homo sapiens']
10736	A0A2H4UKA7	3	Piezo-type mechanosensitive ion channel component	Homo sapiens	['Homo sapiens']
4486	B5MD16	3	Cilia- and flagella-associated protein 36	Homo sapiens	['Homo sapiens']
13465	A0A8V8TQH4	3	Phospholipase D family member 3	Homo sapiens	['Homo sapiens']
8728	A0A1W2PQH4	3	Malic enzyme 2	Homo sapiens	['Homo sapiens', 'Homo sapiens']
10455	A0A8I5KQY1	3	DEAF1 transcription factor	Homo sapiens	['Homo sapiens', 'Homo sapiens']
4092	Q59FY4	3	Acetyl-CoA carboxylase 1	Homo sapiens	['Homo sapiens']
3639	A0A1C7CYW4	3	Renin receptor	Homo sapiens	['Homo sapiens', 'Homo sapiens', 'Homo sapiens', 'Homo sapiens']
5215	C9IZN5	3	NADH dehydrogenase [ubiquinone] 1 alpha subcomplex subunit 5	Homo sapiens	['Homo sapiens']
16184	Q7L576	3	Cytoplasmic FMR1-interacting protein 1	Homo sapiens	['Homo sapiens']
433	I3L2N0	3	Rab effector Noc2	Homo sapiens	['Homo sapiens', 'Homo sapiens', 'Homo sapiens', 'Homo sapiens', 'Homo sapiens', 'Homo sapiens', 'Homo sapiens', 'Homo sapiens', 'Homo sapiens', 'Homo sapiens']
4451	A0A0J9YX63	3	Gamma-tubulin complex component	Homo sapiens	['Homo sapiens']
16280	A0A8I5KR93	3	DEAF1 transcription factor	Homo sapiens	['Homo sapiens']
16041	A0A0A0MSV7	3	TAR DNA binding protein	Homo sapiens	['Homo sapiens']
1514	G3V5I6	3	Zinc finger CCCH domain-containing protein 14	Homo sapiens	['Homo sapiens']
13559	H3BM52	3	ADP-ribosylation factor-like protein 2-binding protein	Homo sapiens	['Homo sapiens']
5333	Q9UNE2	3	Rab effector Noc2	Homo sapiens	['Homo sapiens', 'Homo sapiens']
1507	Q96EV8	3	Dysbindin	Homo sapiens	['Homo sapiens', 'Homo sapiens', 'Homo sapiens', 'Homo sapiens', 'Homo sapiens']
13569	E7EVM7	3	Piezo-type mechanosensitive ion channel component	Homo sapiens	['Homo sapiens']
5274	A0A8Q3WLH0	3	Caprin family member 2	Homo sapiens	['Homo sapiens']
15016	Q9Y2G2	3	Caspase recruitment domain-containing protein 8	Homo sapiens	['Homo sapiens']
2136	E7ESJ7	3	Family with sequence similarity 114 member A2	Homo sapiens	['Homo sapiens']
10523	A0A1W2PPY2	3	Malic enzyme 2	Homo sapiens	['Homo sapiens']
13345	A0A1B0GVC7	3	Renin receptor	Homo sapiens	['Homo sapiens']
2663	Q9Y692	3	Glucocorticoid modulatory element-binding protein 1	Homo sapiens	['Homo sapiens']
10723	Q5JTV8	3	Torsin-1A-interacting protein 1	Homo sapiens	['Homo sapiens']
5707	A0A1B0GWD6	3	Renin receptor	Homo sapiens	['Homo sapiens']
9812	A0A087X006	3	Gamma-tubulin complex component	Homo sapiens	['Homo sapiens']
2193	A0A075B728	3	Platelet and endothelial cell adhesion molecule 1	Homo sapiens	['Homo sapiens']
13247	Q9BTV4	3	Transmembrane protein 43	Homo sapiens	['Homo sapiens']
13761	B7Z1I9	3	Renin receptor	Homo sapiens	['Homo sapiens', 'Homo sapiens']
4023	D6RBN4	3	Tripartite motif containing 23	Homo sapiens	['Homo sapiens']
5062	J3KRG0	3	DNA polymerase iota	Homo sapiens	['Homo sapiens']
10661	A0A8I5QL28	3	DEAF1 transcription factor	Homo sapiens	['Homo sapiens']
2183	F8WAS3	3	NADH dehydrogenase [ubiquinone] 1 alpha subcomplex subunit 5	Homo sapiens	['Homo sapiens']
5127	O75787	3	Renin receptor	Homo sapiens	['Homo sapiens', 'Homo sapiens', 'Homo sapiens']
52	Q9NRY5	3	Protein FAM114A2	Homo sapiens	['Homo sapiens', 'Homo sapiens', 'Homo sapiens', 'Homo sapiens', 'Homo sapiens']
14683	Q96LK0	3	Centrosomal protein of 19 kDa	Homo sapiens	['Homo sapiens']
13325	B5MCA1	3	Cilia- and flagella-associated protein 36	Homo sapiens	['Homo sapiens']
13326	E5RHL7	3	ADP ribosylation factor guanine nucleotide exchange factor 1	Homo sapiens	['Homo sapiens']
370	Q8IZU9	3	Kin of IRRE-like protein 3	Homo sapiens	['Homo sapiens', 'Homo sapiens']
13329	E9PNV4	3	RELA proto-oncogene, NF-kB subunit	Homo sapiens	['Homo sapiens']
13275	A0A494C157	3	Nuclear factor kappa B subunit 1	Homo sapiens	['Homo sapiens']
4900	Q6TCH8	3	Malic enzyme 3	Homo sapiens	['Homo sapiens']
7932	U3KQF7	3	BICD cargo adaptor 1	Homo sapiens	['Homo sapiens']
135	Q9Y2A7	3	Nck-associated protein 1	Homo sapiens	['Homo sapiens', 'Homo sapiens', 'Homo sapiens']
9647	Q9H5I5	3	Piezo-type mechanosensitive ion channel component 2	Homo sapiens	['Homo sapiens']
12409	A6NIH7	3	Protein unc-119 homolog B	Homo sapiens	['Homo sapiens']
1097	Q9Y2Y0	3	ADP-ribosylation factor-like protein 2-binding protein	Homo sapiens	['Homo sapiens']
10087	V9GY83	3	Fc gamma receptor IIa	Homo sapiens	['Homo sapiens']
910	A0A8Q3WKE6	3	Caprin family member 2	Homo sapiens	['Homo sapiens', 'Homo sapiens']
6828	Q16718	3	NADH dehydrogenase [ubiquinone] 1 alpha subcomplex subunit 5	Homo sapiens	['Homo sapiens', 'Homo sapiens']
4745	Q969G5	3	Caveolae-associated protein 3	Homo sapiens	['Homo sapiens', 'Homo sapiens']
15557	J3KN66	3	Torsin 1A interacting protein 1	Homo sapiens	['Homo sapiens']
904	G3V256	3	Zinc finger CCCH domain-containing protein 14	Homo sapiens	['Homo sapiens']
12368	K7EKF3	3	DNA helicase	Homo sapiens	['Homo sapiens']
12342	J3KRL6	3	Nuclear factor of activated T cells 5	Homo sapiens	['Homo sapiens']
16649	X6R941	3	Nuclear cap binding protein subunit 1	Homo sapiens	['Homo sapiens']
7135	I3L2G8	3	Rab effector Noc2	Homo sapiens	['Homo sapiens']
4713	Q8IV08	3	5'-3' exonuclease PLD3	Homo sapiens	['Homo sapiens', 'Homo sapiens', 'Homo sapiens']
9089	E9PM91	3	DNA polymerase delta subunit 3	Homo sapiens	['Homo sapiens']
15506	A0A087WVZ5	3	Cytoplasmic FMR1-interacting protein	Homo sapiens	['Homo sapiens']
11175	P26022	3	Pentraxin-related protein PTX3	Homo sapiens	['Homo sapiens']
9133	Q14444	3	Caprin-1	Homo sapiens	['Homo sapiens', 'Homo sapiens', 'Homo sapiens']
4702	F5GXY9	3	Fc gamma receptor IIa	Homo sapiens	['Homo sapiens', 'Homo sapiens']
6658	Q9P1Z3	3	Potassium/sodium hyperpolarization-activated cyclic nucleotide-gated channel 3	Homo sapiens	['Homo sapiens']
4613	H0Y8W3	3	Regulator of G protein signaling 14	Homo sapiens	['Homo sapiens']
3811	H0Y9M0	3	Diphosphoinositol pentakisphosphate kinase 2	Homo sapiens	['Homo sapiens']
14229	E9PNK5	3	RELA proto-oncogene, NF-kB subunit	Homo sapiens	['Homo sapiens']
11448	A0A0G2JQ95	3	Protein LSM14 homolog A	Homo sapiens	['Homo sapiens']
12190	P12318	3	Low affinity immunoglobulin gamma Fc region receptor II-a	Homo sapiens	['Homo sapiens', 'Homo sapiens']
4628	H0YJA2	3	Zinc finger CCCH domain-containing protein 14	Homo sapiens	['Homo sapiens']
12253	H0YD46	3	DNA polymerase delta 3, accessory subunit	Homo sapiens	['Homo sapiens']
9130	Q96AD5	3	Patatin-like phospholipase domain-containing protein 2	Homo sapiens	['Homo sapiens']
14194	A0A8V8TPS4	3	Fc gamma receptor IIa	Homo sapiens	['Homo sapiens']
12448	Q9BTX1	3	Nucleoporin NDC1	Homo sapiens	['Homo sapiens']
10008	A0A096LP11	3	LSM14A mRNA processing body assembly factor	Homo sapiens	['Homo sapiens']
9029	Q16281	3	Cyclic nucleotide-gated cation channel alpha-3	Homo sapiens	['Homo sapiens']
12520	D6RJC6	3	Dystrobrevin binding protein 1	Homo sapiens	['Homo sapiens']
2907	A0A669KB45	3	Hyperpolarization activated cyclic nucleotide gated potassium channel 1	Homo sapiens	['Homo sapiens']
12587	Q9NP80	3	Calcium-independent phospholipase A2-gamma	Homo sapiens	['Homo sapiens', 'Homo sapiens']
4841	O60741	3	Potassium/sodium hyperpolarization-activated cyclic nucleotide-gated channel 1	Homo sapiens	['Homo sapiens']
14325	H0YEX7	3	DNA polymerase delta 3, accessory subunit	Homo sapiens	['Homo sapiens']
4782	J3QR36	3	DNA polymerase iota	Homo sapiens	['Homo sapiens']
7340	A0A8V8TRD4	3	Phospholipase D family member 3	Homo sapiens	['Homo sapiens', 'Homo sapiens']
11220	E9PM47	3	RELA proto-oncogene, NF-kB subunit	Homo sapiens	['Homo sapiens']
7314	H0Y2T8	3	tRNA aspartic acid methyltransferase 1	Homo sapiens	['Homo sapiens']
11992	Q9UQF2	3	C-Jun-amino-terminal kinase-interacting protein 1	Homo sapiens	['Homo sapiens', 'Homo sapiens']
1716	A0A0G2JQT1	3	Cytoplasmic FMR1-interacting protein 1	Homo sapiens	['Homo sapiens', 'Homo sapiens']
6475	E9PMD5	3	RELA proto-oncogene, NF-kB subunit	Homo sapiens	['Homo sapiens']
795	Q8TD16	3	Protein bicaudal D homolog 2	Homo sapiens	['Homo sapiens']
16371	H3BS59	3	Gamma-tubulin complex component	Homo sapiens	['Homo sapiens']
12060	Q6NZI2	3	Caveolae-associated protein 1	Homo sapiens	['Homo sapiens']
1093	B5MC35	3	Cilia- and flagella-associated protein 36	Homo sapiens	['Homo sapiens']
9818	F8W050	3	NCK associated protein 1 like	Homo sapiens	['Homo sapiens']
8991	Q96G28	3	Cilia- and flagella-associated protein 36	Homo sapiens	['Homo sapiens']
9442	P55160	3	Nck-associated protein 1-like	Homo sapiens	['Homo sapiens']
4509	A0A075B727	3	Platelet and endothelial cell adhesion molecule 1	Homo sapiens	['Homo sapiens']
4500	H3BNL9	3	Gamma-tubulin complex component	Homo sapiens	['Homo sapiens']
1980	E9PRX2	3	RELA proto-oncogene, NF-kB subunit	Homo sapiens	['Homo sapiens', 'Homo sapiens', 'Homo sapiens']
11224	Q13352	3	Centromere protein R	Homo sapiens	['Homo sapiens']
4414	A0A8Q3WL21	4	von Hippel-Lindau tumor suppressor	Homo sapiens	['Homo sapiens']
6990	H3BP15	4	Synaptosomal-associated protein	Homo sapiens	['Homo sapiens', 'Homo sapiens']
16223	Q9P291	4	Armadillo repeat-containing X-linked protein 1	Homo sapiens	['Homo sapiens']
11472	F8VNZ0	4	Apoptotic peptidase activating factor 1	Homo sapiens	['Homo sapiens']
4106	Q5SW12	4	Family with sequence similarity 171 member A1	Homo sapiens	['Homo sapiens']
13287	A0A087WWW9	4	BCL10 immune signaling adaptor	Homo sapiens	['Homo sapiens']
9669	K7EQT7	4	Family with sequence similarity 98 member C	Homo sapiens	['Homo sapiens']
5593	A0A0A0MQU6	4	Sema domain, transmembrane domain (TM), and cytoplasmic domain, (Semaphorin) 6A, isoform CRA_d	Homo sapiens	['Homo sapiens']
11551	H7C1B6	4	cAMP regulated phosphoprotein 21	Homo sapiens	['Homo sapiens']
14811	A0A087X002	4	NBPF member 10	Homo sapiens	['Homo sapiens']
15200	H7C2X8	4	cAMP regulated phosphoprotein 21	Homo sapiens	['Homo sapiens']
2134	Q5SU54	4	MHC class II antigen	Homo sapiens	['Homo sapiens', 'Homo sapiens']
12209	Q5EP54	4	HLA class II histocompatibility antigen DP beta chain	Homo sapiens	['Homo sapiens']
10435	A0A0B4J1T5	4	Caspase recruitment domain family member 6	Homo sapiens	['Homo sapiens']
8475	A0A0U1RRA6	4	R3H domain containing 2	Homo sapiens	['Homo sapiens']
1119	Q7L311	4	Armadillo repeat-containing X-linked protein 2	Homo sapiens	['Homo sapiens']
13356	B4DKN4	4	Caspase 1	Homo sapiens	['Homo sapiens']
1444	A0A804HKN4	4	Sorting nexin 14	Homo sapiens	['Homo sapiens', 'Homo sapiens']
12050	Q9BWT7	4	Caspase recruitment domain-containing protein 10	Homo sapiens	['Homo sapiens']
13336	H0YA64	4	Plexin D1	Homo sapiens	['Homo sapiens']
8441	Q5FBZ0	4	CASP1 nirs variant 1	Homo sapiens	['Homo sapiens']
3235	Q9ULZ3	4	Apoptosis-associated speck-like protein containing a CARD	Homo sapiens	['Homo sapiens']
2739	A0A804HI65	4	cAMP regulated phosphoprotein 21	Homo sapiens	['Homo sapiens']
11476	Q5Y7D3	4	HLA class II histocompatibility antigen DQ beta chain	Homo sapiens	['Homo sapiens', 'Homo sapiens']
11462	Q52LJ0	4	Protein FAM98B	Homo sapiens	['Homo sapiens']
9854	A0A0J9YXE4	4	Armadillo repeat-containing protein 10	Homo sapiens	['Homo sapiens', 'Homo sapiens']
12239	Q8N0V5	4	N-acetyllactosaminide beta-1,6-N-acetylglucosaminyl-transferase	Homo sapiens	['Homo sapiens']
8078	J3QQT7	4	Dymeclin	Homo sapiens	['Homo sapiens']
8057	A0A087WVC7	4	NBPF member 10	Homo sapiens	['Homo sapiens']
7061	O60936	4	Nucleolar protein 3	Homo sapiens	['Homo sapiens', 'Homo sapiens', 'Homo sapiens', 'Homo sapiens']
811	H0YMZ3	4	Semaphorin 4B	Homo sapiens	['Homo sapiens']
15148	Q9NPR2	4	Semaphorin-4B	Homo sapiens	['Homo sapiens']
12484	Q6P1M9	4	Armadillo repeat-containing X-linked protein 5	Homo sapiens	['Homo sapiens']
15104	B5MCG9	4	R3H domain containing 2	Homo sapiens	['Homo sapiens']
6277	Q7L4S7	4	Protein ARMCX6	Homo sapiens	['Homo sapiens']
7720	P0DPF3	4	Neuroblastoma breakpoint family member 9	Homo sapiens	['Homo sapiens', 'Homo sapiens', 'Homo sapiens']
12774	Q86Y38	4	Xylosyltransferase 1	Homo sapiens	['Homo sapiens']
9550	A0A0U5Q247	4	HLA class II histocompatibility antigen, DQ beta 1 chain	Homo sapiens	['Homo sapiens']
15216	H0YIX9	4	R3H domain containing 2	Homo sapiens	['Homo sapiens']
2955	Q29967	4	HLA class II histocompatibility antigen, DQ beta 1 chain	Homo sapiens	['Homo sapiens', 'Homo sapiens']
6343	H3BQJ5	4	Nucleolar protein 3	Homo sapiens	['Homo sapiens']
6352	H7BXQ8	4	Armadillo repeat containing 10	Homo sapiens	['Homo sapiens', 'Homo sapiens']
7746	O00161	4	Synaptosomal-associated protein 23	Homo sapiens	['Homo sapiens', 'Homo sapiens', 'Homo sapiens', 'Homo sapiens']
16577	Q9H2E6	4	Semaphorin-6A	Homo sapiens	['Homo sapiens']
2920	Q9BX69	4	Caspase recruitment domain-containing protein 6	Homo sapiens	['Homo sapiens']
11162	P01920	4	HLA class II histocompatibility antigen, DQ beta 1 chain	Homo sapiens	['Homo sapiens', 'Homo sapiens', 'Homo sapiens']
829	A0A140T8Z1	4	HLA class II histocompatibility antigen, DQ beta 1 chain	Homo sapiens	['Homo sapiens', 'Homo sapiens']
1330	Q8NA19	4	Lethal(3)malignant brain tumor-like protein 4	Homo sapiens	['Homo sapiens', 'Homo sapiens', 'Homo sapiens']
14725	B5MCU0	4	R3H domain containing 2	Homo sapiens	['Homo sapiens']
6602	A0A087X0Y3	4	NBPF member 9	Homo sapiens	['Homo sapiens']
7472	H0YN49	4	Semaphorin 4B	Homo sapiens	['Homo sapiens']
8376	A0A140T9H9	4	HLA class II histocompatibility antigen, DQ beta 1 chain	Homo sapiens	['Homo sapiens']
10684	H0Y3S8	4	Caspase 9	Homo sapiens	['Homo sapiens']
14694	Q9P109	4	Beta-1,3-galactosyl-O-glycosyl-glycoprotein beta-1,6-N-acetylglucosaminyltransferase 4	Homo sapiens	['Homo sapiens']
1138	A0A804HL53	4	Sorting nexin 14	Homo sapiens	['Homo sapiens', 'Homo sapiens', 'Homo sapiens']
2615	Q5TAG4	4	Neuroblastoma breakpoint family member 12	Homo sapiens	['Homo sapiens']
11414	O95999	4	B-cell lymphoma/leukemia 10	Homo sapiens	['Homo sapiens']
1766	A0A804HJ02	4	Sorting nexin 14	Homo sapiens	['Homo sapiens']
8239	Q9UBL0	4	cAMP-regulated phosphoprotein 21	Homo sapiens	['Homo sapiens']
6768	E5RIJ0	4	DNA polymerase	Homo sapiens	['Homo sapiens']
13090	Q5JY77	4	G-protein coupled receptor-associated sorting protein 1	Homo sapiens	['Homo sapiens']
14570	Q96D09	4	G-protein coupled receptor-associated sorting protein 2	Homo sapiens	['Homo sapiens']
11389	A0A804HIV6	4	Sorting nexin 14	Homo sapiens	['Homo sapiens', 'Homo sapiens', 'Homo sapiens', 'Homo sapiens']
1160	Q8N2F6	4	Armadillo repeat-containing protein 10	Homo sapiens	['Homo sapiens', 'Homo sapiens']
2264	Q7RTS9	4	Dymeclin	Homo sapiens	['Homo sapiens', 'Homo sapiens', 'Homo sapiens', 'Homo sapiens', 'Homo sapiens', 'Homo sapiens']
3101	A0A182DWE9	4	HLA class II histocompatibility antigen DP beta chain	Homo sapiens	['Homo sapiens', 'Homo sapiens', 'Homo sapiens', 'Homo sapiens', 'Homo sapiens']
11358	P28068	4	HLA class II histocompatibility antigen, DM beta chain	Homo sapiens	['Homo sapiens', 'Homo sapiens', 'Homo sapiens']
14451	F8VWA5	4	Caspase 9	Homo sapiens	['Homo sapiens']
6608	J3KTF2	4	Dymeclin	Homo sapiens	['Homo sapiens']
1171	Q96GN5	4	Cell division cycle-associated 7-like protein	Homo sapiens	['Homo sapiens']
7022	Q9Y2K5	4	R3H domain-containing protein 2	Homo sapiens	['Homo sapiens']
3336	Q6P995	4	Protein FAM171B	Homo sapiens	['Homo sapiens']
5860	A0A804HKT4	4	Sorting nexin 14	Homo sapiens	['Homo sapiens', 'Homo sapiens', 'Homo sapiens', 'Homo sapiens']
9762	O95456	4	Proteasome assembly chaperone 1	Homo sapiens	['Homo sapiens']
392	I3L0T4	4	Acyl-CoA oxidase 1	Homo sapiens	['Homo sapiens']
2071	Q17RN3	4	Protein FAM98C	Homo sapiens	['Homo sapiens']
320	P04440	4	HLA class II histocompatibility antigen, DP beta 1 chain	Homo sapiens	['Homo sapiens', 'Homo sapiens', 'Homo sapiens', 'Homo sapiens', 'Homo sapiens', 'Homo sapiens', 'Homo sapiens', 'Homo sapiens', 'Homo sapiens', 'Homo sapiens', 'Homo sapiens', 'Homo sapiens', 'Homo sapiens', 'Homo sapiens', 'Homo sapiens', 'Homo sapiens', 'Homo sapiens', 'Homo sapiens']
3412	Q5VUB5	4	Protein FAM171A1	Homo sapiens	['Homo sapiens']
4844	H0YNA1	4	Family with sequence similarity 98 member B	Homo sapiens	['Homo sapiens']
8770	J3QSE7	4	Dymeclin	Homo sapiens	['Homo sapiens']
3727	I3L4S5	4	Acyl-CoA oxidase 1	Homo sapiens	['Homo sapiens']
3589	F8W9S8	4	L3MBTL histone methyl-lysine binding protein 4	Homo sapiens	['Homo sapiens']
16106	Q9C0C4	4	Semaphorin-4C	Homo sapiens	['Homo sapiens']
10325	A2AAZ0	4	Major histocompatibility complex, class II, DQ beta 1	Homo sapiens	['Homo sapiens']
14957	Q3BBV0	4	Neuroblastoma breakpoint family member 1	Homo sapiens	['Homo sapiens']
14920	A0A087WYM1	4	Caspase 2	Homo sapiens	['Homo sapiens']
8868	C9J5N7	4	Armadillo repeat containing 10	Homo sapiens	['Homo sapiens', 'Homo sapiens']
16068	C9JRR9	4	Caspase 2	Homo sapiens	['Homo sapiens']
9806	P57730	4	Caspase recruitment domain-containing protein 18	Homo sapiens	['Homo sapiens', 'Homo sapiens']
13843	A0A087WVG0	4	NBPF member 9	Homo sapiens	['Homo sapiens']
16631	H7C0P9	4	cAMP regulated phosphoprotein 21	Homo sapiens	['Homo sapiens']
15428	Q6P3W6	4	Neuroblastoma breakpoint family member 10	Homo sapiens	['Homo sapiens']
1529	Q53HC0	4	Coiled-coil domain-containing protein 92	Homo sapiens	['Homo sapiens', 'Homo sapiens', 'Homo sapiens', 'Homo sapiens']
3614	A0A140T9Y4	4	HLA class II histocompatibility antigen, DQ beta 1 chain	Homo sapiens	['Homo sapiens', 'Homo sapiens']
1547	F8WBH7	4	Proteasome assembly chaperone 1	Homo sapiens	['Homo sapiens']
7175	Q9H3T3	4	Semaphorin-6B	Homo sapiens	['Homo sapiens']
9188	K7EQL1	4	Family with sequence similarity 98 member C	Homo sapiens	['Homo sapiens']
14481	H0Y696	5	Alsin Rho guanine nucleotide exchange factor ALS2	Homo sapiens	['Homo sapiens']
1180	A6NCF5	5	Kelch-like protein 33	Homo sapiens	['Homo sapiens', 'Homo sapiens']
820	Q14134	5	Tripartite motif-containing protein 29	Homo sapiens	['Homo sapiens']
7005	A0A7P0T9Y2	5	NAD(P)HX epimerase	Homo sapiens	['Homo sapiens']
2668	E9PLR4	5	HBS1 like translational GTPase	Homo sapiens	['Homo sapiens']
6601	O75094	5	Slit homolog 3 protein	Homo sapiens	['Homo sapiens']
5492	B1AJQ6	5	Syntaxin 12	Homo sapiens	['Homo sapiens']
12377	A0A7P0TAG8	5	NAD(P)HX epimerase	Homo sapiens	['Homo sapiens']
10060	A0A0A0MSC8	5	Slit guidance ligand 3	Homo sapiens	['Homo sapiens']
2840	H0YI94	5	Methionyl-tRNA synthetase 1	Homo sapiens	['Homo sapiens']
13179	A0A8V8TLX7	5	LRR binding FLII interacting protein 1	Homo sapiens	['Homo sapiens']
11329	M0R2I3	5	Tripartite motif containing 28	Homo sapiens	['Homo sapiens', 'Homo sapiens', 'Homo sapiens']
1192	F5GX23	5	Proteasome 26S subunit, non-ATPase 9	Homo sapiens	['Homo sapiens', 'Homo sapiens', 'Homo sapiens']
3648	E9PMN1	5	HBS1 like translational GTPase	Homo sapiens	['Homo sapiens']
5534	P28827	5	Receptor-type tyrosine-protein phosphatase mu	Homo sapiens	['Homo sapiens', 'Homo sapiens', 'Homo sapiens']
14742	D6RJA0	5	SET domain containing 7, histone lysine methyltransferase	Homo sapiens	['Homo sapiens']
11077	K7ERT1	5	DNA fragmentation factor subunit alpha	Homo sapiens	['Homo sapiens']
10120	H7BZD3	5	Tripartite motif containing 22	Homo sapiens	['Homo sapiens']
11144	A6NHQ4	5	Elongin BC and Polycomb repressive complex 2-associated protein	Homo sapiens	['Homo sapiens']
7769	Q8NCW5	5	NAD(P)H-hydrate epimerase	Homo sapiens	['Homo sapiens']
5664	H0YBY0	5	Staufen double-stranded RNA binding protein 2	Homo sapiens	['Homo sapiens']
697	J3KRY1	5	Rho GDP dissociation inhibitor alpha	Homo sapiens	['Homo sapiens']
10682	B5MCZ8	5	SET domain containing 7, histone lysine methyltransferase	Homo sapiens	['Homo sapiens']
6239	J3KS60	5	Rho GDP dissociation inhibitor alpha	Homo sapiens	['Homo sapiens']
1216	H0YI27	5	Methionyl-tRNA synthetase 1	Homo sapiens	['Homo sapiens']
14046	G3V2W9	5	E2F associated phosphoprotein	Homo sapiens	['Homo sapiens']
3450	E5RHT3	5	t-SNARE domain containing 1	Homo sapiens	['Homo sapiens']
12506	Q0VGD4	5	Coiled-coil domain-containing protein 25	Homo sapiens	['Homo sapiens']
5458	J3QQX2	5	Rho GDP dissociation inhibitor alpha	Homo sapiens	['Homo sapiens', 'Homo sapiens']
5180	B7Z2L8	5	Coiled-coil domain-containing protein 25	Homo sapiens	['Homo sapiens']
13195	C9JTC6	5	LRR binding FLII interacting protein 1	Homo sapiens	['Homo sapiens']
14969	E9PJ90	5	HBS1 like translational GTPase	Homo sapiens	['Homo sapiens']
7981	Q96DX7	5	Tripartite motif-containing protein 44	Homo sapiens	['Homo sapiens']
4488	Q16825	5	Tyrosine-protein phosphatase non-receptor type 21	Homo sapiens	['Homo sapiens', 'Homo sapiens']
11400	Q86WR0	5	Coiled-coil domain-containing protein 25	Homo sapiens	['Homo sapiens']
930	P06280	5	Alpha-galactosidase A	Homo sapiens	['Homo sapiens', 'Homo sapiens', 'Homo sapiens']
12051	Q9BZP6	5	Acidic mammalian chitinase	Homo sapiens	['Homo sapiens', 'Homo sapiens', 'Homo sapiens']
7373	Q32MZ4	5	Leucine-rich repeat flightless-interacting protein 1	Homo sapiens	['Homo sapiens']
1552	A0A7P0Z426	5	NAD(P)H-hydrate epimerase	Homo sapiens	['Homo sapiens', 'Homo sapiens']
10410	V9GYG1	5	SET domain containing 7, histone lysine methyltransferase	Homo sapiens	['Homo sapiens']
7357	F5H7X1	5	Proteasome 26S subunit, non-ATPase 9	Homo sapiens	['Homo sapiens']
13819	H0Y8V4	5	Chromodomain helicase DNA binding protein 1	Homo sapiens	['Homo sapiens']
14257	Q56P03	5	E2F-associated phosphoprotein	Homo sapiens	['Homo sapiens']
1944	O00273	5	DNA fragmentation factor subunit alpha	Homo sapiens	['Homo sapiens']
213	Q96Q45	5	Transmembrane protein 237	Homo sapiens	['Homo sapiens', 'Homo sapiens']
4118	A0A8I5KX82	5	1-phosphatidylinositol 4,5-bisphosphate phosphodiesterase	Homo sapiens	['Homo sapiens']
11550	A0A804HII1	5	Kalirin RhoGEF kinase	Homo sapiens	['Homo sapiens']
13615	J3KRE2	5	Rho GDP dissociation inhibitor alpha	Homo sapiens	['Homo sapiens']
936	P40222	5	Alpha-taxilin	Homo sapiens	['Homo sapiens']
7460	P17050	5	Alpha-N-acetylgalactosaminidase	Homo sapiens	['Homo sapiens']
5773	P52566	5	Rho GDP-dissociation inhibitor 2	Homo sapiens	['Homo sapiens', 'Homo sapiens', 'Homo sapiens', 'Homo sapiens', 'Homo sapiens']
4637	G3V121	5	Coiled-coil domain-containing protein 25	Homo sapiens	['Homo sapiens']
7261	A0A7P0TA18	5	NAD(P)HX epimerase	Homo sapiens	['Homo sapiens']
625	A0A590UJA6	5	t-SNARE domain containing 1	Homo sapiens	['Homo sapiens']
9348	P52565	5	Rho GDP-dissociation inhibitor 1	Homo sapiens	['Homo sapiens']
2590	A0A8I5KRK2	5	1-phosphatidylinositol 4,5-bisphosphate phosphodiesterase	Homo sapiens	['Homo sapiens']
5305	P43378	5	Tyrosine-protein phosphatase non-receptor type 9	Homo sapiens	['Homo sapiens']
9807	A0A7P0TBK0	5	Alsin Rho guanine nucleotide exchange factor ALS2	Homo sapiens	['Homo sapiens']
1322	Q16849	5	Receptor-type tyrosine-protein phosphatase-like N	Homo sapiens	['Homo sapiens', 'Homo sapiens', 'Homo sapiens', 'Homo sapiens', 'Homo sapiens']
16283	Q5T3I3	5	NAD(P)HX epimerase	Homo sapiens	['Homo sapiens']
4352	Q9BR39	5	Junctophilin-2	Homo sapiens	['Homo sapiens']
3280	A0A3B3IUC4	5	Alpha-galactosidase	Homo sapiens	['Homo sapiens', 'Homo sapiens']
409	Q92932	5	Receptor-type tyrosine-protein phosphatase N2	Homo sapiens	['Homo sapiens']
4493	G5E991	5	HBS1 like translational GTPase	Homo sapiens	['Homo sapiens']
3598	H0YHL6	5	Methionyl-tRNA synthetase 1	Homo sapiens	['Homo sapiens']
9544	B4DLN5	6	SH2B adaptor protein 1	Homo sapiens	['Homo sapiens']
2322	O95259	6	Potassium voltage-gated channel subfamily H member 1	Homo sapiens	['Homo sapiens', 'Homo sapiens', 'Homo sapiens']
706	Q8WV28	6	B-cell linker protein	Homo sapiens	['Homo sapiens', 'Homo sapiens']
15906	E9PKW4	6	Sulfotransferase	Homo sapiens	['Homo sapiens']
9241	Q9UJC3	6	Protein Hook homolog 1	Homo sapiens	['Homo sapiens', 'Homo sapiens']
11073	H0YDM4	6	Hook microtubule tethering protein 3	Homo sapiens	['Homo sapiens']
3002	Q96ED9	6	Protein Hook homolog 2	Homo sapiens	['Homo sapiens', 'Homo sapiens']
11028	A0A0A6YYL2	6	Sulfotransferase	Homo sapiens	['Homo sapiens']
7874	Q8NHU6	6	Tudor domain-containing protein 7	Homo sapiens	['Homo sapiens']
8041	Q5VZ18	6	SH2 domain-containing adapter protein E	Homo sapiens	['Homo sapiens']
6188	P50225	6	Sulfotransferase 1A1	Homo sapiens	['Homo sapiens', 'Homo sapiens']
8118	Q4VC05	6	B-cell CLL/lymphoma 7 protein family member A	Homo sapiens	['Homo sapiens']
4012	Q9GZX3	6	Carbohydrate sulfotransferase 6	Homo sapiens	['Homo sapiens']
8876	Q9NP31	6	SH2 domain-containing protein 2A	Homo sapiens	['Homo sapiens']
15061	A0A994J535	6	Chimerin 2	Homo sapiens	['Homo sapiens']
9533	C9J792	6	Splicing factor 1	Homo sapiens	['Homo sapiens']
15352	H0YJR4	6	Src homology 2 domain containing E	Homo sapiens	['Homo sapiens']
3437	H3BP78	6	FA complementation group I	Homo sapiens	['Homo sapiens']
10734	H3BNY7	6	Sulfotransferase	Homo sapiens	['Homo sapiens']
15827	A0A087WZ14	6	Suppressor of cytokine signaling 7	Homo sapiens	['Homo sapiens']
11027	H3BRT0	6	Sulfotransferase	Homo sapiens	['Homo sapiens']
539	Q9BXT8	6	RING finger protein 17	Homo sapiens	['Homo sapiens', 'Homo sapiens']
5985	Q7LGC8	6	Carbohydrate sulfotransferase 3	Homo sapiens	['Homo sapiens']
12750	F5GYM4	6	SH2B adaptor protein 3	Homo sapiens	['Homo sapiens']
16257	K7ERY4	6	Megakaryocyte-associated tyrosine kinase	Homo sapiens	['Homo sapiens']
5117	P50226	6	Sulfotransferase 1A2	Homo sapiens	['Homo sapiens', 'Homo sapiens']
7601	Q12809	6	Potassium voltage-gated channel subfamily H member 2	Homo sapiens	['Homo sapiens']
90	K7EMR5	6	Hook microtubule tethering protein 2	Homo sapiens	['Homo sapiens', 'Homo sapiens', 'Homo sapiens', 'Homo sapiens']
15578	H3BU69	6	C-terminal Src kinase	Homo sapiens	['Homo sapiens']
16659	Q5T2J8	6	Ring finger protein 17	Homo sapiens	['Homo sapiens']
3542	A0A8I5KQJ5	6	Hook homolog 1 (Drosophila), isoform CRA_b	Homo sapiens	['Homo sapiens', 'Homo sapiens']
6755	H7C597	6	Staphylococcal nuclease and tudor domain containing 1	Homo sapiens	['Homo sapiens']
9628	I3L0V5	6	A-kinase anchoring protein 1	Homo sapiens	['Homo sapiens']
15854	O00204	6	Sulfotransferase 2B1	Homo sapiens	['Homo sapiens']
6558	E7ESF6	6	Lymphocyte cytosolic protein 2	Homo sapiens	['Homo sapiens']
6824	Q9BQE9	6	B-cell CLL/lymphoma 7 protein family member B	Homo sapiens	['Homo sapiens']
2766	F2Z3H6	6	B-cell CLL/lymphoma 7B, isoform CRA_a	Homo sapiens	['Homo sapiens']
11503	A0A8I5KW87	6	Cullin 7	Homo sapiens	['Homo sapiens', 'Homo sapiens']
9835	A0A8Q3SIR3	6	B cell linker	Homo sapiens	['Homo sapiens']
16234	F8WDZ4	6	BAF chromatin remodeling complex subunit BCL7B	Homo sapiens	['Homo sapiens']
13532	H0Y539	6	SHC adaptor protein 1	Homo sapiens	['Homo sapiens']
10415	H3BUN7	6	SH2B adaptor protein 1	Homo sapiens	['Homo sapiens']
15203	P0DMN0	6	Sulfotransferase 1A4	Homo sapiens	['Homo sapiens']
405	O14543	6	Suppressor of cytokine signaling 3	Homo sapiens	['Homo sapiens']
2543	E9PM76	6	Sulfotransferase	Homo sapiens	['Homo sapiens']
9572	Q86VS8	6	Protein Hook homolog 3	Homo sapiens	['Homo sapiens']
5485	F8WE18	6	BAF chromatin remodeling complex subunit BCL7B	Homo sapiens	['Homo sapiens']
14518	Q96L42	6	Potassium voltage-gated channel subfamily H member 8	Homo sapiens	['Homo sapiens']
14905	E5RGI8	6	Phosphoinositide-3-kinase regulatory subunit 1	Homo sapiens	['Homo sapiens']
16055	O15524	6	Suppressor of cytokine signaling 1	Homo sapiens	['Homo sapiens']
7136	H0YF12	6	Protein tyrosine phosphatase non-receptor type 11	Homo sapiens	['Homo sapiens']
12596	Q9H788	6	SH2 domain-containing protein 4A	Homo sapiens	['Homo sapiens']
11761	H0YJQ6	6	Src homology 2 domain containing E	Homo sapiens	['Homo sapiens']
14790	P52848	6	Bifunctional heparan sulfate N-deacetylase/N-sulfotransferase 1	Homo sapiens	['Homo sapiens']
9940	H3BQX5	6	Sulfotransferase	Homo sapiens	['Homo sapiens']
6502	Q9NS84	6	Carbohydrate sulfotransferase 7	Homo sapiens	['Homo sapiens']
8200	C9JAB9	6	NCK adaptor protein 1	Homo sapiens	['Homo sapiens']
5044	J3KRU5	7	SAP30 binding protein	Homo sapiens	['Homo sapiens']
13974	E9PJN6	7	N-acetyltransferase 10	Homo sapiens	['Homo sapiens']
7813	O14773	7	Tripeptidyl-peptidase 1	Homo sapiens	['Homo sapiens', 'Homo sapiens', 'Homo sapiens']
946	Q08379	7	Golgin subfamily A member 2	Homo sapiens	['Homo sapiens', 'Homo sapiens', 'Homo sapiens', 'Homo sapiens', 'Homo sapiens', 'Homo sapiens', 'Homo sapiens', 'Homo sapiens', 'Homo sapiens', 'Homo sapiens']
10001	P07197	7	Neurofilament medium polypeptide	Homo sapiens	['Homo sapiens', 'Homo sapiens']
13071	O75368	7	Adapter SH3BGRL	Homo sapiens	['Homo sapiens']
6929	P41219	7	Peripherin	Homo sapiens	['Homo sapiens']
7669	H0Y4U1	7	Tensin 1	Homo sapiens	['Homo sapiens']
15746	A0A6Q8PH75	7	Interferon related developmental regulator 1	Homo sapiens	['Homo sapiens']
7812	O95789	7	Zinc finger MYM-type protein 6	Homo sapiens	['Homo sapiens', 'Homo sapiens']
6405	A0A1B0GTT5	7	Vimentin	Homo sapiens	['Homo sapiens', 'Homo sapiens']
7389	Q9UHR5	7	SAP30-binding protein	Homo sapiens	['Homo sapiens']
6415	E9PMU0	7	N-acetyltransferase 10	Homo sapiens	['Homo sapiens']
12133	A0A804HJ17	7	Tripeptidyl-peptidase 1	Homo sapiens	['Homo sapiens']
12791	P08670	7	Vimentin	Homo sapiens	['Homo sapiens']
14797	E9PPS9	7	ETS homologous factor	Homo sapiens	['Homo sapiens']
11679	H3BMI8	7	TERF2 interacting protein	Homo sapiens	['Homo sapiens']
684	Q8IZ13	7	Protein FAM200C	Homo sapiens	['Homo sapiens']
7466	V9GYI2	7	Uncharacterized protein C1orf109	Homo sapiens	['Homo sapiens']
6757	Q15573	7	TATA box-binding protein-associated factor RNA polymerase I subunit A	Homo sapiens	['Homo sapiens', 'Homo sapiens']
3967	Q96DE5	7	Anaphase-promoting complex subunit 16	Homo sapiens	['Homo sapiens']
6259	C9JA65	7	Interferon related developmental regulator 1	Homo sapiens	['Homo sapiens', 'Homo sapiens']
8823	Q8WXD5	7	Gem-associated protein 6	Homo sapiens	['Homo sapiens']
6680	P55822	7	SH3 domain-binding glutamic acid-rich protein	Homo sapiens	['Homo sapiens', 'Homo sapiens']
11963	E7EMV2	7	Neurofilament medium chain	Homo sapiens	['Homo sapiens']
234	A0A994J7T8	7	Tensin 3	Homo sapiens	['Homo sapiens']
14727	J3QQJ0	7	SAP30 binding protein	Homo sapiens	['Homo sapiens']
4346	A0A6Q8PHN0	7	Interferon related developmental regulator 1	Homo sapiens	['Homo sapiens', 'Homo sapiens']
4967	A0A087WUN5	7	Anaphase-promoting complex subunit 16	Homo sapiens	['Homo sapiens']
3526	A0A1W2PQY5	7	Golgin A2	Homo sapiens	['Homo sapiens', 'Homo sapiens']
91	Q8IUW5	7	RELT-like protein 1	Homo sapiens	['Homo sapiens']
10100	K7EME7	7	Thioredoxin like 1	Homo sapiens	['Homo sapiens']
6446	Q7L8J4	7	SH3 domain-binding protein 5-like	Homo sapiens	['Homo sapiens']
6235	P07196	7	Neurofilament light polypeptide	Homo sapiens	['Homo sapiens']
1048	F5H478	7	SAP30 binding protein	Homo sapiens	['Homo sapiens']
11884	C9JJT2	7	SH3 domain binding glutamate rich protein	Homo sapiens	['Homo sapiens', 'Homo sapiens']
154	J3QLH3	7	SAP30 binding protein	Homo sapiens	['Homo sapiens', 'Homo sapiens']
5484	J3QLM2	7	SAP30 binding protein	Homo sapiens	['Homo sapiens', 'Homo sapiens']
73	P13284	7	Gamma-interferon-inducible lysosomal thiol reductase	Homo sapiens	['Homo sapiens', 'Homo sapiens']
3191	H0YG25	7	ETS variant transcription factor 6	Homo sapiens	['Homo sapiens']
3779	D6RBN9	7	RELT like 1	Homo sapiens	['Homo sapiens']
5522	Q9UJC5	7	SH3 domain-binding glutamic acid-rich-like protein 2	Homo sapiens	['Homo sapiens']
13105	A0A2R8Y7U1	7	Tripeptidyl-peptidase 1	Homo sapiens	['Homo sapiens']
10343	C9JX40	7	SH3 domain binding glutamate rich protein	Homo sapiens	['Homo sapiens']
9537	Q5T123	7	SH3 domain binding glutamate rich protein like 3	Homo sapiens	['Homo sapiens']
9253	H7C444	7	Interferon related developmental regulator 2	Homo sapiens	['Homo sapiens']
15482	Q9H299	7	SH3 domain-binding glutamic acid-rich-like protein 3	Homo sapiens	['Homo sapiens']
5543	Q9NX04	7	AFG2-interacting ribosome maturation factor	Homo sapiens	['Homo sapiens']
13716	B0YJC4	7	Vimentin	Homo sapiens	['Homo sapiens']
2061	O75496	7	Geminin	Homo sapiens	['Homo sapiens', 'Homo sapiens', 'Homo sapiens', 'Homo sapiens']
47	Q96I45	7	Transmembrane protein 141	Homo sapiens	['Homo sapiens']
293	J3QRM6	8	DCC netrin 1 receptor	Homo sapiens	['Homo sapiens']
2562	H7C1N8	8	EPH receptor A4	Homo sapiens	['Homo sapiens']
9338	Q4ZHG4	8	Fibronectin type III domain-containing protein 1	Homo sapiens	['Homo sapiens']
2522	A0A087WVU1	8	Neural cell adhesion molecule 1	Homo sapiens	['Homo sapiens']
2355	E9PPH3	8	Protein tyrosine phosphatase receptor type J	Homo sapiens	['Homo sapiens']
14693	G5E9X3	8	Fibronectin type III domain containing 3A	Homo sapiens	['Homo sapiens']
16615	C9JFX5	8	EPH receptor A4	Homo sapiens	['Homo sapiens']
4491	A0A087WWJ5	8	Neural cell adhesion molecule 1	Homo sapiens	['Homo sapiens', 'Homo sapiens']
8938	A0A087WZS4	8	Neural cell adhesion molecule 1	Homo sapiens	['Homo sapiens']
13780	J3QRK0	8	Integrin subunit beta 4	Homo sapiens	['Homo sapiens']
2545	H7C507	8	Fibronectin type III domain containing 3A	Homo sapiens	['Homo sapiens']
6974	J3KNQ2	8	Fibronectin type III domain containing 1	Homo sapiens	['Homo sapiens']
5301	P26992	8	Ciliary neurotrophic factor receptor subunit alpha	Homo sapiens	['Homo sapiens']
6509	Q9Y2H6	8	Fibronectin type-III domain-containing protein 3A	Homo sapiens	['Homo sapiens']
15924	A0A087WTR3	8	Neural cell adhesion molecule 1	Homo sapiens	['Homo sapiens']
2935	A0A0C4DGS4	8	Neural cell adhesion molecule 1	Homo sapiens	['Homo sapiens']
7315	Q6DHV7	9	Adenosine deaminase-like protein	Homo sapiens	['Homo sapiens']
10881	H7BYZ9	9	Mitochondrial amidoxime reducing component 1	Homo sapiens	['Homo sapiens']
4939	Q460N5	9	Protein mono-ADP-ribosyltransferase PARP14	Homo sapiens	['Homo sapiens', 'Homo sapiens']
12928	Q9ULV8	9	E3 ubiquitin-protein ligase CBL-C	Homo sapiens	['Homo sapiens']
743	Q13191	9	E3 ubiquitin-protein ligase CBL-B	Homo sapiens	['Homo sapiens', 'Homo sapiens', 'Homo sapiens', 'Homo sapiens', 'Homo sapiens']
7386	Q969Z3	9	Mitochondrial amidoxime reducing component 2	Homo sapiens	['Homo sapiens', 'Homo sapiens']
2517	Q5VT66	9	Mitochondrial amidoxime-reducing component 1	Homo sapiens	['Homo sapiens', 'Homo sapiens', 'Homo sapiens']
11361	H3BUD6	9	Adenosine deaminase like	Homo sapiens	['Homo sapiens']
13470	B7Z4J8	10	Zinc finger protein 346	Homo sapiens	['Homo sapiens']
8749	D6RIV2	10	OCIA domain containing 1	Homo sapiens	['Homo sapiens']
16587	I3L2N4	10	Centrosomal protein 20	Homo sapiens	['Homo sapiens']
5726	Q96NB1	10	Centrosomal protein 20	Homo sapiens	['Homo sapiens']
3370	H3BP73	10	Quinolinate phosphoribosyltransferase	Homo sapiens	['Homo sapiens']
5405	Q5T1S4	10	Rab9 effector protein with kelch motifs	Homo sapiens	['Homo sapiens']
8549	I3L3N6	10	Centrosomal protein 20	Homo sapiens	['Homo sapiens']
16388	E5RGZ7	10	Zinc finger matrin-type 4	Homo sapiens	['Homo sapiens']
1132	Q9NVI1	10	Fanconi anemia group I protein	Homo sapiens	['Homo sapiens', 'Homo sapiens', 'Homo sapiens', 'Homo sapiens']
13940	I3L0K3	10	Centrosomal protein 20	Homo sapiens	['Homo sapiens']
2187	B7Z6Q2	10	Zinc finger protein 346	Homo sapiens	['Homo sapiens', 'Homo sapiens']
461	Q9NX40	10	OCIA domain-containing protein 1	Homo sapiens	['Homo sapiens', 'Homo sapiens', 'Homo sapiens', 'Homo sapiens', 'Homo sapiens', 'Homo sapiens', 'Homo sapiens', 'Homo sapiens', 'Homo sapiens', 'Homo sapiens', 'Homo sapiens', 'Homo sapiens', 'Homo sapiens', 'Homo sapiens']
1248	Q9UL40	10	Zinc finger protein 346	Homo sapiens	['Homo sapiens']
14861	B7Z4N4	10	Zinc finger protein 346	Homo sapiens	['Homo sapiens']
11128	Q56VL3	10	OCIA domain-containing protein 2	Homo sapiens	['Homo sapiens', 'Homo sapiens']
3968	A0A6Q8PH09	10	FA complementation group I	Homo sapiens	['Homo sapiens', 'Homo sapiens', 'Homo sapiens', 'Homo sapiens']
15158	R4GNG8	10	Zinc finger matrin-type 2	Homo sapiens	['Homo sapiens']
2479	K7EL20	10	Eukaryotic translation initiation factor 3 subunit G	Homo sapiens	['Homo sapiens']
16049	Q96NB3	10	Zinc finger protein 830	Homo sapiens	['Homo sapiens']
14955	I3L4V2	10	Centrosomal protein 20	Homo sapiens	['Homo sapiens']
15135	H0Y8X7	10	COPI coat complex subunit gamma 1	Homo sapiens	['Homo sapiens']
12830	D6RD77	10	OCIA domain containing 2	Homo sapiens	['Homo sapiens']
7515	H3BQH3	10	Kelch domain containing 4	Homo sapiens	['Homo sapiens']
6724	Q9Y2R0	10	Cytochrome c oxidase assembly factor 3 homolog, mitochondrial	Homo sapiens	['Homo sapiens', 'Homo sapiens']
2211	E7ET52	10	Zinc finger protein, FOG family member 2	Homo sapiens	['Homo sapiens']
8165	K7EMT0	10	Splicing factor 3a subunit 2	Homo sapiens	['Homo sapiens']
15695	I3L0U4	10	Centrosomal protein 20	Homo sapiens	['Homo sapiens']
935	K7ER90	10	Eukaryotic translation initiation factor 3 subunit G	Homo sapiens	['Homo sapiens']
14720	F8W7R3	10	FA complementation group I	Homo sapiens	['Homo sapiens']
4268	Q5T1S5	10	Rab9 effector protein with kelch motifs	Homo sapiens	['Homo sapiens']
10295	K7EL60	10	Eukaryotic translation initiation factor 3 subunit G	Homo sapiens	['Homo sapiens']
7265	Q9BY12	10	S phase cyclin A-associated protein in the endoplasmic reticulum	Homo sapiens	['Homo sapiens', 'Homo sapiens', 'Homo sapiens']
8677	D6RJ07	10	Zinc finger protein 346	Homo sapiens	['Homo sapiens']
6864	F8WBH6	11	Sideroflexin 5	Homo sapiens	['Homo sapiens']
5403	P62341	11	Thioredoxin reductase-like selenoprotein T	Homo sapiens	['Homo sapiens']
1634	A0A8V8TP06	11	Sidoreflexin	Homo sapiens	['Homo sapiens', 'Homo sapiens']
699	O60503	11	Adenylate cyclase type 9	Homo sapiens	['Homo sapiens']
6270	S4R2X2	11	Sideroflexin 1	Homo sapiens	['Homo sapiens']
11878	Q8NFP9	11	Neurobeachin	Homo sapiens	['Homo sapiens', 'Homo sapiens', 'Homo sapiens', 'Homo sapiens', 'Homo sapiens']
2968	F6U0C2	11	Selenoprotein T	Homo sapiens	['Homo sapiens']
3215	I3L342	11	Adenylate cyclase 9	Homo sapiens	['Homo sapiens']
4763	B8ZZJ6	11	Sideroflexin 5	Homo sapiens	['Homo sapiens']
9687	D6RFI0	11	Sideroflexin 1	Homo sapiens	['Homo sapiens', 'Homo sapiens']
14744	J3KTI2	11	Migration and invasion enhancer 1	Homo sapiens	['Homo sapiens']
11115	I3NI20	11	Adenylate cyclase 9	Homo sapiens	['Homo sapiens']
3468	Q6P4A7	11	Sideroflexin-4	Homo sapiens	['Homo sapiens', 'Homo sapiens']
7799	H7C1S9	11	Sideroflexin 5	Homo sapiens	['Homo sapiens']
2719	Q9BRT3	11	Migration and invasion enhancer 1	Homo sapiens	['Homo sapiens']
954	Q8TD22	11	Sideroflexin-5	Homo sapiens	['Homo sapiens']
2414	U3KQR1	11	Adenylate cyclase 3	Homo sapiens	['Homo sapiens']
9674	D6RAE9	11	Sideroflexin 1	Homo sapiens	['Homo sapiens']
15885	S4R3N9	11	Sideroflexin 3	Homo sapiens	['Homo sapiens']
8687	Q96PN6	11	Adenylate cyclase type 10	Homo sapiens	['Homo sapiens']
541	Q9BWM7	11	Sideroflexin-3	Homo sapiens	['Homo sapiens']
7218	Q9H9B4	11	Sideroflexin-1	Homo sapiens	['Homo sapiens']
1478	P50851	11	Lipopolysaccharide-responsive and beige-like anchor protein	Homo sapiens	['Homo sapiens', 'Homo sapiens', 'Homo sapiens']
4625	H7C1A6	11	Adenylate cyclase 3	Homo sapiens	['Homo sapiens']
11015	A0A494C1L5	11	LPS responsive beige-like anchor protein	Homo sapiens	['Homo sapiens', 'Homo sapiens']
2314	C9JIV5	11	Sideroflexin 5	Homo sapiens	['Homo sapiens']
15783	Q32MQ0	11	Zinc finger protein 750	Homo sapiens	['Homo sapiens']
11897	Q7RTX1	12	Taste receptor type 1 member 1	Homo sapiens	['Homo sapiens']
3927	F8VS42	12	Neuronal PAS domain protein 3	Homo sapiens	['Homo sapiens']
11335	A0A1B0GVW8	12	Unc-13 homolog B	Homo sapiens	['Homo sapiens']
6489	O14795	12	Protein unc-13 homolog B	Homo sapiens	['Homo sapiens']
12635	P26678	12	Cardiac phospholamban	Homo sapiens	['Homo sapiens']
6005	Q6RW13	12	Type-1 angiotensin II receptor-associated protein	Homo sapiens	['Homo sapiens']
8845	A5PLN9	12	Trafficking protein particle complex subunit 13	Homo sapiens	['Homo sapiens']
13011	B1AM27	12	Unc-13 homolog B	Homo sapiens	['Homo sapiens']
3558	O43272	12	Proline dehydrogenase 1, mitochondrial	Homo sapiens	['Homo sapiens', 'Homo sapiens', 'Homo sapiens']
15221	I6L9J0	12	UNC13B protein	Homo sapiens	['Homo sapiens']
9700	J3KRN5	12	Protein kinase C alpha	Homo sapiens	['Homo sapiens']
11204	Q8IXF0	12	Neuronal PAS domain-containing protein 3	Homo sapiens	['Homo sapiens', 'Homo sapiens']
12241	A0A1B0GUS7	12	Unc-13 homolog B	Homo sapiens	['Homo sapiens']
1467	Q16880	13	2-hydroxyacylsphingosine 1-beta-galactosyltransferase	Homo sapiens	['Homo sapiens', 'Homo sapiens']
6199	P21810	13	Biglycan	Homo sapiens	['Homo sapiens']
11354	U3KQ35	13	Telomeric repeat binding factor 2	Homo sapiens	['Homo sapiens']
4769	H3BR06	13	Telomeric repeat binding factor 2	Homo sapiens	['Homo sapiens']
2474	F8VYZ5	14	Leucine rich repeats and immunoglobulin like domains 3	Homo sapiens	['Homo sapiens']
10533	Q8WUA8	14	Tsukushi	Homo sapiens	['Homo sapiens']
3256	Q9UBX1	14	Cathepsin F	Homo sapiens	['Homo sapiens', 'Homo sapiens', 'Homo sapiens', 'Homo sapiens', 'Homo sapiens', 'Homo sapiens', 'Homo sapiens', 'Homo sapiens', 'Homo sapiens', 'Homo sapiens']
780	A0A9K3Y886	14	Syndecan	Homo sapiens	['Homo sapiens']
12004	D6R9F0	14	Leucine rich repeat containing G protein-coupled receptor 6	Homo sapiens	['Homo sapiens']
2174	Q6PEZ8	14	Podocan-like protein 1	Homo sapiens	['Homo sapiens', 'Homo sapiens', 'Homo sapiens']
5948	Q9BTT6	14	Leucine-rich repeat-containing protein 1	Homo sapiens	['Homo sapiens']
4209	A0A7I2YQA2	14	Cathepsin L	Homo sapiens	['Homo sapiens', 'Homo sapiens']
8457	A0A8V8TN29	14	Erbb2 interacting protein	Homo sapiens	['Homo sapiens']
771	P25774	14	Cathepsin S	Homo sapiens	['Homo sapiens', 'Homo sapiens', 'Homo sapiens']
827	E9PCX8	14	Tensin 3	Homo sapiens	['Homo sapiens', 'Homo sapiens', 'Homo sapiens']
5497	A0A7I2V3L9	14	Cathepsin F	Homo sapiens	['Homo sapiens', 'Homo sapiens']
12605	Q9NZU0	14	Leucine-rich repeat transmembrane protein FLRT3	Homo sapiens	['Homo sapiens']
306	P07711	14	Procathepsin L	Homo sapiens	['Homo sapiens']
12616	A0A8I5QJS4	14	SHOC2 leucine rich repeat scaffold protein	Homo sapiens	['Homo sapiens']
502	Q8IW52	14	SLIT and NTRK-like protein 4	Homo sapiens	['Homo sapiens']
336	Q99645	14	Epiphycan	Homo sapiens	['Homo sapiens', 'Homo sapiens']
14001	G3V2D3	14	Kelch domain containing 1	Homo sapiens	['Homo sapiens']
14327	P31431	14	Syndecan-4	Homo sapiens	['Homo sapiens']
16392	H0YA65	14	Leucine rich repeat LGI family member 2	Homo sapiens	['Homo sapiens']
3230	A0A7P0T7Z6	14	Cathepsin S	Homo sapiens	['Homo sapiens', 'Homo sapiens', 'Homo sapiens']
14572	A0A6Q8PHH6	14	Leucine rich repeat and sterile alpha motif containing 1	Homo sapiens	['Homo sapiens']
12170	E9PC85	14	Leucine rich repeat kinase 2	Homo sapiens	['Homo sapiens']
16285	Q9C0B7	14	Transport and Golgi organization protein 6 homolog	Homo sapiens	['Homo sapiens']
12363	Q96PX8	14	SLIT and NTRK-like protein 1	Homo sapiens	['Homo sapiens']
9468	A0A8V8TMM1	14	Erbb2 interacting protein	Homo sapiens	['Homo sapiens']
5181	Q5T8F0	14	Cathepsin L	Homo sapiens	['Homo sapiens', 'Homo sapiens']
16244	Q86X40	14	Leucine-rich repeat-containing protein 28	Homo sapiens	['Homo sapiens']
88	A0A6Q8PFW1	14	Leucine rich repeat and sterile alpha motif containing 1	Homo sapiens	['Homo sapiens', 'Homo sapiens', 'Homo sapiens']
9945	H0YKF6	14	Leucine rich repeat containing 28	Homo sapiens	['Homo sapiens']
10028	P43235	14	Cathepsin K	Homo sapiens	['Homo sapiens']
14810	A0A7I2V2H7	14	Cathepsin L	Homo sapiens	['Homo sapiens']
6261	Q5T508	14	Leucine rich repeat containing G protein-coupled receptor 6	Homo sapiens	['Homo sapiens']
5457	Q9BV99	14	Leucine-rich repeat-containing protein 61	Homo sapiens	['Homo sapiens']
2066	U3KQE7	14	Cathepsin S	Homo sapiens	['Homo sapiens', 'Homo sapiens']
15420	K7EP91	14	PH domain and leucine rich repeat protein phosphatase 1	Homo sapiens	['Homo sapiens']
6746	K7EP37	14	FLII actin remodeling protein	Homo sapiens	['Homo sapiens', 'Homo sapiens', 'Homo sapiens', 'Homo sapiens']
13883	A0A8I5KUQ6	14	SHOC2 leucine rich repeat scaffold protein	Homo sapiens	['Homo sapiens']
13865	A0A7P0T8H4	14	Cathepsin S	Homo sapiens	['Homo sapiens']
10430	A0A6Q8PFL1	14	Leucine rich repeat and sterile alpha motif containing 1	Homo sapiens	['Homo sapiens']
8648	B7Z3M0	14	Podocan like 1	Homo sapiens	['Homo sapiens']
6007	Q9UQ13	14	Leucine-rich repeat protein SHOC-2	Homo sapiens	['Homo sapiens']
7638	A0A7I2V5M3	14	Cathepsin L	Homo sapiens	['Homo sapiens', 'Homo sapiens']
5742	Q9HBX8	14	Leucine-rich repeat-containing G-protein coupled receptor 6	Homo sapiens	['Homo sapiens']
12766	J3QQU5	14	FLII actin remodeling protein	Homo sapiens	['Homo sapiens', 'Homo sapiens']
11422	A0A804DAZ0	14	Cathepsin S	Homo sapiens	['Homo sapiens']
11071	A0A8V8TP15	14	Erbb2 interacting protein	Homo sapiens	['Homo sapiens']
3408	Q9H9A6	14	Leucine-rich repeat-containing protein 40	Homo sapiens	['Homo sapiens']
5335	A0A7I2V411	14	Cathepsin F	Homo sapiens	['Homo sapiens', 'Homo sapiens']
15698	Q5T0G3	14	Leucine rich repeat containing 1	Homo sapiens	['Homo sapiens']
9859	A0A7I2V5F8	14	Cathepsin F	Homo sapiens	['Homo sapiens', 'Homo sapiens']
10013	H0YKM4	14	Leucine rich repeat containing 28	Homo sapiens	['Homo sapiens']
675	Q96AG4	14	Leucine-rich repeat-containing protein 59	Homo sapiens	['Homo sapiens']
6678	O94933	14	SLIT and NTRK-like protein 3	Homo sapiens	['Homo sapiens', 'Homo sapiens']
4638	Q9C0I9	14	Leucine-rich repeat-containing protein 27	Homo sapiens	['Homo sapiens']
3173	E9PLG7	14	Tsukushi, small leucine rich proteoglycan	Homo sapiens	['Homo sapiens', 'Homo sapiens']
14648	O75056	14	Syndecan-3	Homo sapiens	['Homo sapiens']
4516	P46663	15	B1 bradykinin receptor	Homo sapiens	['Homo sapiens']
378	Q15722	15	Leukotriene B4 receptor 1	Homo sapiens	['Homo sapiens', 'Homo sapiens', 'Homo sapiens']
7422	Q96G91	15	P2Y purinoceptor 11	Homo sapiens	['Homo sapiens']
11304	F2Z3L3	15	Pyroglutamylated RFamide peptide receptor	Homo sapiens	['Homo sapiens']
13698	P32745	15	Somatostatin receptor type 3	Homo sapiens	['Homo sapiens']
11586	Q9GZQ4	15	Neuromedin-U receptor 2	Homo sapiens	['Homo sapiens']
15638	H0YM12	15	Electron transfer flavoprotein subunit alpha	Homo sapiens	['Homo sapiens']
7025	P49286	15	Melatonin receptor type 1B	Homo sapiens	['Homo sapiens']
6966	P55085	15	Proteinase-activated receptor 2	Homo sapiens	['Homo sapiens', 'Homo sapiens']
16488	P25105	15	Platelet-activating factor receptor	Homo sapiens	['Homo sapiens']
6770	A0A1B0GVA4	15	CHM like Rab escort protein	Homo sapiens	['Homo sapiens', 'Homo sapiens']
11735	O43194	15	G-protein coupled receptor 39	Homo sapiens	['Homo sapiens']
5196	J3KNR3	15	G protein-coupled receptor 103, isoform CRA_a	Homo sapiens	['Homo sapiens']
14555	P51679	15	C-C chemokine receptor type 4	Homo sapiens	['Homo sapiens']
9436	P11229	15	Muscarinic acetylcholine receptor M1	Homo sapiens	['Homo sapiens']
12250	P25090	15	N-formyl peptide receptor 2	Homo sapiens	['Homo sapiens']
881	P50391	15	Neuropeptide Y receptor type 4	Homo sapiens	['Homo sapiens']
15391	Q6NV75	15	Probable G-protein coupled receptor 153	Homo sapiens	['Homo sapiens']
12274	Q14439	15	G-protein coupled receptor 176	Homo sapiens	['Homo sapiens']
1956	Q9BZJ6	15	Probable G-protein coupled receptor 63	Homo sapiens	['Homo sapiens']
5242	O43613	15	Orexin/Hypocretin receptor type 1	Homo sapiens	['Homo sapiens']
14123	F5GZF8	15	Muscarinic acetylcholine receptor	Homo sapiens	['Homo sapiens']
9164	P21554	15	Cannabinoid receptor 1	Homo sapiens	['Homo sapiens']
4615	O15552	15	Free fatty acid receptor 2	Homo sapiens	['Homo sapiens']
852	S4R2Z8	15	Adenosine receptor A2	Homo sapiens	['Homo sapiens', 'Homo sapiens', 'Homo sapiens', 'Homo sapiens', 'Homo sapiens']
16424	Q9HBW0	15	Lysophosphatidic acid receptor 2	Homo sapiens	['Homo sapiens']
12344	P25116	15	Proteinase-activated receptor 1	Homo sapiens	['Homo sapiens']
1728	A0A3B3ISH0	15	5-hydroxytryptamine receptor 5A	Homo sapiens	['Homo sapiens']
2498	Q14331	15	Protein FRG1	Homo sapiens	['Homo sapiens']
13612	P41597	15	C-C chemokine receptor type 2	Homo sapiens	['Homo sapiens', 'Homo sapiens']
16559	G3V4Y2	15	B1 bradykinin receptor	Homo sapiens	['Homo sapiens']
11573	P30556	15	Type-1 angiotensin II receptor	Homo sapiens	['Homo sapiens', 'Homo sapiens', 'Homo sapiens']
1968	P32302	15	C-X-C chemokine receptor type 5	Homo sapiens	['Homo sapiens']
1605	Q96RJ0	15	Trace amine-associated receptor 1	Homo sapiens	['Homo sapiens']
5506	Q63HK5	15	Teashirt homolog 3	Homo sapiens	['Homo sapiens']
7013	Q8TDS4	15	Hydroxycarboxylic acid receptor 2	Homo sapiens	['Homo sapiens', 'Homo sapiens']
7692	E9PRR7	15	FSHD region gene 1	Homo sapiens	['Homo sapiens']
15688	Q96P65	15	Pyroglutamylated RF-amide peptide receptor	Homo sapiens	['Homo sapiens']
4332	O00421	15	C-C chemokine receptor-like 2	Homo sapiens	['Homo sapiens', 'Homo sapiens']
9297	P35408	15	Prostaglandin E2 receptor EP4 subtype	Homo sapiens	['Homo sapiens']
14384	Q99527	15	G-protein coupled estrogen receptor 1	Homo sapiens	['Homo sapiens']
10911	P18089	15	Alpha-2B adrenergic receptor	Homo sapiens	['Homo sapiens']
6443	P47898	15	5-hydroxytryptamine receptor 5A	Homo sapiens	['Homo sapiens']
9763	A6NMV7	15	Hypocretin receptor 1	Homo sapiens	['Homo sapiens']
13272	P28222	15	5-hydroxytryptamine receptor 1B	Homo sapiens	['Homo sapiens']
1027	Q969F8	15	KiSS-1 receptor	Homo sapiens	['Homo sapiens']
14378	Q96P67	15	Probable G-protein coupled receptor 82	Homo sapiens	['Homo sapiens']
7863	P33032	15	Melanocortin receptor 5	Homo sapiens	['Homo sapiens']
5754	P21453	15	Sphingosine 1-phosphate receptor 1	Homo sapiens	['Homo sapiens']
16056	P32249	15	G-protein coupled receptor 183	Homo sapiens	['Homo sapiens']
12916	H9NIL4	15	G protein-coupled receptor 21	Homo sapiens	['Homo sapiens']
12923	P47900	15	P2Y purinoceptor 1	Homo sapiens	['Homo sapiens']
12726	M0QXD3	15	Formyl peptide receptor 2	Homo sapiens	['Homo sapiens', 'Homo sapiens']
10202	Q9HB89	15	Neuromedin-U receptor 1	Homo sapiens	['Homo sapiens']
14757	P35414	15	Apelin receptor	Homo sapiens	['Homo sapiens']
13307	P41143	15	Delta-type opioid receptor	Homo sapiens	['Homo sapiens']
648	P20309	15	Muscarinic acetylcholine receptor M3	Homo sapiens	['Homo sapiens', 'Homo sapiens']
12669	Q9NS75	15	Cysteinyl leukotriene receptor 2	Homo sapiens	['Homo sapiens']
13878	O15354	15	Prosaposin receptor GPR37	Homo sapiens	['Homo sapiens']
6370	U3KQ86	15	KISS1 receptor	Homo sapiens	['Homo sapiens']
3677	P34969	15	5-hydroxytryptamine receptor 7	Homo sapiens	['Homo sapiens']
12588	A0A3B3IUD4	15	Sphingosine-1-phosphate receptor 1	Homo sapiens	['Homo sapiens']
4143	P49238	15	CX3C chemokine receptor 1	Homo sapiens	['Homo sapiens', 'Homo sapiens', 'Homo sapiens']
1293	Q9NQS5	15	G-protein coupled receptor 84	Homo sapiens	['Homo sapiens']
8786	Q9H1C0	15	Lysophosphatidic acid receptor 5	Homo sapiens	['Homo sapiens']
15351	Q96LB1	15	Mas-related G-protein coupled receptor member X2	Homo sapiens	['Homo sapiens']
8361	Q13639	15	5-hydroxytryptamine receptor 4	Homo sapiens	['Homo sapiens']
5699	E5RK45	15	5-hydroxytryptamine receptor 4	Homo sapiens	['Homo sapiens']
12871	Q8TDS5	15	Oxoeicosanoid receptor 1	Homo sapiens	['Homo sapiens']
15367	E9PLY7	15	FSHD region gene 1	Homo sapiens	['Homo sapiens']
3499	P31391	15	Somatostatin receptor type 4	Homo sapiens	['Homo sapiens']
12530	P08173	15	Muscarinic acetylcholine receptor M4	Homo sapiens	['Homo sapiens']
12877	P29274	15	Adenosine receptor A2a	Homo sapiens	['Homo sapiens', 'Homo sapiens']
16128	P08172	15	Muscarinic acetylcholine receptor M2	Homo sapiens	['Homo sapiens']
9296	P49685	15	G-protein coupled receptor 15	Homo sapiens	['Homo sapiens']
1999	A0A087WTL7	15	G protein-coupled receptor 39	Homo sapiens	['Homo sapiens']
3804	Q9BVI0	15	PHD finger protein 20	Homo sapiens	['Homo sapiens', 'Homo sapiens', 'Homo sapiens']
10275	P30411	15	B2 bradykinin receptor	Homo sapiens	['Homo sapiens']
3456	P28566	15	5-hydroxytryptamine receptor 1E	Homo sapiens	['Homo sapiens']
14642	P30872	15	Somatostatin receptor type 1	Homo sapiens	['Homo sapiens']
5070	Q9NS67	15	Probable G-protein coupled receptor 27	Homo sapiens	['Homo sapiens']
13727	P21730	15	C5a anaphylatoxin chemotactic receptor 1	Homo sapiens	['Homo sapiens']
14989	Q9UNW8	15	Probable G-protein coupled receptor 132	Homo sapiens	['Homo sapiens']
8038	Q96F45	16	Zinc finger protein 503	Homo sapiens	['Homo sapiens']
14249	Q9BXV9	16	EKC/KEOPS complex subunit GON7	Homo sapiens	['Homo sapiens']
15271	E9PNZ9	16	Phosphofurin acidic cluster sorting protein 1	Homo sapiens	['Homo sapiens']
9714	Q6NZ67	16	Mitotic-spindle organizing protein 2B	Homo sapiens	['Homo sapiens', 'Homo sapiens']
10348	B1AJR9	16	protein-tyrosine-phosphatase	Homo sapiens	['Homo sapiens']
8598	Q9P2W3	16	Guanine nucleotide-binding protein G(I)/G(S)/G(O) subunit gamma-13	Homo sapiens	['Homo sapiens']
11880	P63218	16	Guanine nucleotide-binding protein G(I)/G(S)/G(O) subunit gamma-5	Homo sapiens	['Homo sapiens']
10994	Q6VY07	16	Phosphofurin acidic cluster sorting protein 1	Homo sapiens	['Homo sapiens', 'Homo sapiens']
5071	B4DEZ3	16	NADH dehydrogenase [ubiquinone] 1 alpha subcomplex subunit 13	Homo sapiens	['Homo sapiens']
2024	Q92729	16	Receptor-type tyrosine-protein phosphatase U	Homo sapiens	['Homo sapiens']
5872	B8ZZ87	16	Mitotic spindle organizing protein 2B	Homo sapiens	['Homo sapiens']
15206	H0YE12	16	Proline rich mitotic checkpoint control factor	Homo sapiens	['Homo sapiens']
2713	A6NCC9	16	U5 small nuclear ribonucleoprotein TSSC4	Homo sapiens	['Homo sapiens']
8	C9JJV1	16	U5 small nuclear ribonucleoprotein TSSC4	Homo sapiens	['Homo sapiens']
10834	J3QKZ5	16	Chromosome 19 open reading frame 47	Homo sapiens	['Homo sapiens']
8248	Q9H0Q3	16	FXYD domain-containing ion transport regulator 6	Homo sapiens	['Homo sapiens']
14643	H7BZ50	16	Mitotic spindle organizing protein 2B	Homo sapiens	['Homo sapiens']
15493	Q9UBI6	16	Guanine nucleotide-binding protein G(I)/G(S)/G(O) subunit gamma-12	Homo sapiens	['Homo sapiens']
11745	Q14802	16	FXYD domain-containing ion transport regulator 3	Homo sapiens	['Homo sapiens', 'Homo sapiens']
9942	U3KQP3	16	NADH dehydrogenase [ubiquinone] 1 alpha subcomplex subunit 13	Homo sapiens	['Homo sapiens']
5853	E9PJ02	16	FXYD domain-containing ion transport regulator	Homo sapiens	['Homo sapiens']
14461	A0A087WTK8	16	Paralemmin	Homo sapiens	['Homo sapiens']
2738	H7C2L5	16	Glucocorticoid induced 1	Homo sapiens	['Homo sapiens']
15530	H7C202	16	Mitotic spindle organizing protein 2A	Homo sapiens	['Homo sapiens']
3145	Q9Y5U2	16	U5 small nuclear ribonucleoprotein TSSC4	Homo sapiens	['Homo sapiens', 'Homo sapiens', 'Homo sapiens']
5831	O14522	16	Receptor-type tyrosine-protein phosphatase T	Homo sapiens	['Homo sapiens']
5766	Q9NP74	16	Palmdelphin	Homo sapiens	['Homo sapiens', 'Homo sapiens']
13542	Q14244	16	Ensconsin	Homo sapiens	['Homo sapiens']
13535	Q86VQ1	16	Glucocorticoid-induced transcript 1 protein	Homo sapiens	['Homo sapiens']
5391	H0Y679	16	Proline rich mitotic checkpoint control factor	Homo sapiens	['Homo sapiens']
10918	A0A087WWY4	16	Paralemmin	Homo sapiens	['Homo sapiens']
13519	D6RJ87	16	Family with sequence similarity 117 member A	Homo sapiens	['Homo sapiens']
15976	J3QKN1	16	FXYD domain-containing ion transport regulator	Homo sapiens	['Homo sapiens']
4285	Q9H6D7	16	HAUS augmin-like complex subunit 4	Homo sapiens	['Homo sapiens', 'Homo sapiens', 'Homo sapiens']
15843	O75781	16	Paralemmin-1	Homo sapiens	['Homo sapiens']
6083	Q9C073	16	Protein FAM117A	Homo sapiens	['Homo sapiens']
10377	Q9NWQ8	16	Phosphoprotein associated with glycosphingolipid-enriched microdomains 1	Homo sapiens	['Homo sapiens']
1307	A0A1B0GVJ7	16	KIAA1671	Homo sapiens	['Homo sapiens']
2305	Q8N9M1	16	Uncharacterized protein C19orf47	Homo sapiens	['Homo sapiens', 'Homo sapiens']
13609	G3V5Z2	16	HAUS augmin like complex subunit 4	Homo sapiens	['Homo sapiens']
6573	E9PSG7	16	Phosphofurin acidic cluster sorting protein 1	Homo sapiens	['Homo sapiens', 'Homo sapiens']
7228	K7EJE1	16	NADH dehydrogenase [ubiquinone] 1 alpha subcomplex subunit 13	Homo sapiens	['Homo sapiens']
7738	J9JIE4	16	Chromosome 19 open reading frame 47	Homo sapiens	['Homo sapiens']
16396	J3QKY6	16	Chromosome 19 open reading frame 47	Homo sapiens	['Homo sapiens']
2910	Q96T17	16	MAP7 domain-containing protein 2	Homo sapiens	['Homo sapiens']
6656	J3QS16	16	Chromosome 19 open reading frame 47	Homo sapiens	['Homo sapiens']
2388	Q92733	16	Proline-rich protein PRCC	Homo sapiens	['Homo sapiens']
12594	H7C173	16	Mitotic spindle organizing protein 2B	Homo sapiens	['Homo sapiens']
1876	K7EP87	16	NADH dehydrogenase [ubiquinone] 1 alpha subcomplex subunit 13	Homo sapiens	['Homo sapiens']
10611	Q3KQU3	16	MAP7 domain-containing protein 1	Homo sapiens	['Homo sapiens']
9922	H7C293	16	Mitotic spindle organizing protein 2B	Homo sapiens	['Homo sapiens']
7273	H7C0Q2	16	Glucocorticoid induced 1	Homo sapiens	['Homo sapiens']
11190	Q15527	16	Surfeit locus protein 2	Homo sapiens	['Homo sapiens']
16393	Q9BY89	16	Uncharacterized protein KIAA1671	Homo sapiens	['Homo sapiens']
10336	C9JB84	16	Intraflagellar transport protein 57 homolog	Homo sapiens	['Homo sapiens']
16216	Q9HC44	16	Vasculin-like protein 1	Homo sapiens	['Homo sapiens']
3644	H0YF21	16	MAP7 domain containing 1	Homo sapiens	['Homo sapiens']
8496	A0A087WZ40	16	Microtubule associated protein 7	Homo sapiens	['Homo sapiens']
10094	K7ENS5	16	Family with sequence similarity 117 member A	Homo sapiens	['Homo sapiens']
7699	H0YCU5	16	Phosphofurin acidic cluster sorting protein 1	Homo sapiens	['Homo sapiens']
7282	P46821	16	Microtubule-associated protein 1B	Homo sapiens	['Homo sapiens']
4019	Q6P582	16	Mitotic-spindle organizing protein 2A	Homo sapiens	['Homo sapiens']
5182	A0A075B6H0	16	protein-tyrosine-phosphatase	Homo sapiens	['Homo sapiens', 'Homo sapiens', 'Homo sapiens', 'Homo sapiens']
3378	O00255	16	Menin	Homo sapiens	['Homo sapiens']
6246	Q08AG7	16	Mitotic-spindle organizing protein 1	Homo sapiens	['Homo sapiens']
7290	Q9H7S9	16	Zinc finger protein 703	Homo sapiens	['Homo sapiens']
8386	Q9P0J0	16	NADH dehydrogenase [ubiquinone] 1 alpha subcomplex subunit 13	Homo sapiens	['Homo sapiens']
3508	D3DPS3	16	Arginine/proline rich coiled-coil 1, isoform CRA_b	Homo sapiens	['Homo sapiens']
1271	H0YIZ6	16	HAUS augmin like complex subunit 4	Homo sapiens	['Homo sapiens']
4795	Q9NWB7	16	Intraflagellar transport protein 57 homolog	Homo sapiens	['Homo sapiens']
15454	E9PHZ3	16	FXYD domain-containing ion transport regulator	Homo sapiens	['Homo sapiens']
7688	Q8IWC1	16	MAP7 domain-containing protein 3	Homo sapiens	['Homo sapiens', 'Homo sapiens']
14075	D6RFX7	16	Family with sequence similarity 117 member A	Homo sapiens	['Homo sapiens']
4793	Q86WP2	16	Vasculin	Homo sapiens	['Homo sapiens', 'Homo sapiens']
13756	H7C0B2	16	Glucocorticoid induced 1	Homo sapiens	['Homo sapiens']
5105	S4R445	16	FXYD domain-containing ion transport regulator	Homo sapiens	['Homo sapiens']
14670	Q9C0C2	16	182 kDa tankyrase-1-binding protein	Homo sapiens	['Homo sapiens']
10683	Q9H8K7	16	ATPase PAAT	Homo sapiens	['Homo sapiens']
15714	H0YJA8	16	EKC/KEOPS complex subunit GON7	Homo sapiens	['Homo sapiens']
13844	H0YNP9	17	HD domain containing 3	Homo sapiens	['Homo sapiens']
9427	H0YKT9	17	HD domain containing 3	Homo sapiens	['Homo sapiens']
14197	A0A2Z2CIT2	17	DNA cytosine-5--methyltransferase 3 beta transcript variant 9	Homo sapiens	['Homo sapiens']
1208	H0YDY7	17	Cytochrome b5 reductase like	Homo sapiens	['Homo sapiens']
10453	Q8N4P3	17	Guanosine-3',5'-bis(diphosphate) 3'-pyrophosphohydrolase MESH1	Homo sapiens	['Homo sapiens']
3284	Q96HP4	17	Oxidoreductase NAD-binding domain-containing protein 1	Homo sapiens	['Homo sapiens', 'Homo sapiens', 'Homo sapiens']
10176	E5RII8	18	Oxidation resistance 1	Homo sapiens	['Homo sapiens']
9379	Q8IV50	18	LysM and putative peptidoglycan-binding domain-containing protein 2	Homo sapiens	['Homo sapiens']
5051	Q7Z3D4	18	LysM and putative peptidoglycan-binding domain-containing protein 3	Homo sapiens	['Homo sapiens']
3268	P23786	19	Carnitine O-palmitoyltransferase 2, mitochondrial	Homo sapiens	['Homo sapiens', 'Homo sapiens', 'Homo sapiens', 'Homo sapiens', 'Homo sapiens']
2270	O14880	19	Glutathione S-transferase 3, mitochondrial	Homo sapiens	['Homo sapiens', 'Homo sapiens']
4480	A0A2R8Y4R4	19	ATPase plasma membrane Ca2+ transporting 2	Homo sapiens	['Homo sapiens']
14447	O00483	19	Cytochrome c oxidase subunit NDUFA4	Homo sapiens	['Homo sapiens']
9112	P10620	19	Microsomal glutathione S-transferase 1	Homo sapiens	['Homo sapiens']
12738	H7C5A7	19	Acyl-CoA thioesterase 8	Homo sapiens	['Homo sapiens']
2883	H3BMD2	19	Carnitine palmitoyltransferase 1A	Homo sapiens	['Homo sapiens']
1373	P28329	19	Choline O-acetyltransferase	Homo sapiens	['Homo sapiens', 'Homo sapiens']
8017	F5H760	19	glutathione transferase	Homo sapiens	['Homo sapiens']
6793	A6PVN3	19	Carnitine O-acetyltransferase	Homo sapiens	['Homo sapiens']
7102	A0A7P0T9E7	19	Carnitine O-acetyltransferase	Homo sapiens	['Homo sapiens', 'Homo sapiens']
4083	P50416	19	Carnitine O-palmitoyltransferase 1, liver isoform	Homo sapiens	['Homo sapiens', 'Homo sapiens', 'Homo sapiens', 'Homo sapiens']
14476	A0A7P0TAQ4	19	Carnitine O-acetyltransferase	Homo sapiens	['Homo sapiens']
3809	H0Y4Z7	19	Carnitine O-acetyltransferase	Homo sapiens	['Homo sapiens']
8468	A0A1B0GTM0	19	Carnitine palmitoyltransferase 2	Homo sapiens	['Homo sapiens']
6069	H7C5W9	19	P-type Ca(2+) transporter	Homo sapiens	['Homo sapiens']
1496	P43155	19	Carnitine O-acetyltransferase	Homo sapiens	['Homo sapiens', 'Homo sapiens']
1316	Q9BR14	19	Acyl-CoA thioesterase 8	Homo sapiens	['Homo sapiens']
7269	Q5VV87	19	Microsomal glutathione S-transferase 3	Homo sapiens	['Homo sapiens']
11687	A0A1W2PRG4	19	Choline O-acetyltransferase	Homo sapiens	['Homo sapiens']
2146	P20292	19	Arachidonate 5-lipoxygenase-activating protein	Homo sapiens	['Homo sapiens', 'Homo sapiens']
4039	Q8TCG5	19	Carnitine O-palmitoyltransferase 1, brain isoform	Homo sapiens	['Homo sapiens', 'Homo sapiens', 'Homo sapiens']
1796	O14734	19	Acyl-coenzyme A thioesterase 8	Homo sapiens	['Homo sapiens', 'Homo sapiens']
12698	Q9UKG9	19	Peroxisomal carnitine O-octanoyltransferase	Homo sapiens	['Homo sapiens', 'Homo sapiens']
439	A0A7P0TAR1	19	Carnitine O-acetyltransferase	Homo sapiens	['Homo sapiens', 'Homo sapiens']
8474	E9PJN0	19	Acyl-CoA thioesterase 8	Homo sapiens	['Homo sapiens']
9485	E9PIS4	19	Acyl-CoA thioesterase 8	Homo sapiens	['Homo sapiens']
5412	Q99735	19	Microsomal glutathione S-transferase 2	Homo sapiens	['Homo sapiens']
8045	H0Y698	19	Acyl-CoA thioesterase 8	Homo sapiens	['Homo sapiens']
14526	E9PRD4	19	Acyl-CoA thioesterase 8	Homo sapiens	['Homo sapiens']
8104	P09917	19	Polyunsaturated fatty acid 5-lipoxygenase	Homo sapiens	['Homo sapiens']
11723	A0A804HKP5	20	Glutamate receptor	Homo sapiens	['Homo sapiens', 'Homo sapiens']
11754	A0A494C067	20	Tensin 1	Homo sapiens	['Homo sapiens']
16127	A0A2R8Y4T1	20	Tensin 1	Homo sapiens	['Homo sapiens']
11832	Q13002	20	Glutamate receptor ionotropic, kainate 2	Homo sapiens	['Homo sapiens']
10460	P42263	20	Glutamate receptor 3	Homo sapiens	['Homo sapiens']
5836	A0A994J515	20	Tensin 1	Homo sapiens	['Homo sapiens']
4204	E9PGF5	20	Tensin 1	Homo sapiens	['Homo sapiens']
1895	Q68CZ2	20	Tensin-3	Homo sapiens	['Homo sapiens', 'Homo sapiens', 'Homo sapiens', 'Homo sapiens']
5206	O15399	20	Glutamate receptor ionotropic, NMDA 2D	Homo sapiens	['Homo sapiens']
8743	Q9HBL0	20	Tensin-1	Homo sapiens	['Homo sapiens']
3232	F8VV64	20	Tensin 2	Homo sapiens	['Homo sapiens']
6559	A0A087WYJ6	20	Glutamate receptor	Homo sapiens	['Homo sapiens']
16267	E9PF55	20	Tensin 1	Homo sapiens	['Homo sapiens']
500	Q16478	20	Glutamate receptor ionotropic, kainate 5	Homo sapiens	['Homo sapiens']
2856	Q63HR2	20	Tensin-2	Homo sapiens	['Homo sapiens']
1722	F8WEZ8	20	Glutamate receptor	Homo sapiens	['Homo sapiens']
4764	A0A3B3ITR3	20	Lysine demethylase 5B	Homo sapiens	['Homo sapiens']
12326	A0A804HI04	20	Glutamate receptor	Homo sapiens	['Homo sapiens']
9334	A0A3B3IS31	20	Lysine demethylase 5B	Homo sapiens	['Homo sapiens']
6702	A0A3B3ITJ3	20	Lysine demethylase 5B	Homo sapiens	['Homo sapiens']
12054	P42261	20	Glutamate receptor 1	Homo sapiens	['Homo sapiens']
3427	A0A9L9PYA4	20	Glutamate receptor	Homo sapiens	['Homo sapiens', 'Homo sapiens', 'Homo sapiens']
8898	X6RA56	21	Dynactin subunit 3	Homo sapiens	['Homo sapiens']
9936	X6RLR1	21	Dynactin subunit 3	Homo sapiens	['Homo sapiens']
9151	H3BQD9	21	VAC14 component of PIKFYVE complex	Homo sapiens	['Homo sapiens']
5308	I3L0Z8	21	Dishevelled segment polarity protein 2	Homo sapiens	['Homo sapiens']
8614	Q8TB45	21	DEP domain-containing mTOR-interacting protein	Homo sapiens	['Homo sapiens']
15619	Q7Z5Y7	21	BTB/POZ domain-containing protein KCTD20	Homo sapiens	['Homo sapiens']
15009	A0A0J9YYK1	21	Dishevelled segment polarity protein 1	Homo sapiens	['Homo sapiens']
9245	X6RCK5	21	Dynactin subunit 3	Homo sapiens	['Homo sapiens']
14568	H0Y8X4	21	2'-deoxynucleoside 5'-phosphate N-hydrolase 1	Homo sapiens	['Homo sapiens']
11179	O75935	21	Dynactin subunit 3	Homo sapiens	['Homo sapiens']
6652	K7EN08	21	Nuclear factor 1	Homo sapiens	['Homo sapiens']
12356	A0A0J9YWZ5	21	Dishevelled segment polarity protein 1	Homo sapiens	['Homo sapiens']
11344	O43598	21	2'-deoxynucleoside 5'-phosphate N-hydrolase 1	Homo sapiens	['Homo sapiens']
16470	Q9BSF8	21	BTB/POZ domain-containing protein 10	Homo sapiens	['Homo sapiens']
6552	B7Z503	21	BTB (POZ) domain containing 10, isoform CRA_c	Homo sapiens	['Homo sapiens']
1894	A0A0A0MRV8	21	Dynactin subunit 3	Homo sapiens	['Homo sapiens']
16462	E9PKU9	21	BTB domain containing 10	Homo sapiens	['Homo sapiens']
5733	Q9C0D7	21	Probable ribonuclease ZC3H12C	Homo sapiens	['Homo sapiens', 'Homo sapiens']
9421	A0A8I5KYE6	21	Nuclear factor 1	Homo sapiens	['Homo sapiens']
551	Q5TB30	21	DEP domain-containing protein 1A	Homo sapiens	['Homo sapiens']
1757	P22748	22	Carbonic anhydrase 4	Homo sapiens	['Homo sapiens', 'Homo sapiens', 'Homo sapiens']
10964	H0YMP8	22	Phospholipid-transporting ATPase	Homo sapiens	['Homo sapiens']
9331	C9JXZ1	22	ATPase Na+/K+ transporting subunit beta 3	Homo sapiens	['Homo sapiens']
1360	Q5SR54	22	Calsyntenin 1	Homo sapiens	['Homo sapiens']
9528	P00918	22	Carbonic anhydrase 2	Homo sapiens	['Homo sapiens']
9236	A0A286YEX5	22	Coiled-coil-helix-coiled-coil-helix domain containing 3	Homo sapiens	['Homo sapiens']
7509	O94985	22	Calsyntenin-1	Homo sapiens	['Homo sapiens']
2401	A0A3B3ISU2	22	ALG11 alpha-1,2-mannosyltransferase	Homo sapiens	['Homo sapiens', 'Homo sapiens']
8533	Q9NX63	22	MICOS complex subunit MIC19	Homo sapiens	['Homo sapiens']
14850	P54709	22	Sodium/potassium-transporting ATPase subunit beta-3	Homo sapiens	['Homo sapiens']
15828	Q8N1Q1	22	Carbonic anhydrase 13	Homo sapiens	['Homo sapiens']
13340	C9JA36	22	ATPase Na+/K+ transporting subunit beta 3	Homo sapiens	['Homo sapiens']
4973	H0Y922	22	Coiled-coil-helix-coiled-coil-helix domain containing 6	Homo sapiens	['Homo sapiens']
5944	A0A7P0T9G5	22	ALG11 alpha-1,2-mannosyltransferase	Homo sapiens	['Homo sapiens']
13863	C9J6S2	22	ATPase Na+/K+ transporting subunit beta 3	Homo sapiens	['Homo sapiens']
5202	P05026	22	Sodium/potassium-transporting ATPase subunit beta-1	Homo sapiens	['Homo sapiens', 'Homo sapiens', 'Homo sapiens', 'Homo sapiens']
12432	Q9ULX7	22	Carbonic anhydrase 14	Homo sapiens	['Homo sapiens']
3179	E5RK37	22	Carbonic anhydrase 2	Homo sapiens	['Homo sapiens']
640	A0A7P0Z4B5	22	ALG11 alpha-1,2-mannosyltransferase	Homo sapiens	['Homo sapiens']
590	Q9BRQ6	22	MICOS complex subunit MIC25	Homo sapiens	['Homo sapiens', 'Homo sapiens']
6047	K7EIH9	22	Carbonic anhydrase 4	Homo sapiens	['Homo sapiens']
12960	U3KPU6	22	Carbonic anhydrase 14	Homo sapiens	['Homo sapiens']
13533	C9JRZ6	22	Coiled-coil-helix-coiled-coil-helix domain containing 3	Homo sapiens	['Homo sapiens']
15170	E5RID5	22	Carbonic anhydrase 2	Homo sapiens	['Homo sapiens']
6003	F8WBY4	22	ATPase Na+/K+ transporting subunit beta 3	Homo sapiens	['Homo sapiens', 'Homo sapiens']
6427	F8WAR4	22	Coiled-coil-helix-coiled-coil-helix domain containing 3	Homo sapiens	['Homo sapiens']
11178	P41732	23	Tetraspanin-7	Homo sapiens	['Homo sapiens']
6952	Q5JT45	23	Utrophin	Homo sapiens	['Homo sapiens']
950	Q5JT44	23	Utrophin	Homo sapiens	['Homo sapiens']
2727	H0Y9A5	23	Tetraspanin	Homo sapiens	['Homo sapiens']
1937	Q7L8W6	23	Diphthine--ammonia ligase	Homo sapiens	['Homo sapiens']
415	A0A7P0T9L1	23	Dystrobrevin	Homo sapiens	['Homo sapiens', 'Homo sapiens']
10403	H0YND7	23	Diphthine--ammonia ligase	Homo sapiens	['Homo sapiens']
2300	Q5JT49	23	Utrophin	Homo sapiens	['Homo sapiens']
15701	P21926	23	CD9 antigen	Homo sapiens	['Homo sapiens']
10401	A0A7I2V3T0	23	CD9 molecule	Homo sapiens	['Homo sapiens']
12108	B4DDG0	23	Tetraspanin	Homo sapiens	['Homo sapiens']
13209	A0A2R8Y478	23	CD9 molecule	Homo sapiens	['Homo sapiens']
6006	A0A6Q8PGS2	23	Ganglioside induced differentiation associated protein 1	Homo sapiens	['Homo sapiens', 'Homo sapiens', 'Homo sapiens']
7348	G8JLH6	23	Tetraspanin	Homo sapiens	['Homo sapiens', 'Homo sapiens']
6236	Q8TB36	23	Ganglioside-induced differentiation-associated protein 1	Homo sapiens	['Homo sapiens', 'Homo sapiens', 'Homo sapiens', 'Homo sapiens']
10910	Q12999	23	Tetraspanin-31	Homo sapiens	['Homo sapiens']
7574	O60635	23	Tetraspanin-1	Homo sapiens	['Homo sapiens']
7555	B7Z5R6	23	NBR1 autophagy cargo receptor	Homo sapiens	['Homo sapiens']
7528	E3W990	23	Sequestosome 1	Homo sapiens	['Homo sapiens']
10313	E7EMC7	23	Sequestosome 1	Homo sapiens	['Homo sapiens']
4325	P48509	23	CD151 antigen	Homo sapiens	['Homo sapiens', 'Homo sapiens', 'Homo sapiens', 'Homo sapiens', 'Homo sapiens', 'Homo sapiens', 'Homo sapiens', 'Homo sapiens']
12308	H0YDL9	23	Tetraspanin	Homo sapiens	['Homo sapiens']
13675	Q15814	23	Tubulin-specific chaperone C	Homo sapiens	['Homo sapiens']
12288	A0A6Q8PEZ4	23	Ganglioside induced differentiation associated protein 1	Homo sapiens	['Homo sapiens']
14436	D6RDX8	23	Tetraspanin 17	Homo sapiens	['Homo sapiens']
12151	H7C285	23	Tetraspanin 15	Homo sapiens	['Homo sapiens']
11449	D6RBW9	23	Tetraspanin	Homo sapiens	['Homo sapiens']
11460	C9JRJ8	23	Sequestosome 1	Homo sapiens	['Homo sapiens', 'Homo sapiens']
12218	A0A1B0GUU0	23	CREB binding protein	Homo sapiens	['Homo sapiens']
5207	A0A7P0T8Y5	23	Dystrobrevin	Homo sapiens	['Homo sapiens']
11848	E9PPF5	23	CD81 molecule	Homo sapiens	['Homo sapiens']
12469	Q96FV3	23	Tetraspanin-17	Homo sapiens	['Homo sapiens', 'Homo sapiens']
9221	P19397	23	Leukocyte surface antigen CD53	Homo sapiens	['Homo sapiens']
10716	E9PMR4	23	Tetraspanin	Homo sapiens	['Homo sapiens']
9508	E9PM43	23	CD82 molecule	Homo sapiens	['Homo sapiens']
7413	A0A7P0TBH9	23	Dystrobrevin alpha	Homo sapiens	['Homo sapiens', 'Homo sapiens', 'Homo sapiens', 'Homo sapiens', 'Homo sapiens']
5925	P60033	23	CD81 antigen	Homo sapiens	['Homo sapiens', 'Homo sapiens', 'Homo sapiens']
7707	E9PRJ3	23	Tetraspanin	Homo sapiens	['Homo sapiens']
9757	F8VP43	23	Tetraspanin 31	Homo sapiens	['Homo sapiens', 'Homo sapiens']
10996	Q9Y4J8	23	Dystrobrevin alpha	Homo sapiens	['Homo sapiens']
6044	A0A804HKZ4	23	Dystrobrevin alpha	Homo sapiens	['Homo sapiens', 'Homo sapiens']
12902	A0A087WZU5	23	Tetraspanin 6	Homo sapiens	['Homo sapiens']
4723	E9PJC7	23	CD82 molecule	Homo sapiens	['Homo sapiens']
6139	H0YNH5	23	Diphthine--ammonia ligase	Homo sapiens	['Homo sapiens']
2377	E9PJK1	23	CD81 molecule	Homo sapiens	['Homo sapiens', 'Homo sapiens']
4731	Q86UF1	23	Tetraspanin-33	Homo sapiens	['Homo sapiens']
6219	E9PJK9	23	CD82 molecule	Homo sapiens	['Homo sapiens', 'Homo sapiens', 'Homo sapiens']
6138	A0A7P0Z4D7	23	Dystrobrevin	Homo sapiens	['Homo sapiens', 'Homo sapiens']
13495	O43657	23	Tetraspanin-6	Homo sapiens	['Homo sapiens']
13502	O95833	23	Chloride intracellular channel protein 3	Homo sapiens	['Homo sapiens']
10086	A0A2R8Y454	23	Myosin heavy chain 14	Homo sapiens	['Homo sapiens']
14709	H0YEE2	23	CD81 molecule	Homo sapiens	['Homo sapiens']
2635	E9PIF1	23	CD81 molecule	Homo sapiens	['Homo sapiens']
5583	P23942	23	Peripherin-2	Homo sapiens	['Homo sapiens']
9578	P27701	23	CD82 antigen	Homo sapiens	['Homo sapiens', 'Homo sapiens']
15017	E9PQV4	23	CD81 molecule	Homo sapiens	['Homo sapiens']
3587	O95858	23	Tetraspanin-15	Homo sapiens	['Homo sapiens']
7962	Q9H4Y5	23	Glutathione S-transferase omega-2	Homo sapiens	['Homo sapiens']
13299	A0A087WYV6	23	Tetraspanin 6	Homo sapiens	['Homo sapiens']
6117	F5GXT1	23	Tetraspanin	Homo sapiens	['Homo sapiens', 'Homo sapiens', 'Homo sapiens']
5264	D6RDH9	24	Sorting nexin 14	Homo sapiens	['Homo sapiens', 'Homo sapiens']
764	A0A8V8TPP2	25	Calmodulin binding transcription activator 1	Homo sapiens	['Homo sapiens', 'Homo sapiens']
11720	P30046	25	D-dopachrome decarboxylase	Homo sapiens	['Homo sapiens', 'Homo sapiens']
11263	P14174	25	Macrophage migration inhibitory factor	Homo sapiens	['Homo sapiens']
10802	A6NHG4	25	D-dopachrome decarboxylase-like protein	Homo sapiens	['Homo sapiens']
2892	Q13336	25	Urea transporter 1	Homo sapiens	['Homo sapiens', 'Homo sapiens', 'Homo sapiens', 'Homo sapiens', 'Homo sapiens', 'Homo sapiens']
10456	K7EJF6	25	Solute carrier family 14 member 1 (Kidd blood group)	Homo sapiens	['Homo sapiens']
6590	E9NSU1	25	Solute carrier family 14 member 1 (Kidd blood group)	Homo sapiens	['Homo sapiens']
6545	P18440	25	Arylamine N-acetyltransferase 1	Homo sapiens	['Homo sapiens', 'Homo sapiens']
10462	O15118	25	NPC intracellular cholesterol transporter 1	Homo sapiens	['Homo sapiens', 'Homo sapiens']
9759	A0A0C4DGL0	25	Calmodulin binding transcription activator 1	Homo sapiens	['Homo sapiens', 'Homo sapiens']
7624	Q9Y6Y1	25	Calmodulin-binding transcription activator 1	Homo sapiens	['Homo sapiens', 'Homo sapiens', 'Homo sapiens', 'Homo sapiens']
10438	B5MC82	25	D-dopachrome decarboxylase	Homo sapiens	['Homo sapiens']
2843	Q9H799	25	Ciliogenesis and planar polarity effector 1	Homo sapiens	['Homo sapiens', 'Homo sapiens', 'Homo sapiens']
9577	K7EQM7	25	Solute carrier family 14 member 1 (Kidd blood group)	Homo sapiens	['Homo sapiens']
10537	A0A8I5KVB1	27	Myotubularin 1	Homo sapiens	['Homo sapiens']
2348	E9PPP8	27	Phosphatidylinositol-3,5-bisphosphate 3-phosphatase	Homo sapiens	['Homo sapiens', 'Homo sapiens']
7217	Q13613	27	Myotubularin-related protein 1	Homo sapiens	['Homo sapiens', 'Homo sapiens', 'Homo sapiens', 'Homo sapiens', 'Homo sapiens']
14153	K7ENL2	27	WW domain binding protein 2	Homo sapiens	['Homo sapiens']
15719	H0YDX3	27	Phosphatidylinositol-3,5-bisphosphate 3-phosphatase	Homo sapiens	['Homo sapiens']
14895	D6REP5	27	GRAM domain containing 2B	Homo sapiens	['Homo sapiens']
13764	H0YB58	27	TBC1 domain family member 9B	Homo sapiens	['Homo sapiens']
7514	V9GZ17	27	Tubulin alpha 8	Homo sapiens	['Homo sapiens']
9019	A0A8I5KRS4	27	Phosphatidylinositol-3,5-bisphosphate 3-phosphatase	Homo sapiens	['Homo sapiens']
7573	Q96HH9	27	GRAM domain-containing protein 2B	Homo sapiens	['Homo sapiens', 'Homo sapiens', 'Homo sapiens']
772	S4R3I2	27	GRAM domain containing 1A	Homo sapiens	['Homo sapiens']
13555	D6RFZ2	27	TBC1 domain family member 8B	Homo sapiens	['Homo sapiens']
2732	Q969T9	27	WW domain-binding protein 2	Homo sapiens	['Homo sapiens', 'Homo sapiens', 'Homo sapiens', 'Homo sapiens']
2017	A0A8I5QJV9	27	Phosphatidylinositol-3,5-bisphosphate 3-phosphatase	Homo sapiens	['Homo sapiens']
4667	A0A0J9YXZ1	27	GRAM domain containing 1B	Homo sapiens	['Homo sapiens']
9529	A0A8I5QJL1	27	Phosphatidylinositol-3,5-bisphosphate 3-phosphatase	Homo sapiens	['Homo sapiens']
8658	A0A8I5KZ85	27	Myotubularin 1	Homo sapiens	['Homo sapiens']
917	Q13496	27	Myotubularin	Homo sapiens	['Homo sapiens', 'Homo sapiens', 'Homo sapiens', 'Homo sapiens']
11995	A0A8I5KNI6	27	Myotubularin 1	Homo sapiens	['Homo sapiens']
10569	E9PIH9	27	Myotubularin related protein 1	Homo sapiens	['Homo sapiens']
16494	Q8NEC6	27	MTMR1 protein	Homo sapiens	['Homo sapiens']
11609	A0A8I5KW93	27	Myotubularin 1	Homo sapiens	['Homo sapiens']
16387	M0R0J9	27	GRAM domain containing 1A	Homo sapiens	['Homo sapiens']
6516	B4DF12	27	GRAM domain containing 1C	Homo sapiens	['Homo sapiens']
2866	B1B0G8	28	Coagulation factor VIII	Homo sapiens	['Homo sapiens']
286	H0YKK6	28	Proteasome activator subunit 1	Homo sapiens	['Homo sapiens']
6977	K7EPX6	28	Proteasome activator subunit 3	Homo sapiens	['Homo sapiens', 'Homo sapiens', 'Homo sapiens']
13459	B1B0G9	28	Coagulation factor VIII	Homo sapiens	['Homo sapiens']
14437	B3KQ25	28	Proteasome activator subunit 3	Homo sapiens	['Homo sapiens']
4562	H0YLU2	28	Proteasome activator subunit 1	Homo sapiens	['Homo sapiens']
11365	K7ESG5	28	Proteasome activator subunit 3	Homo sapiens	['Homo sapiens']
8674	Q5JZ07	28	Hephaestin	Homo sapiens	['Homo sapiens']
4308	A0A804HKF4	28	Hephaestin	Homo sapiens	['Homo sapiens']
5038	O14508	29	Suppressor of cytokine signaling 2	Homo sapiens	['Homo sapiens', 'Homo sapiens', 'Homo sapiens']
2391	O14512	29	Suppressor of cytokine signaling 7	Homo sapiens	['Homo sapiens', 'Homo sapiens', 'Homo sapiens']
2432	A0A087X1Q5	29	Suppressor of cytokine signaling 7	Homo sapiens	['Homo sapiens']
13082	H0YJX8	29	ATP binding cassette subfamily D member 4	Homo sapiens	['Homo sapiens']
6392	G3V4U7	29	ATP binding cassette subfamily D member 4	Homo sapiens	['Homo sapiens']
11303	O14544	29	Suppressor of cytokine signaling 6	Homo sapiens	['Homo sapiens']
11814	H0YJL8	29	ATP binding cassette subfamily D member 4	Homo sapiens	['Homo sapiens']
15536	Q9NSE2	29	Cytokine-inducible SH2-containing protein	Homo sapiens	['Homo sapiens']
3708	Q8WXH5	29	Suppressor of cytokine signaling 4	Homo sapiens	['Homo sapiens']
4183	O75159	29	Suppressor of cytokine signaling 5	Homo sapiens	['Homo sapiens']
2280	A6NEP8	29	ATP binding cassette subfamily D member 1	Homo sapiens	['Homo sapiens']
2262	Q14596	30	Next to BRCA1 gene 1 protein	Homo sapiens	['Homo sapiens']
7964	A0A096LNW8	31	Integrator complex subunit 3	Homo sapiens	['Homo sapiens']
15747	Q9P0J7	31	E3 ubiquitin-protein ligase KCMF1	Homo sapiens	['Homo sapiens']
8813	E9PGM4	31	1,4-alpha-glucan branching enzyme	Homo sapiens	['Homo sapiens']
7086	H0Y8Z1	31	Integrator complex subunit 3	Homo sapiens	['Homo sapiens']
15594	Q04446	31	1,4-alpha-glucan-branching enzyme	Homo sapiens	['Homo sapiens']
15012	Q68E01	31	Integrator complex subunit 3	Homo sapiens	['Homo sapiens']
2908	A0A096LPC3	32	Transcription initiation factor TFIID subunit 7	Homo sapiens	['Homo sapiens']
10048	Q6ZNB6	32	NF-X1-type zinc finger protein NFXL1	Homo sapiens	['Homo sapiens']
10631	Q15545	32	Transcription initiation factor TFIID subunit 7	Homo sapiens	['Homo sapiens']
14900	K7ERK1	33	Cysteine protease	Homo sapiens	['Homo sapiens']
7756	C9JIK8	33	Cysteine protease	Homo sapiens	['Homo sapiens']
6541	K7EMB9	33	Cysteine protease	Homo sapiens	['Homo sapiens']
15919	K7EPJ0	33	Cysteine protease	Homo sapiens	['Homo sapiens']
10199	Q9Y4P1	33	Cysteine protease ATG4B	Homo sapiens	['Homo sapiens']
10475	K7EN30	33	Cysteine protease	Homo sapiens	['Homo sapiens']
8544	H7BZW5	33	Cysteine protease	Homo sapiens	['Homo sapiens']
5604	Q96DT6	33	Cysteine protease ATG4C	Homo sapiens	['Homo sapiens', 'Homo sapiens']
3419	K7EQ67	33	Cysteine protease	Homo sapiens	['Homo sapiens']
7205	C9J1C1	33	Cysteine protease	Homo sapiens	['Homo sapiens']
1768	K7EJA5	33	Cysteine protease	Homo sapiens	['Homo sapiens']
2606	C9JC51	33	Cysteine protease	Homo sapiens	['Homo sapiens']
3970	Q86TL0	33	Cysteine protease ATG4D	Homo sapiens	['Homo sapiens']
1739	H0YC78	33	tRNA-histidine guanylyltransferase 1 like	Homo sapiens	['Homo sapiens']
8359	K7EP43	33	Cysteine protease	Homo sapiens	['Homo sapiens']
2197	K7ESM7	33	Cysteine protease	Homo sapiens	['Homo sapiens']
15943	Q9ULX9	34	Transcription factor MafF	Homo sapiens	['Homo sapiens']
15797	O15525	34	Transcription factor MafG	Homo sapiens	['Homo sapiens']
2319	B0QY70	34	MAF bZIP transcription factor F	Homo sapiens	['Homo sapiens']
1837	Q16236	34	Nuclear factor erythroid 2-related factor 2	Homo sapiens	['Homo sapiens', 'Homo sapiens', 'Homo sapiens', 'Homo sapiens', 'Homo sapiens', 'Homo sapiens', 'Homo sapiens', 'Homo sapiens']
8901	E9PIZ2	34	LARGE xylosyl- and glucuronyltransferase 2	Homo sapiens	['Homo sapiens']
12116	Q8N3Y3	34	Xylosyl- and glucuronyltransferase LARGE2	Homo sapiens	['Homo sapiens']
314	Q01196	34	Runt-related transcription factor 1	Homo sapiens	['Homo sapiens']
2544	C9JR86	34	phytanoyl-CoA dioxygenase	Homo sapiens	['Homo sapiens']
12099	O14832	34	Phytanoyl-CoA dioxygenase, peroxisomal	Homo sapiens	['Homo sapiens', 'Homo sapiens']
16467	H7C3L1	34	Nuclear receptor subfamily 2 group C member 2	Homo sapiens	['Homo sapiens']
14714	B4DYE1	34	NFE2 like bZIP transcription factor 1	Homo sapiens	['Homo sapiens']
4671	B1ALH6	34	phytanoyl-CoA dioxygenase	Homo sapiens	['Homo sapiens']
2707	A0A8V8TPA8	34	NFE2 like bZIP transcription factor 2	Homo sapiens	['Homo sapiens']
12349	H9KVB1	34	Runt-related transcription factor	Homo sapiens	['Homo sapiens']
2852	Q96EM0	34	Trans-3-hydroxy-L-proline dehydratase	Homo sapiens	['Homo sapiens', 'Homo sapiens', 'Homo sapiens']
14500	A0A0G2JHI1	34	Retinoic acid receptor RXR-beta	Homo sapiens	['Homo sapiens']
2346	Q14494	34	Endoplasmic reticulum membrane sensor NFE2L1	Homo sapiens	['Homo sapiens', 'Homo sapiens']
11915	J3QKY3	34	NFE2 like bZIP transcription factor 1	Homo sapiens	['Homo sapiens']
1150	F5H1B7	34	NFE2 like bZIP transcription factor 1	Homo sapiens	['Homo sapiens']
12086	H7C3R1	34	Nuclear receptor subfamily 2 group C member 2	Homo sapiens	['Homo sapiens']
3278	H0YGT3	34	Estrogen related receptor alpha	Homo sapiens	['Homo sapiens']
16295	B0QY71	34	MAF bZIP transcription factor F	Homo sapiens	['Homo sapiens']
3883	I3L2F8	34	MAF bZIP transcription factor G	Homo sapiens	['Homo sapiens']
12026	H0YGG0	35	SIN3-HDAC complex-associated factor	Homo sapiens	['Homo sapiens']
1500	F5H6U2	35	SIN3-HDAC complex-associated factor	Homo sapiens	['Homo sapiens', 'Homo sapiens']
3448	Q8N108	35	Mesoderm induction early response protein 1	Homo sapiens	['Homo sapiens']
12244	A0A7I2V5X9	35	folate gamma-glutamyl hydrolase	Homo sapiens	['Homo sapiens']
10413	Q92820	35	Gamma-glutamyl hydrolase	Homo sapiens	['Homo sapiens', 'Homo sapiens']
7741	A0A7I2V5P2	35	folate gamma-glutamyl hydrolase	Homo sapiens	['Homo sapiens']
335	P48552	35	Nuclear receptor-interacting protein 1	Homo sapiens	['Homo sapiens']
9588	Q9NP50	35	SIN3-HDAC complex-associated factor	Homo sapiens	['Homo sapiens']
8412	Q14687	36	Genetic suppressor element 1	Homo sapiens	['Homo sapiens']
15205	B7ZC34	36	Ethanolamine kinase 2	Homo sapiens	['Homo sapiens']
6919	Q86U68	36	Ethanolamine kinase	Homo sapiens	['Homo sapiens']
3452	H0Y613	36	Gse1 coiled-coil protein	Homo sapiens	['Homo sapiens']
11487	A0A5F9ZI33	36	Ethanolamine kinase 1	Homo sapiens	['Homo sapiens']
11854	A0A0A0MTS6	36	Methyl-CpG binding domain protein 3	Homo sapiens	['Homo sapiens']
6301	Q9NVF9	36	Ethanolamine kinase 2	Homo sapiens	['Homo sapiens']
3109	A0A1B0GUX8	36	Gse1 coiled-coil protein	Homo sapiens	['Homo sapiens']
1870	Q9HBU6	36	Ethanolamine kinase 1	Homo sapiens	['Homo sapiens', 'Homo sapiens', 'Homo sapiens']
321	P35790	36	Choline kinase alpha	Homo sapiens	['Homo sapiens', 'Homo sapiens', 'Homo sapiens']
1755	H0Y771	36	Ethanolamine kinase 2	Homo sapiens	['Homo sapiens']
11243	Q5SXX8	36	Ethanolamine kinase 2	Homo sapiens	['Homo sapiens']
3031	Q5SXX7	36	Ethanolamine kinase 2	Homo sapiens	['Homo sapiens']
13498	B5MEB3	36	Calcineurin binding protein 1	Homo sapiens	['Homo sapiens']
9734	Q9Y6J0	36	Calcineurin-binding protein cabin-1	Homo sapiens	['Homo sapiens', 'Homo sapiens']
11644	C9JLW9	36	Gse1 coiled-coil protein	Homo sapiens	['Homo sapiens']
11917	H7C3B5	36	Gse1 coiled-coil protein	Homo sapiens	['Homo sapiens']
7766	Q9Y259	36	Choline/ethanolamine kinase	Homo sapiens	['Homo sapiens']
10745	I3L4V9	37	FLYWCH-type zinc finger 1	Homo sapiens	['Homo sapiens']
2557	I3L188	37	FLYWCH-type zinc finger 1	Homo sapiens	['Homo sapiens']
9717	J3KNW1	37	FLYWCH-type zinc finger 1	Homo sapiens	['Homo sapiens']
11942	F6QPS0	38	Cell division cycle 27	Homo sapiens	['Homo sapiens']
14486	I3L3H6	38	Cell division cycle 27	Homo sapiens	['Homo sapiens']
10769	Q6PIF1	38	TTC7B protein	Homo sapiens	['Homo sapiens']
14875	A0AVF1	38	Intraflagellar transport protein 56	Homo sapiens	['Homo sapiens']
6711	I3L2Z8	38	Cell division cycle 27	Homo sapiens	['Homo sapiens']
14127	H3BS86	39	STIP1 homology and U-box containing protein 1	Homo sapiens	['Homo sapiens']
5659	C9J415	40	Autophagy related 7	Homo sapiens	['Homo sapiens']
670	A0A1W2PQ24	40	G protein subunit alpha o1	Homo sapiens	['Homo sapiens']
13492	A0A1W2PPG6	40	G protein subunit alpha o1	Homo sapiens	['Homo sapiens']
5490	K7EPE2	40	G protein subunit alpha L	Homo sapiens	['Homo sapiens', 'Homo sapiens']
5422	C9JFF4	40	Autophagy related 7	Homo sapiens	['Homo sapiens', 'Homo sapiens', 'Homo sapiens', 'Homo sapiens', 'Homo sapiens']
5150	A0A1W2PRJ7	40	G protein subunit alpha o1	Homo sapiens	['Homo sapiens']
10051	K7EL62	40	G protein subunit alpha 11	Homo sapiens	['Homo sapiens']
13777	P29992	40	Guanine nucleotide-binding protein subunit alpha-11	Homo sapiens	['Homo sapiens']
348	A0A140T9I1	40	Bromodomain-containing protein 2	Homo sapiens	['Homo sapiens', 'Homo sapiens']
9289	P09471	40	Guanine nucleotide-binding protein G(o) subunit alpha	Homo sapiens	['Homo sapiens', 'Homo sapiens']
4787	Q03113	40	Guanine nucleotide-binding protein subunit alpha-12	Homo sapiens	['Homo sapiens']
7167	P38405	40	Guanine nucleotide-binding protein G(olf) subunit alpha	Homo sapiens	['Homo sapiens']
16141	P08754	40	Guanine nucleotide-binding protein G(i) subunit alpha-3	Homo sapiens	['Homo sapiens']
12844	A0A3B3IUA8	40	G protein subunit alpha i1	Homo sapiens	['Homo sapiens']
16359	P04899	40	Guanine nucleotide-binding protein G(i) subunit alpha-2	Homo sapiens	['Homo sapiens']
16455	P30679	40	Guanine nucleotide-binding protein subunit alpha-15	Homo sapiens	['Homo sapiens']
15770	A0A1W2PQS9	40	Lipoic acid synthetase	Homo sapiens	['Homo sapiens']
2003	A0A1W2PQ02	40	Lipoic acid synthetase	Homo sapiens	['Homo sapiens']
5744	A0A1W2PR81	40	Lipoic acid synthetase	Homo sapiens	['Homo sapiens']
4265	E9PC54	40	G protein subunit alpha 12	Homo sapiens	['Homo sapiens']
13895	A0A1W2PS82	40	G protein subunit alpha o1	Homo sapiens	['Homo sapiens']
5625	O95837	40	Guanine nucleotide-binding protein subunit alpha-14	Homo sapiens	['Homo sapiens']
7019	P63096	40	Guanine nucleotide-binding protein G(i) subunit alpha-1	Homo sapiens	['Homo sapiens']
16276	Q6P5Q6	40	LIAS protein	Homo sapiens	['Homo sapiens']
10157	H3BTM2	40	G protein subunit alpha o1	Homo sapiens	['Homo sapiens']
4457	C9JGL2	40	Autophagy related 7	Homo sapiens	['Homo sapiens']
1951	A0A1W2PRE7	40	lipoyl synthase	Homo sapiens	['Homo sapiens']
4648	H7C369	40	Autophagy related 7	Homo sapiens	['Homo sapiens']
2686	A0A1W2PQE9	40	Lipoic acid synthetase	Homo sapiens	['Homo sapiens', 'Homo sapiens']
9779	A0A1W2PR40	40	Lipoic acid synthetase	Homo sapiens	['Homo sapiens']
1908	P19086	40	Guanine nucleotide-binding protein G(z) subunit alpha	Homo sapiens	['Homo sapiens']
14350	A0A3B3ITM0	40	G protein subunit alpha i1	Homo sapiens	['Homo sapiens']
4176	A0A1W2PP38	40	G protein subunit alpha o1	Homo sapiens	['Homo sapiens']
10742	K7EKM4	40	Spermidine synthase	Homo sapiens	['Homo sapiens']
13191	Q14344	40	Guanine nucleotide-binding protein subunit alpha-13	Homo sapiens	['Homo sapiens']
2344	J3KT74	42	SS18 subunit of BAF chromatin remodeling complex	Homo sapiens	['Homo sapiens']
15664	Q9BR54	42	SS18L1 subunit of BAF chromatin remodeling complex	Homo sapiens	['Homo sapiens']
5223	J3KRP6	42	SS18 subunit of BAF chromatin remodeling complex	Homo sapiens	['Homo sapiens', 'Homo sapiens']
13194	A0A804HJH3	42	Glutamate dehydrogenase 1	Homo sapiens	['Homo sapiens']
260	J3QQM2	42	SS18 subunit of BAF chromatin remodeling complex	Homo sapiens	['Homo sapiens', 'Homo sapiens']
15416	J3QS72	42	SS18 subunit of BAF chromatin remodeling complex	Homo sapiens	['Homo sapiens']
16317	J3QQW6	42	SS18 subunit of BAF chromatin remodeling complex	Homo sapiens	['Homo sapiens']
2291	A0A804HHU3	42	Glutamate dehydrogenase 1	Homo sapiens	['Homo sapiens']
10649	X6R3J2	42	SS18 subunit of BAF chromatin remodeling complex	Homo sapiens	['Homo sapiens']
354	Q15532	42	Protein SSXT	Homo sapiens	['Homo sapiens', 'Homo sapiens']
12237	J3KT22	42	SS18 subunit of BAF chromatin remodeling complex	Homo sapiens	['Homo sapiens', 'Homo sapiens', 'Homo sapiens']
3672	A0A804HLC0	42	Glutamate dehydrogenase 1	Homo sapiens	['Homo sapiens']
2460	A0A804HIA0	42	Glutamate dehydrogenase 1	Homo sapiens	['Homo sapiens']
12362	O75177	42	Calcium-responsive transactivator	Homo sapiens	['Homo sapiens']
25	A0A804HHS2	42	Glutamate dehydrogenase 1	Homo sapiens	['Homo sapiens']
12127	J3QQW2	42	SS18 subunit of BAF chromatin remodeling complex	Homo sapiens	['Homo sapiens']
11776	Q9UHA2	42	SS18-like protein 2	Homo sapiens	['Homo sapiens']
14399	A0A804HJZ0	42	Glutamate dehydrogenase 1	Homo sapiens	['Homo sapiens']
7124	K7EQ47	43	Spermidine synthase	Homo sapiens	['Homo sapiens']
9850	O75882	44	Attractin	Homo sapiens	['Homo sapiens']
13230	P01023	46	Alpha-2-macroglobulin	Homo sapiens	['Homo sapiens', 'Homo sapiens']
515	Q8NE62	46	Choline dehydrogenase, mitochondrial	Homo sapiens	['Homo sapiens', 'Homo sapiens', 'Homo sapiens']
12620	K7EKQ0	47	Serine peptidase inhibitor, Kunitz type 2	Homo sapiens	['Homo sapiens']
1538	O43291	47	Kunitz-type protease inhibitor 2	Homo sapiens	['Homo sapiens', 'Homo sapiens', 'Homo sapiens', 'Homo sapiens']
10763	Q1W4C9	47	Serine protease inhibitor Kazal-type 13	Homo sapiens	['Homo sapiens']
7300	P10646	47	Tissue factor pathway inhibitor	Homo sapiens	['Homo sapiens', 'Homo sapiens', 'Homo sapiens']
15788	O94760	47	N(G),N(G)-dimethylarginine dimethylaminohydrolase 1	Homo sapiens	['Homo sapiens']
14785	K7ESI5	47	Serine peptidase inhibitor, Kunitz type 2	Homo sapiens	['Homo sapiens']
12312	C9JKV3	47	Tissue factor pathway inhibitor	Homo sapiens	['Homo sapiens']
1530	Q13127	48	RE1-silencing transcription factor	Homo sapiens	['Homo sapiens', 'Homo sapiens']
14551	U3KQ24	48	Pyroglutamyl-peptidase I	Homo sapiens	['Homo sapiens']
6863	L0B1V4	48	RE1 silencing transcription factor	Homo sapiens	['Homo sapiens', 'Homo sapiens']
9202	Q9NXJ5	48	Pyroglutamyl-peptidase 1	Homo sapiens	['Homo sapiens', 'Homo sapiens']
9478	Q9C0D4	48	Zinc finger protein 518B	Homo sapiens	['Homo sapiens']
971	L0B1S6	48	RE1 silencing transcription factor	Homo sapiens	['Homo sapiens']
7093	A0A087X1C2	48	RE1 silencing transcription factor	Homo sapiens	['Homo sapiens']
4712	S4R2Y9	48	Pyroglutamyl-peptidase I	Homo sapiens	['Homo sapiens']
7160	E9PIC4	49	RB binding protein 4, chromatin remodeling factor	Homo sapiens	['Homo sapiens']
4428	C9J7L0	49	RB binding protein 7, chromatin remodeling factor	Homo sapiens	['Homo sapiens']
821	E9PND5	49	RB binding protein 4, chromatin remodeling factor	Homo sapiens	['Homo sapiens', 'Homo sapiens']
6353	E9PNS2	49	RB binding protein 4, chromatin remodeling factor	Homo sapiens	['Homo sapiens']
7063	E9PNS6	49	RB binding protein 4, chromatin remodeling factor	Homo sapiens	['Homo sapiens']
1123	G5E977	51	Nicotinate phosphoribosyltransferase	Homo sapiens	['Homo sapiens']
4434	Q96A61	51	E3 ubiquitin-protein ligase TRIM52	Homo sapiens	['Homo sapiens', 'Homo sapiens', 'Homo sapiens', 'Homo sapiens', 'Homo sapiens', 'Homo sapiens']
12223	Q6XQN6	51	Nicotinate phosphoribosyltransferase	Homo sapiens	['Homo sapiens']
2674	A2AE50	51	Tripartite motif containing 26	Homo sapiens	['Homo sapiens', 'Homo sapiens']
14754	C9J8U2	51	Nicotinate phosphoribosyltransferase	Homo sapiens	['Homo sapiens']
15934	H0Y9T3	51	Tripartite motif containing 41	Homo sapiens	['Homo sapiens']
6657	H0YF31	51	nicotinate phosphoribosyltransferase	Homo sapiens	['Homo sapiens']
5712	H0YDA6	51	nicotinate phosphoribosyltransferase	Homo sapiens	['Homo sapiens']
11479	A0A8I5KXP2	51	Tripartite motif containing 52	Homo sapiens	['Homo sapiens']
2170	H0Y8L9	52	Aspartylglucosaminidase	Homo sapiens	['Homo sapiens']
1136	E7ES21	52	Hephaestin	Homo sapiens	['Homo sapiens']
13161	E9PJK6	52	Asparaginase and isoaspartyl peptidase 1	Homo sapiens	['Homo sapiens']
13173	H0Y9C7	52	Aspartylglucosaminidase	Homo sapiens	['Homo sapiens']
11473	Q9BQS7	52	Hephaestin	Homo sapiens	['Homo sapiens']
2690	A0A0C4DG76	52	Hephaestin	Homo sapiens	['Homo sapiens', 'Homo sapiens']
10352	Q5JZ08	52	Hephaestin	Homo sapiens	['Homo sapiens', 'Homo sapiens']
6401	P20933	52	N(4)-(beta-N-acetylglucosaminyl)-L-asparaginase	Homo sapiens	['Homo sapiens']
4788	Q7L266	52	Isoaspartyl peptidase/L-asparaginase	Homo sapiens	['Homo sapiens', 'Homo sapiens', 'Homo sapiens']
13309	O75608	53	Acyl-protein thioesterase 1	Homo sapiens	['Homo sapiens']
7815	B4DP64	53	palmitoyl-protein hydrolase	Homo sapiens	['Homo sapiens']
11196	E5RGR0	53	palmitoyl-protein hydrolase	Homo sapiens	['Homo sapiens']
15500	E5RFT6	53	palmitoyl-protein hydrolase	Homo sapiens	['Homo sapiens']
5961	A0A087X1K9	53	palmitoyl-protein hydrolase	Homo sapiens	['Homo sapiens', 'Homo sapiens']
13429	Q5VWZ2	53	Lysophospholipase-like protein 1	Homo sapiens	['Homo sapiens']
467	E5RI35	53	palmitoyl-protein hydrolase	Homo sapiens	['Homo sapiens']
10952	K7ESJ1	55	Zinc finger protein 420	Homo sapiens	['Homo sapiens']
2914	A0A7P0T996	58	Cathepsin O	Homo sapiens	['Homo sapiens', 'Homo sapiens', 'Homo sapiens']
5404	A0A7P0T9U4	58	Cathepsin Z	Homo sapiens	['Homo sapiens']
4552	Q9UBR2	58	Cathepsin Z	Homo sapiens	['Homo sapiens']
4563	A0A7P0Z4L7	58	Cathepsin Z	Homo sapiens	['Homo sapiens']
2206	A0A7P0Z469	58	Cathepsin Z	Homo sapiens	['Homo sapiens']
8520	A0A7P0T8I6	58	cathepsin X	Homo sapiens	['Homo sapiens']
14159	A0A7P0T9G9	58	cathepsin X	Homo sapiens	['Homo sapiens']
16578	U3KPS4	58	Cathepsin S	Homo sapiens	['Homo sapiens']
37	A0A7P0Z4C4	58	Cathepsin O	Homo sapiens	['Homo sapiens', 'Homo sapiens', 'Homo sapiens']
4128	A0A7P0T989	58	cathepsin X	Homo sapiens	['Homo sapiens']
4736	A0A7P0T8X2	58	cathepsin X	Homo sapiens	['Homo sapiens', 'Homo sapiens', 'Homo sapiens', 'Homo sapiens', 'Homo sapiens', 'Homo sapiens']
725	P43234	58	Cathepsin O	Homo sapiens	['Homo sapiens']
3896	A0A7P0Z4R9	58	Cathepsin Z	Homo sapiens	['Homo sapiens', 'Homo sapiens', 'Homo sapiens', 'Homo sapiens', 'Homo sapiens']
5991	A0A7P0T904	58	Cathepsin S	Homo sapiens	['Homo sapiens']
8415	Q9GZM7	58	Tubulointerstitial nephritis antigen-like	Homo sapiens	['Homo sapiens', 'Homo sapiens']
7412	E9PK16	59	Mitochondrial fission factor	Homo sapiens	['Homo sapiens']
285	Q8IZF0	59	Sodium leak channel NALCN	Homo sapiens	['Homo sapiens', 'Homo sapiens', 'Homo sapiens', 'Homo sapiens']
2944	A0A9L9PXN3	59	Mitochondrial fission factor	Homo sapiens	['Homo sapiens']
2758	A0A0D9SFE0	59	Potassium voltage-gated channel subfamily KQT member 2	Homo sapiens	['Homo sapiens']
2795	Q8NHX9	59	Two pore channel protein 2	Homo sapiens	['Homo sapiens']
2926	A0A1W2PPT7	59	Potassium calcium-activated channel subfamily M alpha 1	Homo sapiens	['Homo sapiens', 'Homo sapiens', 'Homo sapiens', 'Homo sapiens']
8288	A0A1W2PR14	59	Calcium voltage-gated channel subunit alpha1 H	Homo sapiens	['Homo sapiens']
6361	Q9GZY8	59	Mitochondrial fission factor	Homo sapiens	['Homo sapiens', 'Homo sapiens', 'Homo sapiens', 'Homo sapiens']
7367	A0A087WUX4	59	Calcium voltage-gated channel subunit alpha1 C	Homo sapiens	['Homo sapiens']
9985	A0A0G2JR60	59	Potassium voltage-gated channel subfamily KQT member 2	Homo sapiens	['Homo sapiens']
16030	H3BUA8	59	Calcium voltage-gated channel subunit alpha1 H	Homo sapiens	['Homo sapiens']
5318	A0A0A0MS29	59	Mitochondrial fission factor	Homo sapiens	['Homo sapiens', 'Homo sapiens']
16544	A0A1B0GUP3	59	Calcium voltage-gated channel subunit alpha1 A	Homo sapiens	['Homo sapiens']
3317	E9PPR7	59	Mitochondrial fission factor	Homo sapiens	['Homo sapiens']
10172	A0A6Q8PHC5	59	Sodium leak channel, non-selective	Homo sapiens	['Homo sapiens', 'Homo sapiens']
1617	A0A1B0GTM1	59	Two pore segment channel 2	Homo sapiens	['Homo sapiens']
13993	E9PPZ0	59	Potassium voltage-gated channel subfamily Q member 1	Homo sapiens	['Homo sapiens']
1993	E9PPW6	59	Mitochondrial fission factor	Homo sapiens	['Homo sapiens']
15247	A0A1W2PQ19	59	Calcium voltage-gated channel subunit alpha1 H	Homo sapiens	['Homo sapiens']
13342	A0A9L9PYL0	59	Mitochondrial fission factor	Homo sapiens	['Homo sapiens']
2129	H0YIK4	59	Two pore segment channel 1	Homo sapiens	['Homo sapiens']
3534	C9JHF5	59	Mitochondrial fission factor	Homo sapiens	['Homo sapiens']
13410	F5H638	59	Voltage-dependent L-type calcium channel subunit alpha	Homo sapiens	['Homo sapiens']
8511	I3L391	59	Calcium voltage-gated channel subunit alpha1 A	Homo sapiens	['Homo sapiens']
12032	A0A9H3ZVE5	59	Mitochondrial fission factor	Homo sapiens	['Homo sapiens']
10756	H3BMW6	59	Calcium voltage-gated channel subunit alpha1 H	Homo sapiens	['Homo sapiens']
11043	E9PQX8	59	Mitochondrial fission factor	Homo sapiens	['Homo sapiens']
3096	A0A1W2PQW2	59	Calcium voltage-gated channel subunit alpha1 H	Homo sapiens	['Homo sapiens']
11319	F8WD82	59	Sodium voltage-gated channel alpha subunit 7	Homo sapiens	['Homo sapiens', 'Homo sapiens']
5203	A0A3B3ITQ4	59	Inositol 1,4,5-trisphosphate receptor type 1	Homo sapiens	['Homo sapiens']
616	Q9ULQ1	59	Two pore channel protein 1	Homo sapiens	['Homo sapiens', 'Homo sapiens']
3434	A0A1W2PRZ5	59	Potassium voltage-gated channel subfamily H member 1	Homo sapiens	['Homo sapiens']
12601	C9JI76	59	Mitochondrial fission factor	Homo sapiens	['Homo sapiens']
9258	E9PKS0	59	Mitochondrial fission factor	Homo sapiens	['Homo sapiens']
3095	O95180	59	Voltage-dependent T-type calcium channel subunit alpha-1H	Homo sapiens	['Homo sapiens']
9971	A0A6Q8PFJ2	59	Sodium leak channel, non-selective	Homo sapiens	['Homo sapiens']
6064	H3BNT0	59	Calcium voltage-gated channel subunit alpha1 H	Homo sapiens	['Homo sapiens']
3682	E7ETX0	59	Two pore segment channel 2	Homo sapiens	['Homo sapiens']
2293	H0YHX1	59	Two pore segment channel 1	Homo sapiens	['Homo sapiens']
4321	A0A804HHT8	59	Voltage-dependent L-type calcium channel subunit alpha	Homo sapiens	['Homo sapiens']
6654	A0A1B0GUM5	59	Two pore segment channel 2	Homo sapiens	['Homo sapiens']
9846	Q5V9X8	59	Calcium voltage-gated channel subunit alpha1 C	Homo sapiens	['Homo sapiens']
16149	A0A1B0GTG6	59	Calcium voltage-gated channel subunit alpha1 A	Homo sapiens	['Homo sapiens']
14096	A0A3B3ISV8	59	Sodium leak channel, non-selective	Homo sapiens	['Homo sapiens']
5656	P00734	60	Prothrombin	Homo sapiens	['Homo sapiens']
10660	P14210	60	Hepatocyte growth factor	Homo sapiens	['Homo sapiens', 'Homo sapiens', 'Homo sapiens']
13024	A0A075B729	60	BOP1 ribosomal biogenesis factor	Homo sapiens	['Homo sapiens']
2779	P00749	60	Urokinase-type plasminogen activator	Homo sapiens	['Homo sapiens', 'Homo sapiens']
16473	Q9BSU1	60	Phagosome assembly factor 1	Homo sapiens	['Homo sapiens']
3919	P02462	61	Collagen alpha-1(IV) chain	Homo sapiens	['Homo sapiens', 'Homo sapiens']
7301	A0A3B3ISV3	61	Collagen type IV alpha 1 chain	Homo sapiens	['Homo sapiens']
8297	Q01955	61	Collagen alpha-3(IV) chain	Homo sapiens	['Homo sapiens', 'Homo sapiens']
627	E9PCH5	62	Calpastatin	Homo sapiens	['Homo sapiens', 'Homo sapiens', 'Homo sapiens']
10278	A0A6Q8PG72	62	Calpastatin	Homo sapiens	['Homo sapiens', 'Homo sapiens', 'Homo sapiens']
2857	H0YA91	62	Calpastatin	Homo sapiens	['Homo sapiens', 'Homo sapiens']
7659	F8W7E0	62	Calpastatin	Homo sapiens	['Homo sapiens']
15075	A0A6Q8PFR3	62	Calpastatin	Homo sapiens	['Homo sapiens']
4754	P20810	62	Calpastatin	Homo sapiens	['Homo sapiens', 'Homo sapiens', 'Homo sapiens', 'Homo sapiens', 'Homo sapiens', 'Homo sapiens', 'Homo sapiens']
5525	D6RAA8	62	Calpastatin	Homo sapiens	['Homo sapiens']
1178	A0A6Q8PFE5	62	Calpastatin	Homo sapiens	['Homo sapiens', 'Homo sapiens']
9203	Q9BT73	62	Proteasome assembly chaperone 3	Homo sapiens	['Homo sapiens']
8561	A0A6Q8PFF6	62	Calpastatin	Homo sapiens	['Homo sapiens']
15694	A0A6Q8PFL0	62	Calpastatin	Homo sapiens	['Homo sapiens']
9033	H0Y944	62	Calpastatin	Homo sapiens	['Homo sapiens']
661	E7EQA0	62	Calpastatin	Homo sapiens	['Homo sapiens', 'Homo sapiens', 'Homo sapiens', 'Homo sapiens']
2509	K7EME9	64	Chromatin assembly factor 1 subunit A	Homo sapiens	['Homo sapiens']
14380	I3L3Y1	65	Ketimine reductase mu-crystallin	Homo sapiens	['Homo sapiens']
10669	Q14894	65	Ketimine reductase mu-crystallin	Homo sapiens	['Homo sapiens', 'Homo sapiens', 'Homo sapiens']
9667	I3L2W5	65	Ketimine reductase mu-crystallin	Homo sapiens	['Homo sapiens']
12992	I3L4F5	66	Phospholipid scramblase	Homo sapiens	['Homo sapiens']
11493	I3NI29	66	Phospholipid scramblase	Homo sapiens	['Homo sapiens']
13352	Q9NRY6	66	Phospholipid scramblase 3	Homo sapiens	['Homo sapiens']
8312	I3L3X5	66	Phospholipid scramblase	Homo sapiens	['Homo sapiens']
13068	I3L161	66	Phospholipid scramblase	Homo sapiens	['Homo sapiens']
10601	A0A669KBA8	67	SH3 and multiple ankyrin repeat domains 3	Homo sapiens	['Homo sapiens']
15357	Q9NYK1	68	Toll-like receptor 7	Homo sapiens	['Homo sapiens']
8941	Q14721	68	Potassium voltage-gated channel subfamily B member 1	Homo sapiens	['Homo sapiens']
12355	E9PL00	68	Cysteine and histidine rich domain containing 1	Homo sapiens	['Homo sapiens']
10000	O00206	68	Toll-like receptor 4	Homo sapiens	['Homo sapiens']
7817	K7EJF1	68	Chromatin assembly factor 1 subunit A	Homo sapiens	['Homo sapiens']
6529	E9PIZ4	68	Cysteine and histidine rich domain containing 1	Homo sapiens	['Homo sapiens']
3895	E9PSD5	68	Cysteine and histidine rich domain containing 1	Homo sapiens	['Homo sapiens']
14918	B8ZZC5	68	glutaminase	Homo sapiens	['Homo sapiens']
7238	E9PPQ5	68	Cysteine and histidine rich domain containing 1	Homo sapiens	['Homo sapiens']
13489	C9JAZ1	69	Metaxin 2	Homo sapiens	['Homo sapiens']
13987	Q14318	70	Peptidyl-prolyl cis-trans isomerase FKBP8	Homo sapiens	['Homo sapiens', 'Homo sapiens', 'Homo sapiens']
16323	Q9NSA2	72	Potassium voltage-gated channel subfamily D member 1	Homo sapiens	['Homo sapiens']
14251	A0A494C064	72	5-methyltetrahydrofolate-homocysteine methyltransferase	Homo sapiens	['Homo sapiens']
53	A0A7P0T956	72	5-methyltetrahydrofolate-homocysteine methyltransferase	Homo sapiens	['Homo sapiens']
9194	A0A494C1A2	72	5-methyltetrahydrofolate-homocysteine methyltransferase	Homo sapiens	['Homo sapiens']
2730	Q9UK17	72	Potassium voltage-gated channel subfamily D member 3	Homo sapiens	['Homo sapiens']
6009	P02786	73	Transferrin receptor protein 1	Homo sapiens	['Homo sapiens', 'Homo sapiens', 'Homo sapiens', 'Homo sapiens', 'Homo sapiens', 'Homo sapiens']
205	Q9Y3Q0	73	N-acetylated-alpha-linked acidic dipeptidase 2	Homo sapiens	['Homo sapiens']
7859	Q9UQQ1	73	Aminopeptidase NAALADL1	Homo sapiens	['Homo sapiens', 'Homo sapiens']
9276	A0A8V8TLN0	73	Transferrin receptor protein 1	Homo sapiens	['Homo sapiens']
13280	J3KNJ3	73	N-acetylated-alpha-linked acidic dipeptidase 2	Homo sapiens	['Homo sapiens']
11137	M0QZ63	74	Hepsin	Homo sapiens	['Homo sapiens']
12182	K7EPH2	74	phenylalanine--tRNA ligase	Homo sapiens	['Homo sapiens']
16187	P05981	74	Serine protease hepsin	Homo sapiens	['Homo sapiens']
14563	E9PIJ7	76	FES proto-oncogene, tyrosine kinase	Homo sapiens	['Homo sapiens']
8865	A0A8Q3WM11	77	ACD shelterin complex subunit and telomerase recruitment factor	Homo sapiens	['Homo sapiens', 'Homo sapiens']
7494	A0A8Q3SI48	77	ACD shelterin complex subunit and telomerase recruitment factor	Homo sapiens	['Homo sapiens', 'Homo sapiens']
8155	A2VDF0	77	Fucose mutarotase	Homo sapiens	['Homo sapiens', 'Homo sapiens']
13166	X6RK00	77	Fucose mutarotase	Homo sapiens	['Homo sapiens']
2676	I3L0M7	77	Dishevelled segment polarity protein 2	Homo sapiens	['Homo sapiens']
3776	R4GMR6	77	ACD shelterin complex subunit and telomerase recruitment factor	Homo sapiens	['Homo sapiens', 'Homo sapiens']
3789	A0A8Q3SI14	77	ACD shelterin complex subunit and telomerase recruitment factor	Homo sapiens	['Homo sapiens', 'Homo sapiens']
2501	A0A8Q3WKU3	77	ACD shelterin complex subunit and telomerase recruitment factor	Homo sapiens	['Homo sapiens', 'Homo sapiens']
1359	Q96AP0	77	Adrenocortical dysplasia protein homolog	Homo sapiens	['Homo sapiens', 'Homo sapiens', 'Homo sapiens', 'Homo sapiens', 'Homo sapiens', 'Homo sapiens']
8927	I3L498	79	Neuroligin 2	Homo sapiens	['Homo sapiens']
16252	A0A3B3IRP2	79	Discs large MAGUK scaffold protein 4	Homo sapiens	['Homo sapiens']
4559	K7EKU8	79	Discs large MAGUK scaffold protein 4	Homo sapiens	['Homo sapiens']
9712	C9IYP1	79	Discs large MAGUK scaffold protein 1	Homo sapiens	['Homo sapiens']
10158	A8MUT9	79	Discs large MAGUK scaffold protein 2	Homo sapiens	['Homo sapiens']
4074	Q8N0W4	79	Neuroligin-4, X-linked	Homo sapiens	['Homo sapiens', 'Homo sapiens', 'Homo sapiens', 'Homo sapiens']
14372	B4E2H8	79	Discs large MAGUK scaffold protein 1	Homo sapiens	['Homo sapiens']
4471	A0A994J570	79	Discs large MAGUK scaffold protein 2	Homo sapiens	['Homo sapiens']
5734	O14909	79	Discs large MAGUK scaffold protein 4	Homo sapiens	['Homo sapiens', 'Homo sapiens']
12736	A0A590UJ86	79	Discs large MAGUK scaffold protein 1	Homo sapiens	['Homo sapiens']
7283	A0A590UJZ4	79	Discs large MAGUK scaffold protein 1	Homo sapiens	['Homo sapiens', 'Homo sapiens']
8120	H3BUA3	79	Carboxylic ester hydrolase	Homo sapiens	['Homo sapiens']
3035	Q8NFZ4	79	Neuroligin-2	Homo sapiens	['Homo sapiens']
15383	J3QSC0	79	Carboxylesterase 2	Homo sapiens	['Homo sapiens']
15253	A6NMU8	79	Neuroligin 4 Y-linked	Homo sapiens	['Homo sapiens']
5623	Q6UWW8	79	Carboxylesterase 3	Homo sapiens	['Homo sapiens', 'Homo sapiens']
15866	H7C166	79	Discs large MAGUK scaffold protein 1	Homo sapiens	['Homo sapiens']
12756	C9JYG3	79	Discs large MAGUK scaffold protein 4	Homo sapiens	['Homo sapiens']
6398	I3L191	79	Carboxylesterase 4A	Homo sapiens	['Homo sapiens']
1191	Q5XG92	79	Carboxylesterase 4A	Homo sapiens	['Homo sapiens', 'Homo sapiens']
7302	H0Y7G6	79	Neuroligin 4 Y-linked	Homo sapiens	['Homo sapiens']
7361	C9JN61	79	Discs large MAGUK scaffold protein 1	Homo sapiens	['Homo sapiens', 'Homo sapiens']
6462	F5GZV6	79	Carboxylesterase 4A	Homo sapiens	['Homo sapiens']
5885	Q8N2Q7	79	Neuroligin-1	Homo sapiens	['Homo sapiens', 'Homo sapiens']
11278	P23141	79	Liver carboxylesterase 1	Homo sapiens	['Homo sapiens']
12642	A0A8Q3SHM6	79	Neuroligin 1	Homo sapiens	['Homo sapiens']
12485	O00748	79	Cocaine esterase	Homo sapiens	['Homo sapiens', 'Homo sapiens']
10371	Q14190	80	Single-minded homolog 2	Homo sapiens	['Homo sapiens']
13834	P25940	80	Collagen alpha-3(V) chain	Homo sapiens	['Homo sapiens']
14699	P08123	80	Collagen alpha-2(I) chain	Homo sapiens	['Homo sapiens']
10156	H7BZX8	80	SIM bHLH transcription factor 2	Homo sapiens	['Homo sapiens']
2037	A0A3B3ITC6	81	Dishevelled segment polarity protein 3	Homo sapiens	['Homo sapiens']
9882	Q9Y605	81	MORF4 family-associated protein 1	Homo sapiens	['Homo sapiens']
8805	Q9Y4D7	81	Plexin-D1	Homo sapiens	['Homo sapiens']
5808	O14910	82	Protein lin-7 homolog A	Homo sapiens	['Homo sapiens']
7100	Q9NUP9	82	Protein lin-7 homolog C	Homo sapiens	['Homo sapiens']
9527	H0YI92	82	Lin-7 homolog A, crumbs cell polarity complex component	Homo sapiens	['Homo sapiens']
9189	G3V1D4	82	Lin-7 homolog C (C. elegans), isoform CRA_b	Homo sapiens	['Homo sapiens']
3107	E5RI47	82	MAGUK p55 scaffold protein 2	Homo sapiens	['Homo sapiens']
2582	H0YIA8	82	Lin-7 homolog A, crumbs cell polarity complex component	Homo sapiens	['Homo sapiens']
12453	Q6P9H4	82	Connector enhancer of kinase suppressor of ras 3	Homo sapiens	['Homo sapiens', 'Homo sapiens']
2383	J3KQS7	82	Macrophage stimulating 1 receptor	Homo sapiens	['Homo sapiens']
10775	Q8TF72	83	Protein Shroom3	Homo sapiens	['Homo sapiens', 'Homo sapiens']
6856	A0A2R8YEQ9	83	IKs producing slow voltage-gated potassium channel subunit alpha KvLQT1	Homo sapiens	['Homo sapiens']
2046	Q12866	83	Tyrosine-protein kinase Mer	Homo sapiens	['Homo sapiens', 'Homo sapiens']
14596	A0A0D9SGJ7	83	Potassium voltage-gated channel subfamily Q member 2	Homo sapiens	['Homo sapiens']
7462	A0A1W2PNN5	83	Potassium calcium-activated channel subfamily M alpha 1	Homo sapiens	['Homo sapiens']
4110	O00180	83	Potassium channel subfamily K member 1	Homo sapiens	['Homo sapiens']
8100	P57789	83	Potassium channel subfamily K member 10	Homo sapiens	['Homo sapiens']
2594	Q9H0B8	83	Cysteine-rich secretory protein LCCL domain-containing 2	Homo sapiens	['Homo sapiens', 'Homo sapiens', 'Homo sapiens', 'Homo sapiens']
125	Q9Y257	83	Potassium channel subfamily K member 6	Homo sapiens	['Homo sapiens']
7118	H3BM19	83	Multiple PDZ domain crumbs cell polarity complex component	Homo sapiens	['Homo sapiens']
4913	Q13796	83	Protein Shroom2	Homo sapiens	['Homo sapiens', 'Homo sapiens', 'Homo sapiens']
3292	Q5T5E6	83	Potassium channel subfamily K member 1	Homo sapiens	['Homo sapiens']
3257	H0YBI4	84	PDZ and LIM domain 5	Homo sapiens	['Homo sapiens']
8882	P53004	84	Biliverdin reductase A	Homo sapiens	['Homo sapiens', 'Homo sapiens']
1202	H7C174	85	MET proto-oncogene, receptor tyrosine kinase	Homo sapiens	['Homo sapiens']
3737	H7C073	86	Neurofascin	Homo sapiens	['Homo sapiens']
3141	H7C0L6	86	Neurofascin	Homo sapiens	['Homo sapiens']
1023	H7C0J0	86	Cell adhesion molecule L1 like	Homo sapiens	['Homo sapiens']
738	E9PE82	87	Acyl-CoA dehydrogenase short chain	Homo sapiens	['Homo sapiens']
11451	I3L4M0	87	Aspartoacylase	Homo sapiens	['Homo sapiens']
9863	Q9Y2N7	87	Hypoxia-inducible factor 3-alpha	Homo sapiens	['Homo sapiens']
6413	H7C4Q2	87	Acyl-CoA oxidase 2	Homo sapiens	['Homo sapiens']
7924	J3QL81	87	Enolase superfamily member 1	Homo sapiens	['Homo sapiens']
9213	P45381	87	Aspartoacylase	Homo sapiens	['Homo sapiens', 'Homo sapiens']
2601	K7ESC7	87	Acyl-CoA oxidase 1	Homo sapiens	['Homo sapiens']
1409	K7ENF1	87	Acyl-CoA oxidase 1	Homo sapiens	['Homo sapiens']
12313	P55198	90	Protein AF-17	Homo sapiens	['Homo sapiens']
2080	Q6P2C6	90	MLLT6 protein	Homo sapiens	['Homo sapiens']
3008	J3KTM8	91	DNA polymerase iota	Homo sapiens	['Homo sapiens']
7662	P86397	92	Hydroxyacyl-thioester dehydratase type 2, mitochondrial	Homo sapiens	['Homo sapiens']
15309	Q7Z6M1	93	Rab9 effector protein with kelch motifs	Homo sapiens	['Homo sapiens']
7095	Q99650	96	Oncostatin-M-specific receptor subunit beta	Homo sapiens	['Homo sapiens']
4872	A0A0B4J226	97	Copper homeostasis protein cutC homolog	Homo sapiens	['Homo sapiens']
13415	Q9NTM9	97	Copper homeostasis protein cutC homolog	Homo sapiens	['Homo sapiens', 'Homo sapiens']
14130	C9K080	98	Leucine rich repeats and immunoglobulin like domains 3	Homo sapiens	['Homo sapiens']
2379	O15455	98	Toll-like receptor 3	Homo sapiens	['Homo sapiens']
13812	H7C3B6	98	Leucine rich repeat kinase 2	Homo sapiens	['Homo sapiens']
2648	D6RA51	98	Toll like receptor 3	Homo sapiens	['Homo sapiens', 'Homo sapiens']
2149	Q8WXI2	98	Connector enhancer of kinase suppressor of ras 2	Homo sapiens	['Homo sapiens']
10446	K7ERG7	100	Protein HEXIM2	Homo sapiens	['Homo sapiens']
6493	A0A2R8Y7D9	100	Coiled-coil domain containing 88A	Homo sapiens	['Homo sapiens']
13963	Q9H814	100	Phosphorylated adapter RNA export protein	Homo sapiens	['Homo sapiens']
9590	A0A2R8YG73	100	Coiled-coil domain containing 88A	Homo sapiens	['Homo sapiens']
15707	Q13442	100	28 kDa heat- and acid-stable phosphoprotein	Homo sapiens	['Homo sapiens']
11543	A0A2R8Y7L3	100	Coiled-coil domain containing 88A	Homo sapiens	['Homo sapiens']
15242	Q92845	100	Kinesin-associated protein 3	Homo sapiens	['Homo sapiens']
7568	J3KSY7	100	Protein CASC3	Homo sapiens	['Homo sapiens']
16528	Q14247	100	Src substrate cortactin	Homo sapiens	['Homo sapiens']
11011	Q9Y6G1	100	Transmembrane protein 14A	Homo sapiens	['Homo sapiens']
14940	A0A2R8YFK8	100	Coiled-coil domain containing 88A	Homo sapiens	['Homo sapiens']
2984	O15234	100	Protein CASC3	Homo sapiens	['Homo sapiens']
12632	A0A7I2V5Y2	100	Hook microtubule tethering protein 2	Homo sapiens	['Homo sapiens']
10416	Q9P219	100	Protein Daple	Homo sapiens	['Homo sapiens']
7944	O94992	100	Protein HEXIM1	Homo sapiens	['Homo sapiens']
11057	K7EJA7	100	Hook microtubule tethering protein 2	Homo sapiens	['Homo sapiens']
3653	Q3V6T2	100	Girdin	Homo sapiens	['Homo sapiens', 'Homo sapiens', 'Homo sapiens', 'Homo sapiens']
3981	H0YF14	100	BCL2 associated transcription factor 1	Homo sapiens	['Homo sapiens']
8101	A0A2R8Y4X4	100	Coiled-coil domain containing 88A	Homo sapiens	['Homo sapiens']
2963	A0A2R8Y4W8	100	Coiled-coil domain containing 88A	Homo sapiens	['Homo sapiens']
12435	Q0P665	100	CCDC88C protein	Homo sapiens	['Homo sapiens']
13406	Q5T5Y3	100	Calmodulin-regulated spectrin-associated protein 1	Homo sapiens	['Homo sapiens']
15870	Q9GZU0	100	Uncharacterized protein C6orf62	Homo sapiens	['Homo sapiens']
12458	A0A2R8YD99	100	Coiled-coil domain containing 88A	Homo sapiens	['Homo sapiens']
2021	A0A2R8YFV1	100	Coiled-coil domain containing 88A	Homo sapiens	['Homo sapiens']
6161	Q08AD1	100	Calmodulin-regulated spectrin-associated protein 2	Homo sapiens	['Homo sapiens']
15978	Q9BRP8	100	Partner of Y14 and mago	Homo sapiens	['Homo sapiens']
14885	G3V3S0	100	Coiled-coil domain containing 88C	Homo sapiens	['Homo sapiens']
3358	K7EK29	100	Hook microtubule tethering protein 2	Homo sapiens	['Homo sapiens']
13635	A0A8I5KRT5	100	Hook microtubule tethering protein 1	Homo sapiens	['Homo sapiens']
15370	A6NC98	100	Coiled-coil domain-containing protein 88B	Homo sapiens	['Homo sapiens']
10846	Q9P1Y5	100	Calmodulin-regulated spectrin-associated protein 3	Homo sapiens	['Homo sapiens']
7371	Q96MH2	100	Protein HEXIM2	Homo sapiens	['Homo sapiens', 'Homo sapiens', 'Homo sapiens']
4996	A0A2R8YD81	100	Coiled-coil domain containing 88A	Homo sapiens	['Homo sapiens']
13749	A0A2R8Y846	100	Coiled-coil domain containing 88A	Homo sapiens	['Homo sapiens']
12723	Q5PRF9	101	Protein Smaug homolog 2	Homo sapiens	['Homo sapiens', 'Homo sapiens']
14522	A0A590UJL3	101	SH3 and multiple ankyrin repeat domains 3	Homo sapiens	['Homo sapiens']
3743	A0A590UJY5	101	SH3 and multiple ankyrin repeat domains 3	Homo sapiens	['Homo sapiens']
8176	M0QZW7	101	Sterile alpha motif domain containing 4B	Homo sapiens	['Homo sapiens']
7435	Q8NDX5	101	Polyhomeotic-like protein 3	Homo sapiens	['Homo sapiens']
14245	A0A0B4J1S9	101	Scm polycomb group protein like 4	Homo sapiens	['Homo sapiens']
12509	H7C163	101	Ankyrin repeat and sterile alpha motif domain containing 6	Homo sapiens	['Homo sapiens']
9260	Q5VXD3	101	Sterile alpha motif domain-containing protein 13	Homo sapiens	['Homo sapiens']
115	H7C528	101	Polyhomeotic homolog 3	Homo sapiens	['Homo sapiens']
4463	Q9UPU9	101	Protein Smaug homolog 1	Homo sapiens	['Homo sapiens']
7784	Q69YN4	103	Protein virilizer homolog	Homo sapiens	['Homo sapiens']
12202	H3BP01	103	Zinc finger CCCH-type containing 18	Homo sapiens	['Homo sapiens']
3255	Q86VM9	103	Zinc finger CCCH domain-containing protein 18	Homo sapiens	['Homo sapiens', 'Homo sapiens']
6815	O00712	105	Nuclear factor 1 B-type	Homo sapiens	['Homo sapiens', 'Homo sapiens', 'Homo sapiens', 'Homo sapiens']
997	A0A8V8TQV0	105	Nuclear factor 1	Homo sapiens	['Homo sapiens']
10560	A0A590UK73	105	Nuclear factor 1	Homo sapiens	['Homo sapiens']
8690	S4R3W2	105	Nuclear factor 1	Homo sapiens	['Homo sapiens']
8784	A0A0A0MRX8	105	Nuclear factor 1	Homo sapiens	['Homo sapiens', 'Homo sapiens']
2472	Q5VW27	105	Nuclear factor 1	Homo sapiens	['Homo sapiens', 'Homo sapiens', 'Homo sapiens', 'Homo sapiens']
16368	A0A087WXP2	105	Nuclear factor 1	Homo sapiens	['Homo sapiens']
5912	A0A8V8TP65	105	Nuclear factor 1	Homo sapiens	['Homo sapiens', 'Homo sapiens']
15109	I3L0Q1	105	histone acetyltransferase	Homo sapiens	['Homo sapiens']
12291	P08651	105	Nuclear factor 1 C-type	Homo sapiens	['Homo sapiens']
2276	A0A0U1RR87	105	histone acetyltransferase	Homo sapiens	['Homo sapiens']
6617	A0A1W2PP74	105	glycine dehydrogenase (aminomethyl-transferring)	Homo sapiens	['Homo sapiens', 'Homo sapiens']
860	Q12857	105	Nuclear factor 1 A-type	Homo sapiens	['Homo sapiens', 'Homo sapiens', 'Homo sapiens', 'Homo sapiens']
5632	Q5VW26	105	Nuclear factor 1	Homo sapiens	['Homo sapiens', 'Homo sapiens', 'Homo sapiens']
8411	Q14938	105	Nuclear factor 1 X-type	Homo sapiens	['Homo sapiens']
3208	A0A8V8TQI3	105	Nuclear factor 1	Homo sapiens	['Homo sapiens', 'Homo sapiens']
1051	A0A1W2PPH6	105	glycine dehydrogenase (aminomethyl-transferring)	Homo sapiens	['Homo sapiens']
9670	A0A8V8TP49	105	Nuclear factor 1	Homo sapiens	['Homo sapiens']
8048	B1AKN7	105	Nuclear factor 1	Homo sapiens	['Homo sapiens']
756	A0A590UK09	105	Nuclear factor 1	Homo sapiens	['Homo sapiens', 'Homo sapiens']
5296	A0A1W2PPK8	105	Glycine decarboxylase	Homo sapiens	['Homo sapiens']
9473	C9JWJ8	105	Nuclear factor 1	Homo sapiens	['Homo sapiens']
14977	A0A8V8TQG7	105	Nuclear factor 1	Homo sapiens	['Homo sapiens']
13811	B4DHW2	105	Nuclear factor 1	Homo sapiens	['Homo sapiens']
9869	A0A286YEX4	105	Nuclear factor 1	Homo sapiens	['Homo sapiens']
12999	A0A1W2PPG0	105	Glycine decarboxylase	Homo sapiens	['Homo sapiens']
12922	B1AKN6	105	Nuclear factor 1	Homo sapiens	['Homo sapiens']
6222	A0A8J8YL86	105	Nuclear factor 1	Homo sapiens	['Homo sapiens']
16290	H0YJ63	106	Activator of HSP90 ATPase activity 1	Homo sapiens	['Homo sapiens']
3135	P47712	107	Cytosolic phospholipase A2	Homo sapiens	['Homo sapiens']
4168	H0YHB0	107	Histidine ammonia-lyase	Homo sapiens	['Homo sapiens']
1403	P42357	107	Histidine ammonia-lyase	Homo sapiens	['Homo sapiens', 'Homo sapiens']
6522	F8VNX0	107	Histidine ammonia-lyase	Homo sapiens	['Homo sapiens']
10505	K7ERJ1	109	Thymidine kinase	Homo sapiens	['Homo sapiens']
6730	K7ES52	109	Thymidine kinase	Homo sapiens	['Homo sapiens']
8008	P04183	109	Thymidine kinase, cytosolic	Homo sapiens	['Homo sapiens', 'Homo sapiens']
4248	K7ENW5	109	Thymidine kinase	Homo sapiens	['Homo sapiens']
9552	E9PKH2	110	Serpin family H member 1	Homo sapiens	['Homo sapiens']
2230	E9PQ34	110	Serpin family H member 1	Homo sapiens	['Homo sapiens']
5674	P01011	110	Alpha-1-antichymotrypsin	Homo sapiens	['Homo sapiens', 'Homo sapiens', 'Homo sapiens']
4983	A0A2R8Y6A7	110	Serpin family B member 6	Homo sapiens	['Homo sapiens']
464	P35237	110	Serpin B6	Homo sapiens	['Homo sapiens', 'Homo sapiens', 'Homo sapiens', 'Homo sapiens', 'Homo sapiens']
4943	O00233	110	26S proteasome non-ATPase regulatory subunit 9	Homo sapiens	['Homo sapiens', 'Homo sapiens']
10316	E9PLA6	110	Serpin family H member 1	Homo sapiens	['Homo sapiens']
11516	A0A2R8Y6N4	110	Serpin family B member 6	Homo sapiens	['Homo sapiens']
645	P36952	110	Serpin B5	Homo sapiens	['Homo sapiens', 'Homo sapiens']
1092	P50452	110	Serpin B8	Homo sapiens	['Homo sapiens', 'Homo sapiens', 'Homo sapiens']
12068	H0YEP8	110	Serpin family H member 1	Homo sapiens	['Homo sapiens']
1257	P50454	110	Serpin H1	Homo sapiens	['Homo sapiens', 'Homo sapiens', 'Homo sapiens', 'Homo sapiens', 'Homo sapiens', 'Homo sapiens', 'Homo sapiens', 'Homo sapiens']
14269	E9PPV6	110	Serpin family H member 1	Homo sapiens	['Homo sapiens']
5923	A0A087WY93	110	Serpin family A member 3	Homo sapiens	['Homo sapiens']
15099	H7BXK7	110	Serpin family B member 8	Homo sapiens	['Homo sapiens']
15558	A0A1B0GU38	110	Serpin family B member 8	Homo sapiens	['Homo sapiens']
10583	A0A2R8YD12	110	Serpin family B member 6	Homo sapiens	['Homo sapiens']
4138	A0A087X1N8	110	Serpin family B member 6	Homo sapiens	['Homo sapiens']
3566	O96018	111	Amyloid-beta A4 precursor protein-binding family A member 3	Homo sapiens	['Homo sapiens']
15756	A0A994J3N7	112	histone acetyltransferase	Homo sapiens	['Homo sapiens']
11393	A0A6Q8PFQ0	112	Signal induced proliferation associated 1 like 2	Homo sapiens	['Homo sapiens']
12909	Q9P2F8	112	Signal-induced proliferation-associated 1-like protein 2	Homo sapiens	['Homo sapiens', 'Homo sapiens']
7208	O75380	113	NADH dehydrogenase [ubiquinone] iron-sulfur protein 6, mitochondrial	Homo sapiens	['Homo sapiens']
1624	D6RBT3	113	NADH:ubiquinone oxidoreductase subunit S6	Homo sapiens	['Homo sapiens']
2825	A0A8V8TKQ1	116	LIM domain 7	Homo sapiens	['Homo sapiens']
11879	H0Y424	116	LIM domain 7	Homo sapiens	['Homo sapiens']
6228	E9PP75	116	Chitinase 3 like 2	Homo sapiens	['Homo sapiens']
13466	F6M2K4	116	Nuclear receptor coactivator 6	Homo sapiens	['Homo sapiens']
12307	Q14686	116	Nuclear receptor coactivator 6	Homo sapiens	['Homo sapiens']
15312	B1AKY9	116	Sodium/potassium-transporting ATPase subunit alpha	Homo sapiens	['Homo sapiens']
15535	H0YD88	116	Chitinase 3 like 2	Homo sapiens	['Homo sapiens']
718	Q15782	116	Chitinase-3-like protein 2	Homo sapiens	['Homo sapiens', 'Homo sapiens', 'Homo sapiens', 'Homo sapiens', 'Homo sapiens']
2200	H0YE91	116	Chitinase 3 like 2	Homo sapiens	['Homo sapiens']
5052	E9PII8	116	Chitinase 3 like 2	Homo sapiens	['Homo sapiens']
8747	H7BXH6	116	Chitinase acidic	Homo sapiens	['Homo sapiens']
6456	A0A0A0MTE2	116	LIM domain 7	Homo sapiens	['Homo sapiens']
4292	F6M2K2	116	Nuclear receptor coactivator 6	Homo sapiens	['Homo sapiens']
4526	P50993	116	Sodium/potassium-transporting ATPase subunit alpha-2	Homo sapiens	['Homo sapiens']
5667	Q01459	116	Di-N-acetylchitobiase	Homo sapiens	['Homo sapiens']
2961	P05023	116	Sodium/potassium-transporting ATPase subunit alpha-1	Homo sapiens	['Homo sapiens', 'Homo sapiens', 'Homo sapiens']
7989	Q14202	118	Zinc finger MYM-type protein 3	Homo sapiens	['Homo sapiens']
13902	Q6IBW4	118	Condensin-2 complex subunit H2	Homo sapiens	['Homo sapiens']
8601	A0A0A6YYG7	118	Condensin-2 complex subunit H2	Homo sapiens	['Homo sapiens']
4398	F6QZY1	118	WAPL cohesin release factor	Homo sapiens	['Homo sapiens']
2835	Q5VZL5	118	Zinc finger MYM-type protein 4	Homo sapiens	['Homo sapiens']
2213	A6NHB5	118	Zinc finger MYM-type containing 3	Homo sapiens	['Homo sapiens', 'Homo sapiens']
5440	Q7Z5K2	118	Wings apart-like protein homolog	Homo sapiens	['Homo sapiens']
3301	Q9UBW7	118	Zinc finger MYM-type protein 2	Homo sapiens	['Homo sapiens']
3650	H7C1I7	118	Zinc finger MYM-type containing 4	Homo sapiens	['Homo sapiens']
5919	Q96FF9	119	Sororin	Homo sapiens	['Homo sapiens', 'Homo sapiens']
14553	H3BQQ4	119	Sulfhydryl oxidase	Homo sapiens	['Homo sapiens']
1952	P55789	119	FAD-linked sulfhydryl oxidase ALR	Homo sapiens	['Homo sapiens', 'Homo sapiens']
15990	Q96FS4	120	Signal-induced proliferation-associated protein 1	Homo sapiens	['Homo sapiens']
2122	P06870	120	Kallikrein-1	Homo sapiens	['Homo sapiens']
15393	F6RY50	120	Signal-induced proliferation-associated 1	Homo sapiens	['Homo sapiens']
10923	H0YFL7	120	Complement C1r subcomponent like	Homo sapiens	['Homo sapiens']
2031	E7EX91	121	Amyloid beta precursor protein binding family B member 3	Homo sapiens	['Homo sapiens']
13588	A0A8V8TP70	121	GULP PTB domain containing engulfment adaptor 1	Homo sapiens	['Homo sapiens']
2087	Q5T187	121	SHC adaptor protein 1	Homo sapiens	['Homo sapiens']
2526	Q5T188	121	SHC adaptor protein 1	Homo sapiens	['Homo sapiens']
12273	O95704	121	Amyloid-beta A4 precursor protein-binding family B member 3	Homo sapiens	['Homo sapiens']
10807	G3V4S6	121	NUMB endocytic adaptor protein	Homo sapiens	['Homo sapiens']
5880	P98082	121	Disabled homolog 2	Homo sapiens	['Homo sapiens']
13122	H0Y9U9	121	Amyloid beta precursor protein binding family B member 2	Homo sapiens	['Homo sapiens']
14999	H0YA92	121	Amyloid beta precursor protein binding family B member 2	Homo sapiens	['Homo sapiens']
11210	X6R4J9	121	DAB adaptor protein 1	Homo sapiens	['Homo sapiens']
1612	M0R0Q4	121	NUMB like endocytic adaptor protein	Homo sapiens	['Homo sapiens', 'Homo sapiens']
11825	G3V3R1	121	NUMB endocytic adaptor protein	Homo sapiens	['Homo sapiens']
14910	E9PMI7	121	TMEM9 domain family member B	Homo sapiens	['Homo sapiens']
15808	C9JIE2	121	TBC1 domain family member 1	Homo sapiens	['Homo sapiens']
3877	E9PPT0	121	Small ribosomal subunit protein uS5	Homo sapiens	['Homo sapiens']
1661	H0YH86	121	Adaptor protein, phosphotyrosine interacting with PH domain and leucine zipper 2	Homo sapiens	['Homo sapiens']
11184	K7ENB2	121	SHC adaptor protein 2	Homo sapiens	['Homo sapiens']
10520	Q5T181	121	SHC adaptor protein 1	Homo sapiens	['Homo sapiens']
7199	Q9UBP9	121	PTB domain-containing engulfment adapter protein 1	Homo sapiens	['Homo sapiens']
7604	E9PR12	121	TMEM9 domain family member B	Homo sapiens	['Homo sapiens']
2490	V9GY97	121	Amyloid beta precursor protein binding family B member 1	Homo sapiens	['Homo sapiens']
15408	M0QYC2	121	NUMB like endocytic adaptor protein	Homo sapiens	['Homo sapiens']
8205	G3V3M5	121	NUMB endocytic adaptor protein	Homo sapiens	['Homo sapiens']
13473	H7BZV7	121	GULP PTB domain containing engulfment adaptor 1	Homo sapiens	['Homo sapiens']
14143	Q9NQ34	121	Transmembrane protein 9B	Homo sapiens	['Homo sapiens']
12799	G3V433	121	NUMB endocytic adaptor protein	Homo sapiens	['Homo sapiens']
1000	A0A8V8TQW5	121	GULP PTB domain containing engulfment adaptor 1	Homo sapiens	['Homo sapiens', 'Homo sapiens']
6183	V9GYR7	121	Amyloid beta precursor protein binding family B member 1	Homo sapiens	['Homo sapiens']
7253	D6RBA1	121	Amyloid beta precursor protein binding family B member 3	Homo sapiens	['Homo sapiens']
14445	O75553	121	Disabled homolog 1	Homo sapiens	['Homo sapiens']
533	Q9UGN4	122	CMRF35-like molecule 8	Homo sapiens	['Homo sapiens', 'Homo sapiens']
2693	J3QLR6	122	FLII actin remodeling protein	Homo sapiens	['Homo sapiens', 'Homo sapiens']
3946	Q86W61	122	VCAN protein	Homo sapiens	['Homo sapiens']
14987	F8WBX5	122	Scinderin	Homo sapiens	['Homo sapiens']
8391	C9JZT5	122	Butyrophilin subfamily 3 member A3	Homo sapiens	['Homo sapiens']
8721	Q8TDQ1	122	CMRF35-like molecule 1	Homo sapiens	['Homo sapiens', 'Homo sapiens']
16050	Q86UW8	122	Hyaluronan and proteoglycan link protein 4	Homo sapiens	['Homo sapiens']
10571	C9JGB6	122	Scinderin	Homo sapiens	['Homo sapiens']
7271	P06396	122	Gelsolin	Homo sapiens	['Homo sapiens', 'Homo sapiens', 'Homo sapiens', 'Homo sapiens', 'Homo sapiens', 'Homo sapiens']
8542	E5RHX6	122	Scinderin	Homo sapiens	['Homo sapiens', 'Homo sapiens']
15433	D6RGZ6	122	Versican	Homo sapiens	['Homo sapiens']
16538	Q9Y6U3	122	Scinderin	Homo sapiens	['Homo sapiens']
2454	A0A0J9YWY6	122	Supervillin	Homo sapiens	['Homo sapiens']
4323	Q96S86	122	Hyaluronan and proteoglycan link protein 3	Homo sapiens	['Homo sapiens', 'Homo sapiens']
5597	S4R3P5	124	Metabolism of cobalamin associated B	Homo sapiens	['Homo sapiens']
4009	Q96EY8	124	Corrinoid adenosyltransferase MMAB	Homo sapiens	['Homo sapiens', 'Homo sapiens', 'Homo sapiens']
1807	Q93084	124	Sarcoplasmic/endoplasmic reticulum calcium ATPase 3	Homo sapiens	['Homo sapiens', 'Homo sapiens']
12370	S4R3Z1	124	Metabolism of cobalamin associated B	Homo sapiens	['Homo sapiens']
15499	P16615	124	Sarcoplasmic/endoplasmic reticulum calcium ATPase 2	Homo sapiens	['Homo sapiens']
4123	Q9Y6R0	125	Numb-like protein	Homo sapiens	['Homo sapiens', 'Homo sapiens']
3750	Q8IWY9	125	Codanin-1	Homo sapiens	['Homo sapiens', 'Homo sapiens']
6847	P49757	125	Protein numb homolog	Homo sapiens	['Homo sapiens', 'Homo sapiens']
274	M0QXQ4	125	NUMB like endocytic adaptor protein	Homo sapiens	['Homo sapiens']
10796	Q6XR72	126	Calcium/manganese antiporter SLC30A10	Homo sapiens	['Homo sapiens']
15635	Q6PML9	126	Proton-coupled zinc antiporter SLC30A9, mitochondrial	Homo sapiens	['Homo sapiens']
15891	A0A8Q3WLF3	126	Solute carrier family 30 member 10	Homo sapiens	['Homo sapiens']
1250	Q8TAD4	126	Proton-coupled zinc antiporter SLC30A5	Homo sapiens	['Homo sapiens']
3718	H0YAH4	126	Zinc transporter	Homo sapiens	['Homo sapiens']
3839	A0A7P0TAN7	127	Solute carrier family 3 member 2	Homo sapiens	['Homo sapiens', 'Homo sapiens', 'Homo sapiens']
7040	A0A7P0Z4P5	127	Solute carrier family 3 member 2	Homo sapiens	['Homo sapiens', 'Homo sapiens', 'Homo sapiens', 'Homo sapiens']
631	H0YH36	127	Solute carrier family 3 member 2	Homo sapiens	['Homo sapiens']
14406	P08195	127	Amino acid transporter heavy chain SLC3A2	Homo sapiens	['Homo sapiens']
11899	A0A7P0TAT7	127	Solute carrier family 3 member 2	Homo sapiens	['Homo sapiens']
1923	F5H0E2	127	Solute carrier family 3 member 2	Homo sapiens	['Homo sapiens']
7163	A0A7P0TAS6	127	Solute carrier family 3 member 2	Homo sapiens	['Homo sapiens', 'Homo sapiens', 'Homo sapiens']
6597	C9J7Z4	128	tRNA-intron lyase	Homo sapiens	['Homo sapiens', 'Homo sapiens', 'Homo sapiens', 'Homo sapiens', 'Homo sapiens', 'Homo sapiens', 'Homo sapiens', 'Homo sapiens', 'Homo sapiens']
8062	A0A7P0T9K6	128	tRNA-splicing endonuclease subunit Sen2	Homo sapiens	['Homo sapiens', 'Homo sapiens']
10289	Q8NCE0	128	tRNA-splicing endonuclease subunit Sen2	Homo sapiens	['Homo sapiens']
14696	A0A7P0T9Y6	128	tRNA-splicing endonuclease subunit Sen2	Homo sapiens	['Homo sapiens']
327	E9PDW2	129	3-oxoacid CoA-transferase 1	Homo sapiens	['Homo sapiens']
7246	K7ERJ9	129	Galactokinase 1	Homo sapiens	['Homo sapiens']
1574	H7C3A5	129	Lanosterol synthase	Homo sapiens	['Homo sapiens']
7434	P55809	129	Succinyl-CoA:3-ketoacid coenzyme A transferase 1, mitochondrial	Homo sapiens	['Homo sapiens']
7690	Q5T2E6	130	Armadillo-like helical domain-containing protein 3	Homo sapiens	['Homo sapiens']
777	Q9BSV6	131	tRNA-splicing endonuclease subunit Sen34	Homo sapiens	['Homo sapiens', 'Homo sapiens', 'Homo sapiens', 'Homo sapiens', 'Homo sapiens', 'Homo sapiens']
3136	K7EPD4	134	TLE family member 2, transcriptional corepressor	Homo sapiens	['Homo sapiens']
15953	K7ESD8	134	TLE family member 2, transcriptional corepressor	Homo sapiens	['Homo sapiens']
10821	H0YLI3	134	TLE family member 3, transcriptional corepressor	Homo sapiens	['Homo sapiens']
4700	Q5T3G3	134	TLE family member 1, transcriptional corepressor	Homo sapiens	['Homo sapiens']
13095	Q68CP4	134	Heparan-alpha-glucosaminide N-acetyltransferase	Homo sapiens	['Homo sapiens']
9048	A0A669KBB1	134	TLE family member 1, transcriptional corepressor	Homo sapiens	['Homo sapiens']
7491	K7EK93	134	TLE family member 2, transcriptional corepressor	Homo sapiens	['Homo sapiens']
10145	H0YKH0	134	TLE family member 3, transcriptional corepressor	Homo sapiens	['Homo sapiens', 'Homo sapiens']
14719	Q5T3G2	134	TLE family member 1, transcriptional corepressor	Homo sapiens	['Homo sapiens']
3443	E9PJ62	137	Ribonucleoside-diphosphate reductase large subunit	Homo sapiens	['Homo sapiens']
9735	E9PRY9	137	Ribonucleoside-diphosphate reductase large subunit	Homo sapiens	['Homo sapiens']
1312	Q8WUQ7	137	Splicing factor Cactin	Homo sapiens	['Homo sapiens']
7497	H0YI75	138	Solute carrier family 8 member B1	Homo sapiens	['Homo sapiens']
14332	Q6J4K2	138	Mitochondrial sodium/calcium exchanger protein	Homo sapiens	['Homo sapiens', 'Homo sapiens', 'Homo sapiens']
1429	F8VW44	138	Solute carrier family 8 member B1	Homo sapiens	['Homo sapiens']
8146	A0A0G2JIJ9	139	PHD finger protein 1	Homo sapiens	['Homo sapiens']
3744	A0A087X2G2	139	Optineurin	Homo sapiens	['Homo sapiens', 'Homo sapiens']
3850	E9PGB2	140	ATP binding cassette subfamily A member 2	Homo sapiens	['Homo sapiens']
13433	A0A087WX86	140	ATP binding cassette subfamily A member 7	Homo sapiens	['Homo sapiens']
15478	K7ENF9	140	ATP binding cassette subfamily A member 5	Homo sapiens	['Homo sapiens']
12142	I3L2I3	141	Regulatory associated protein of MTOR complex 1	Homo sapiens	['Homo sapiens']
1631	A0A994J6T4	141	histone acetyltransferase	Homo sapiens	['Homo sapiens']
12920	Q9NRW3	141	DNA dC->dU-editing enzyme APOBEC-3C	Homo sapiens	['Homo sapiens']
10962	P31941	141	DNA dC->dU-editing enzyme APOBEC-3A	Homo sapiens	['Homo sapiens']
6231	J3KSW3	142	Proteasome 26S subunit, non-ATPase 11	Homo sapiens	['Homo sapiens']
2927	J3QRY4	142	Proteasome 26S subunit, non-ATPase 11	Homo sapiens	['Homo sapiens']
12119	H7C1B8	142	SH3 and SYLF domain containing 1	Homo sapiens	['Homo sapiens']
1640	F5GYQ6	142	SH3 and SYLF domain containing 1	Homo sapiens	['Homo sapiens']
9803	C9JJI3	142	SH3 and SYLF domain containing 1	Homo sapiens	['Homo sapiens']
11475	F8WEF0	144	Bifunctional purine biosynthesis protein ATIC	Homo sapiens	['Homo sapiens']
4505	F5H8D6	146	Multiple PDZ domain crumbs cell polarity complex component	Homo sapiens	['Homo sapiens']
6020	F5GZI3	146	Par-3 family cell polarity regulator	Homo sapiens	['Homo sapiens']
10044	D6RH06	146	PDZ and LIM domain 7	Homo sapiens	['Homo sapiens']
3509	B4E258	146	Synaptopodin 2	Homo sapiens	['Homo sapiens']
12216	A0A087X1S9	146	Par-3 family cell polarity regulator beta	Homo sapiens	['Homo sapiens']
15071	A8MUH2	146	ATP synthase-coupling factor 6, mitochondrial	Homo sapiens	['Homo sapiens']
6788	A0A2R8Y6L7	146	PDZ and LIM domain 3	Homo sapiens	['Homo sapiens']
16529	E9PNW1	146	USH1 protein network component harmonin	Homo sapiens	['Homo sapiens']
10029	A0A2R8Y5I3	146	PATJ crumbs cell polarity complex component	Homo sapiens	['Homo sapiens', 'Homo sapiens']
1544	O60759	146	Cytohesin-interacting protein	Homo sapiens	['Homo sapiens', 'Homo sapiens']
4331	K7ESN1	146	GIPC PDZ domain containing family member 1	Homo sapiens	['Homo sapiens', 'Homo sapiens']
8009	O14908	146	PDZ domain-containing protein GIPC1	Homo sapiens	['Homo sapiens']
12128	H0Y929	146	PDZ and LIM domain 5	Homo sapiens	['Homo sapiens']
14922	H0YKB1	146	Tight junction protein 1	Homo sapiens	['Homo sapiens']
11386	A0A0U1RQW4	146	PATJ crumbs cell polarity complex component	Homo sapiens	['Homo sapiens']
6910	A0A0U1RQR3	146	PATJ crumbs cell polarity complex component	Homo sapiens	['Homo sapiens']
12046	H0YE95	146	LIM domain 7	Homo sapiens	['Homo sapiens']
13855	A0A0D9SF86	146	Membrane associated guanylate kinase, WW and PDZ domain containing 2	Homo sapiens	['Homo sapiens']
323	H7C566	146	PDZ domain containing ring finger 3	Homo sapiens	['Homo sapiens']
3104	Q9HD26	146	Golgi-associated PDZ and coiled-coil motif-containing protein	Homo sapiens	['Homo sapiens']
7244	Q5EBL8	146	PDZ domain-containing protein 11	Homo sapiens	['Homo sapiens']
11721	D6RAN1	146	PDZ and LIM domain 7	Homo sapiens	['Homo sapiens']
13093	A0A1B0GVS6	146	Membrane associated guanylate kinase, WW and PDZ domain containing 2	Homo sapiens	['Homo sapiens']
14363	H0YH70	146	Multiple PDZ domain crumbs cell polarity complex component	Homo sapiens	['Homo sapiens']
13183	D6RF83	146	PDZ and LIM domain 7	Homo sapiens	['Homo sapiens']
6585	B4DE90	146	PATJ crumbs cell polarity complex component	Homo sapiens	['Homo sapiens']
11103	A0A087WZG6	146	Par-3 family cell polarity regulator beta	Homo sapiens	['Homo sapiens']
2321	H0YDG6	146	LIM domain 7	Homo sapiens	['Homo sapiens']
12852	A0A0D9SFP3	146	Membrane associated guanylate kinase, WW and PDZ domain containing 2	Homo sapiens	['Homo sapiens']
8672	C9JWE6	146	PDZ domain containing ring finger 3	Homo sapiens	['Homo sapiens']
8663	A0A0D9SFR4	146	PDZ and LIM domain 5	Homo sapiens	['Homo sapiens']
8851	Q9UMS6	146	Synaptopodin-2	Homo sapiens	['Homo sapiens']
12805	F6V3V1	146	Protein interacting with PRKCA 1	Homo sapiens	['Homo sapiens']
2140	A0A0D9SEZ7	146	Membrane associated guanylate kinase, WW and PDZ domain containing 2	Homo sapiens	['Homo sapiens']
13315	Q9H190	146	Syntenin-2	Homo sapiens	['Homo sapiens']
3881	Q7Z6J2	146	Protein TAMALIN	Homo sapiens	['Homo sapiens', 'Homo sapiens']
447	B1AP52	146	Par-3 family cell polarity regulator	Homo sapiens	['Homo sapiens']
10665	A0A1B0GTH8	146	Membrane associated guanylate kinase, WW and PDZ domain containing 2	Homo sapiens	['Homo sapiens']
755	P57105	146	Synaptojanin-2-binding protein	Homo sapiens	['Homo sapiens']
14610	B5MCT9	146	Syntaxin binding protein 4	Homo sapiens	['Homo sapiens']
3264	H7C114	146	Piccolo presynaptic cytomatrix protein	Homo sapiens	['Homo sapiens']
5406	A0A087WYL6	146	Par-3 family cell polarity regulator beta	Homo sapiens	['Homo sapiens']
12573	Q9NY99	146	Gamma-2-syntrophin	Homo sapiens	['Homo sapiens']
12965	A0A1B0GUV4	146	Membrane associated guanylate kinase, WW and PDZ domain containing 2	Homo sapiens	['Homo sapiens']
10904	Q9Y6N9	146	Harmonin	Homo sapiens	['Homo sapiens']
10095	Q8TF65	146	PDZ domain-containing protein GIPC2	Homo sapiens	['Homo sapiens']
5245	P18859	146	ATP synthase-coupling factor 6, mitochondrial	Homo sapiens	['Homo sapiens']
792	A0A0U1RRD7	146	PATJ crumbs cell polarity complex component	Homo sapiens	['Homo sapiens']
4196	B7ZAG0	146	PDZ domain containing ring finger 3	Homo sapiens	['Homo sapiens']
5906	A0A3B3ISL1	146	Discs large MAGUK scaffold protein 4	Homo sapiens	['Homo sapiens']
11051	I3L2Y3	147	Ring finger protein 167	Homo sapiens	['Homo sapiens']
5811	D6RHI1	147	E74 like ETS transcription factor 2	Homo sapiens	['Homo sapiens']
3231	P32519	147	ETS-related transcription factor Elf-1	Homo sapiens	['Homo sapiens', 'Homo sapiens']
9440	Q9NPB6	147	Partitioning defective 6 homolog alpha	Homo sapiens	['Homo sapiens', 'Homo sapiens']
7760	Q15723	147	ETS-related transcription factor Elf-2	Homo sapiens	['Homo sapiens']
13165	A0A087WUY5	148	Sorting nexin 5	Homo sapiens	['Homo sapiens']
7272	H0YKT3	148	Sorting nexin 1	Homo sapiens	['Homo sapiens']
7532	Q8TBE7	148	Solute carrier family 35 member G2	Homo sapiens	['Homo sapiens']
10677	P53816	149	Phospholipase A and acyltransferase 3	Homo sapiens	['Homo sapiens', 'Homo sapiens']
16464	G3V547	149	Nuclear export mediator factor	Homo sapiens	['Homo sapiens']
11345	Q9NWW9	149	Phospholipase A and acyltransferase 2	Homo sapiens	['Homo sapiens']
1176	C9JU10	149	Threonine synthase like 2	Homo sapiens	['Homo sapiens']
3367	H0Y8Z6	149	ATPase cation transporting 13A2	Homo sapiens	['Homo sapiens']
3649	Q96KN1	149	Protein LRATD2	Homo sapiens	['Homo sapiens']
12873	H7C5U0	150	Dynamin 1	Homo sapiens	['Homo sapiens']
3911	K7EMQ3	150	Dynamin 2	Homo sapiens	['Homo sapiens']
4863	Q9UIS9	152	Methyl-CpG-binding domain protein 1	Homo sapiens	['Homo sapiens', 'Homo sapiens', 'Homo sapiens']
4453	A0A8I5KRZ3	155	protein-tyrosine-phosphatase	Homo sapiens	['Homo sapiens']
6651	A0A8I5KW48	155	Protein tyrosine phosphatase non-receptor type 11	Homo sapiens	['Homo sapiens']
16023	P01877	155	Immunoglobulin heavy constant alpha 2	Homo sapiens	['Homo sapiens']
7807	A0A0G2JMB2	155	Immunoglobulin heavy constant alpha 2	Homo sapiens	['Homo sapiens']
11594	A0A8I5QJ58	155	protein-tyrosine-phosphatase	Homo sapiens	['Homo sapiens']
12073	Q6PIU2	155	Neutral cholesterol ester hydrolase 1	Homo sapiens	['Homo sapiens']
8636	P22760	155	Arylacetamide deacetylase	Homo sapiens	['Homo sapiens']
13927	C9K0E9	155	Arylacetamide deacetylase	Homo sapiens	['Homo sapiens']
12584	A0A1W2PPU4	155	protein-tyrosine-phosphatase	Homo sapiens	['Homo sapiens']
14826	A0A8I5QL30	155	Protein tyrosine phosphatase non-receptor type 11	Homo sapiens	['Homo sapiens']
30	Q14534	155	Squalene monooxygenase	Homo sapiens	['Homo sapiens', 'Homo sapiens', 'Homo sapiens']
8344	A0A8I5KVS6	155	Protein tyrosine phosphatase non-receptor type 11	Homo sapiens	['Homo sapiens']
8213	Q06124	155	Tyrosine-protein phosphatase non-receptor type 11	Homo sapiens	['Homo sapiens']
13514	A0A0A0MTJ9	155	Neutral cholesterol ester hydrolase 1	Homo sapiens	['Homo sapiens', 'Homo sapiens']
441	Q5QPE8	156	Mitochondrial genome maintenance exonuclease 1	Homo sapiens	['Homo sapiens']
82	Q8WXE0	156	Caskin-2	Homo sapiens	['Homo sapiens']
7317	Q9BQP7	156	Mitochondrial genome maintenance exonuclease 1	Homo sapiens	['Homo sapiens']
9192	P48023	156	Tumor necrosis factor ligand superfamily member 6	Homo sapiens	['Homo sapiens']
1603	Q86WA9	157	Sodium-independent sulfate anion transporter	Homo sapiens	['Homo sapiens', 'Homo sapiens', 'Homo sapiens', 'Homo sapiens']
5437	Q9H2B4	157	Sulfate anion transporter 1	Homo sapiens	['Homo sapiens']
13424	Q9BXS9	157	Solute carrier family 26 member 6	Homo sapiens	['Homo sapiens', 'Homo sapiens']
2486	G3XAC1	157	Solute carrier family 26 member 6	Homo sapiens	['Homo sapiens', 'Homo sapiens']
7565	P01282	158	VIP peptides	Homo sapiens	['Homo sapiens']
2334	P18509	158	Pituitary adenylate cyclase-activating polypeptide	Homo sapiens	['Homo sapiens']
10973	H0Y763	158	Vasoactive intestinal peptide	Homo sapiens	['Homo sapiens']
6981	P01298	158	Pancreatic polypeptide prohormone	Homo sapiens	['Homo sapiens']
11823	P01303	158	Pro-neuropeptide Y	Homo sapiens	['Homo sapiens']
9505	J3KS63	159	CDK5 regulatory subunit associated protein 3	Homo sapiens	['Homo sapiens', 'Homo sapiens']
13515	J3QRM1	159	CDK5 regulatory subunit associated protein 3	Homo sapiens	['Homo sapiens']
12751	J3QL86	159	CDK5 regulatory subunit associated protein 3	Homo sapiens	['Homo sapiens']
9325	Q96JB5	159	CDK5 regulatory subunit-associated protein 3	Homo sapiens	['Homo sapiens', 'Homo sapiens', 'Homo sapiens']
6416	J3KRI2	159	CDK5 regulatory subunit associated protein 3	Homo sapiens	['Homo sapiens', 'Homo sapiens', 'Homo sapiens']
15760	J3QQY1	159	CDK5 regulatory subunit associated protein 3	Homo sapiens	['Homo sapiens']
13875	Q9BW61	160	DET1- and DDB1-associated protein 1	Homo sapiens	['Homo sapiens']
606	P29320	160	Ephrin type-A receptor 3	Homo sapiens	['Homo sapiens', 'Homo sapiens']
1841	B1AKC9	160	receptor protein-tyrosine kinase	Homo sapiens	['Homo sapiens']
11187	Q6P4F2	160	Ferredoxin-2, mitochondrial	Homo sapiens	['Homo sapiens']
1658	E9PG71	160	receptor protein-tyrosine kinase	Homo sapiens	['Homo sapiens', 'Homo sapiens', 'Homo sapiens', 'Homo sapiens', 'Homo sapiens']
6758	Q92530	162	Proteasome inhibitor PI31 subunit	Homo sapiens	['Homo sapiens', 'Homo sapiens']
10925	G5E9W8	162	Glycogenin 1	Homo sapiens	['Homo sapiens']
9412	Q9UL12	162	Sarcosine dehydrogenase, mitochondrial	Homo sapiens	['Homo sapiens', 'Homo sapiens']
5408	Q5QPM7	162	Proteasome inhibitor PI31 subunit	Homo sapiens	['Homo sapiens']
7672	Q68CQ7	162	Glycosyltransferase 8 domain-containing protein 1	Homo sapiens	['Homo sapiens', 'Homo sapiens']
3615	C9JQ42	162	Glycogenin 1	Homo sapiens	['Homo sapiens']
14884	Q9H1C3	162	Glycosyltransferase 8 domain-containing protein 2	Homo sapiens	['Homo sapiens']
16497	P46976	162	Glycogenin-1	Homo sapiens	['Homo sapiens']
13262	C9JXC3	163	O-acyl-ADP-ribose deacylase 1	Homo sapiens	['Homo sapiens']
10990	Q9Y530	163	ADP-ribose glycohydrolase OARD1	Homo sapiens	['Homo sapiens', 'Homo sapiens']
383	A0A7I2YQF0	163	MacroH2A.2 histone	Homo sapiens	['Homo sapiens']
15219	B4DJC3	163	Histone H2A	Homo sapiens	['Homo sapiens']
12994	A1Z1Q3	163	ADP-ribose glycohydrolase MACROD2	Homo sapiens	['Homo sapiens', 'Homo sapiens']
1682	A0A7I2V4W8	163	MacroH2A.2 histone	Homo sapiens	['Homo sapiens']
5960	H0YNN4	165	Complex I intermediate-associated protein 30, mitochondrial	Homo sapiens	['Homo sapiens', 'Homo sapiens', 'Homo sapiens']
6346	Q9Y375	165	Complex I intermediate-associated protein 30, mitochondrial	Homo sapiens	['Homo sapiens', 'Homo sapiens']
15822	H0YL22	165	Complex I intermediate-associated protein 30, mitochondrial	Homo sapiens	['Homo sapiens']
16249	H0YCY7	166	ribonucleoside-diphosphate reductase	Homo sapiens	['Homo sapiens']
6360	E9PP77	166	Ribonucleotide reductase catalytic subunit M1	Homo sapiens	['Homo sapiens']
5175	Q9NXN4	167	Ganglioside-induced differentiation-associated protein 2	Homo sapiens	['Homo sapiens']
15968	H7C1Q8	168	DIS3 like 3'-5' exoribonuclease 2	Homo sapiens	['Homo sapiens']
790	H7C036	168	DIS3 like 3'-5' exoribonuclease 2	Homo sapiens	['Homo sapiens']
2714	E7EUT5	168	Glyceraldehyde-3-phosphate dehydrogenase	Homo sapiens	['Homo sapiens']
13752	B4DRC1	169	Mitochondrial ribosome associated GTPase 2	Homo sapiens	['Homo sapiens']
13079	F8WBB5	169	GTP binding protein 10	Homo sapiens	['Homo sapiens']
13916	H7C3B2	170	Sulfatase modifying factor 2	Homo sapiens	['Homo sapiens']
14432	E9PG02	170	Sulfatase modifying factor 2	Homo sapiens	['Homo sapiens', 'Homo sapiens']
5784	C9JL30	170	Sulfatase modifying factor 2	Homo sapiens	['Homo sapiens']
9015	X6RAV4	170	Protein kinase cAMP-dependent type I regulatory subunit alpha	Homo sapiens	['Homo sapiens']
9727	F8WES7	170	Sulfatase modifying factor 2	Homo sapiens	['Homo sapiens']
3642	E9PBT8	170	Sulfatase modifying factor 2	Homo sapiens	['Homo sapiens', 'Homo sapiens']
9309	F8WA42	170	Sulfatase modifying factor 2	Homo sapiens	['Homo sapiens']
11592	F8WEV7	170	Sulfatase modifying factor 2	Homo sapiens	['Homo sapiens']
13103	K7EMZ6	170	Protein kinase cAMP-dependent type I regulatory subunit alpha	Homo sapiens	['Homo sapiens']
7743	Q8NBJ7	170	Inactive C-alpha-formylglycine-generating enzyme 2	Homo sapiens	['Homo sapiens', 'Homo sapiens', 'Homo sapiens']
1010	A0A494C1B1	170	Sulfatase modifying factor 2	Homo sapiens	['Homo sapiens', 'Homo sapiens']
141	A0A3B3IU34	171	hydroxymethylbilane synthase	Homo sapiens	['Homo sapiens', 'Homo sapiens']
12798	F5H226	171	hydroxymethylbilane synthase	Homo sapiens	['Homo sapiens']
2998	Q8TE85	171	Grainyhead-like protein 3 homolog	Homo sapiens	['Homo sapiens', 'Homo sapiens']
3099	Q8NE86	171	Calcium uniporter protein, mitochondrial	Homo sapiens	['Homo sapiens']
14074	Q9NZI5	171	Grainyhead-like protein 1 homolog	Homo sapiens	['Homo sapiens']
2009	Q99707	171	Methionine synthase	Homo sapiens	['Homo sapiens', 'Homo sapiens', 'Homo sapiens', 'Homo sapiens']
9837	A0A3B3IU56	171	hydroxymethylbilane synthase	Homo sapiens	['Homo sapiens']
15984	A0A0B4J1R1	172	MYC proto-oncogene, bHLH transcription factor	Homo sapiens	['Homo sapiens']
10	Q9HDC9	172	Adipocyte plasma membrane-associated protein	Homo sapiens	['Homo sapiens', 'Homo sapiens']
15608	Q8N6M6	172	Aminopeptidase O	Homo sapiens	['Homo sapiens']
15621	A0A0A0MSU0	172	Aminopeptidase O (putative)	Homo sapiens	['Homo sapiens']
7993	A0A087X255	173	RING-type E3 ubiquitin transferase	Homo sapiens	['Homo sapiens', 'Homo sapiens']
9418	O00469	174	Procollagen-lysine,2-oxoglutarate 5-dioxygenase 2	Homo sapiens	['Homo sapiens']
13431	H7C2S8	174	Procollagen-lysine,2-oxoglutarate 5-dioxygenase 3	Homo sapiens	['Homo sapiens']
16596	Q7L4I2	174	Arginine/serine-rich coiled-coil protein 2	Homo sapiens	['Homo sapiens']
10127	E7ETU9	174	procollagen-lysine 5-dioxygenase	Homo sapiens	['Homo sapiens', 'Homo sapiens', 'Homo sapiens']
9856	C9JXZ0	174	procollagen-lysine 5-dioxygenase	Homo sapiens	['Homo sapiens']
5119	O60568	174	Multifunctional procollagen lysine hydroxylase and glycosyltransferase LH3	Homo sapiens	['Homo sapiens']
5787	H7C0G1	174	Transmembrane protein 245	Homo sapiens	['Homo sapiens']
338	Q9H330	174	Transmembrane protein 245	Homo sapiens	['Homo sapiens']
3348	C9JWS9	176	Chromobox 1	Homo sapiens	['Homo sapiens']
16334	C9J6K3	176	Chromobox 8	Homo sapiens	['Homo sapiens']
5606	F8WCW6	176	Chromobox 4	Homo sapiens	['Homo sapiens']
10091	S4R2Y4	176	Chromobox 3	Homo sapiens	['Homo sapiens']
14155	A0A1B0GU59	176	Chromodomain helicase DNA binding protein 2	Homo sapiens	['Homo sapiens']
15845	A0A0D9SFA3	176	Chromodomain helicase DNA binding protein 2	Homo sapiens	['Homo sapiens']
6155	C9JMM0	176	Chromobox 3	Homo sapiens	['Homo sapiens']
10296	A0A0D9SFV8	176	Chromodomain helicase DNA binding protein 2	Homo sapiens	['Homo sapiens']
4639	A0A0D9SGK0	176	Chromodomain helicase DNA binding protein 2	Homo sapiens	['Homo sapiens']
11151	A0A8V8TR03	176	Chromodomain helicase DNA binding protein 2	Homo sapiens	['Homo sapiens']
421	B0QYP3	176	Chromobox 7	Homo sapiens	['Homo sapiens']
14026	F8VNY3	176	Chromobox 5	Homo sapiens	['Homo sapiens']
9490	H7BXV0	176	Phosphotransferase	Homo sapiens	['Homo sapiens']
11097	A0A1B0GX02	177	MFNG O-fucosylpeptide 3-beta-N-acetylglucosaminyltransferase	Homo sapiens	['Homo sapiens']
5905	O00587	177	Beta-1,3-N-acetylglucosaminyltransferase manic fringe	Homo sapiens	['Homo sapiens', 'Homo sapiens']
8703	J3QQU0	177	Impact RWD domain protein	Homo sapiens	['Homo sapiens']
12002	Q8IWE4	177	DCN1-like protein 3	Homo sapiens	['Homo sapiens']
16199	Q9NS00	177	Glycoprotein-N-acetylgalactosamine 3-beta-galactosyltransferase 1	Homo sapiens	['Homo sapiens']
3873	H0YDR3	177	Tetratricopeptide repeat domain 9C	Homo sapiens	['Homo sapiens']
275	Q8N6N2	177	Tetratricopeptide repeat protein 9B	Homo sapiens	['Homo sapiens']
10830	F8WE05	177	MFNG O-fucosylpeptide 3-beta-N-acetylglucosaminyltransferase	Homo sapiens	['Homo sapiens']
7547	H0YCN4	177	DCN1-like protein	Homo sapiens	['Homo sapiens']
505	Q9BTE7	177	DCN1-like protein 5	Homo sapiens	['Homo sapiens']
10592	Q6P3X3	177	Tetratricopeptide repeat protein 27	Homo sapiens	['Homo sapiens']
2553	Q8NES3	177	Beta-1,3-N-acetylglucosaminyltransferase lunatic fringe	Homo sapiens	['Homo sapiens']
13252	H7C178	177	Tetratricopeptide repeat protein 27	Homo sapiens	['Homo sapiens']
10204	F8WE21	177	MFNG O-fucosylpeptide 3-beta-N-acetylglucosaminyltransferase	Homo sapiens	['Homo sapiens']
13520	A0A0A0MTJ1	177	FKBP prolyl isomerase 8	Homo sapiens	['Homo sapiens']
9104	A9UJP9	177	MFNG O-fucosylpeptide 3-beta-N-acetylglucosaminyltransferase	Homo sapiens	['Homo sapiens']
12986	E9PM04	177	DCN1-like protein	Homo sapiens	['Homo sapiens']
2898	P04062	178	Lysosomal acid glucosylceramidase	Homo sapiens	['Homo sapiens']
15572	Q14696	179	LRP chaperone MESD	Homo sapiens	['Homo sapiens']
12975	H0YLI4	179	LRP chaperone MESD	Homo sapiens	['Homo sapiens']
13736	H0YAT2	180	Mitochondrial ribosomal protein S28	Homo sapiens	['Homo sapiens']
4646	Q9UHA4	180	Ragulator complex protein LAMTOR3	Homo sapiens	['Homo sapiens']
10359	G3XAM1	180	Zinc finger CCHC-type containing 10	Homo sapiens	['Homo sapiens']
3729	U3KQQ8	180	Mitochondrial ribosomal protein S28	Homo sapiens	['Homo sapiens']
16186	E5RGC7	180	Mitochondrial ribosomal protein S28	Homo sapiens	['Homo sapiens']
15937	A0A8Q3WKJ6	180	RNA methyltransferase	Homo sapiens	['Homo sapiens']
6877	D6R9G7	180	Zinc finger CCHC-type containing 10	Homo sapiens	['Homo sapiens', 'Homo sapiens']
10654	Q9Y2Q9	180	Small ribosomal subunit protein bS1m	Homo sapiens	['Homo sapiens']
801	E5RFH3	180	Mitochondrial ribosomal protein S28	Homo sapiens	['Homo sapiens', 'Homo sapiens']
15151	Q8TBK6	180	Zinc finger CCHC domain-containing protein 10	Homo sapiens	['Homo sapiens']
11417	B3KVL5	180	Zinc finger CCHC-type containing 10	Homo sapiens	['Homo sapiens']
9684	Q8N9Q2	180	Protein SREK1IP1	Homo sapiens	['Homo sapiens']
12785	H7C5V3	180	Mitochondrial ribosomal protein S28	Homo sapiens	['Homo sapiens']
10388	Q7Z5W3	180	RNA 5'-monophosphate methyltransferase	Homo sapiens	['Homo sapiens']
7577	H0YM31	181	phosphoenolpyruvate carboxykinase (GTP)	Homo sapiens	['Homo sapiens']
[truncated: 14,670 more rows]

## Sheet: Uniref90BacterialClusters
	BacterialCluster	Degree	ClusterName	Organism	MembersOrg
346737	A0A7X1P5W1	1	CHAT domain-containing protein	Betaproteobacteria bacterium	['Betaproteobacteria bacterium']
334311	A0A6A7MDU6	1	Sigma-70 family RNA polymerase sigma factor	Rhodospirillales bacterium	['Rhodospirillales bacterium']
334310	A0A4Q5XT33	1	Transcriptional regulator	Alphaproteobacteria bacterium	['Alphaproteobacteria bacterium']
334309	A0A1Y4RKD3	1	RNA polymerase subunit sigma-70	Lachnoclostridium sp. An14	['Lachnoclostridium sp. An14', 'Fournierella massiliensis']
334308	E7G6R7	1	RNA polymerase ECF-type sigma factor	Coprobacillus cateniformis	['Coprobacillus cateniformis']
334307	A0A1Y4RFB8	1	RNA polymerase sigma-70 region 2 domain-containing protein	Lachnoclostridium sp. An138	['Lachnoclostridium sp. An138']
334306	A0A9D3AJ73	1	RNA polymerase sigma factor SigI	Merdimonas faecis	['Merdimonas faecis']
334305	A0A2D6VGV4	1	RNA polymerase sigma-70 region 2 domain-containing protein	Opitutae bacterium	['Opitutae bacterium']
334304	A0A1W2AC72	1	RNA polymerase sigma factor, sigma-70 family	Clostridiales bacterium	['Clostridiales bacterium']
334303	R5NL78	1	RNA polymerase sigma-24 subunit ECF subfamily	Eubacterium sp. CAG:603	['Eubacterium sp. CAG:603']
334302	A0A848C1E3	1	RNA polymerase sigma factor SigS	Fusobacterium sp. FSA-380-WT-3A	['Fusobacterium sp. FSA-380-WT-3A']
334301	A0A930Q9Y4	1	Sigma-70 family RNA polymerase sigma factor	Selenomonas artemidis	['Selenomonas artemidis']
334300	R7EPQ4	1	RNA polymerase factor sigma-70	Anaerotruncus sp. CAG:390	['Anaerotruncus sp. CAG:390']
334299	A0A1Y3TUP2	1	RNA polymerase sigma-70 region 2 domain-containing protein	Anaerotignum lactatifermentans	['Anaerotignum lactatifermentans']
334298	A0A0A6Q219	1	RNA polymerase sigma factor SigI	Clostridium butyricum	['Clostridium butyricum']
334297	A0A9D3AJP6	1	RNA polymerase sigma-70 region 2 domain-containing protein	Merdimonas faecis	['Merdimonas faecis']
334296	A0A1Y4GJ04	1	Flagellar biosynthesis protein FliA	Cloacibacillus sp. An23	['Cloacibacillus sp. An23']
334295	A0A2A7MGD2	1	RNA polymerase sigma factor YlaC	Clostridium neonatale	['Clostridium neonatale']
334294	C6JQW9	1	RNA polymerase sigma factor SigS	Fusobacterium varium ATCC 27725	['Fusobacterium varium ATCC 27725']
334293	A0A2V2FVY4	1	RNA polymerase sigma factor (Sigma-70 family)	Dielma fastidiosa	['Dielma fastidiosa']
334292	R6T752	1	RNA polymerase sigma factor	Oscillibacter sp. CAG:155	['Oscillibacter sp. CAG:155']
334291	A0A413AKD9	1	Sigma-70 family RNA polymerase sigma factor	Enterococcus asini	['Enterococcus asini']
334290	A0A2D6VJJ7	1	RNA polymerase sigma-70 region 2 domain-containing protein	Opitutae bacterium	['Opitutae bacterium']
334289	U2KF98	1	Sigma-70 region 2	Ruminococcus callidus ATCC 27760	['Ruminococcus callidus ATCC 27760']
334288	A0A2A2ILA8	1	RNA polymerase sigma factor SigS	Megasphaera sp. ASD88	['Megasphaera sp. ASD88']
334287	A9KLJ5	1	RNA polymerase, sigma-24 subunit, ECF subfamily	Lachnoclostridium phytofermentans (strain ATCC 700394 / DSM 18823 / ISDg)	['Lachnoclostridium phytofermentans (strain ATCC 700394 / DSM 18823 / ISDg)']
334286	R6XIY4	1	RNA polymerase sigma factor	Prevotella sp. CAG:732	['Prevotella sp. CAG:732']
334285	A0A4Q6B0H2	1	Sigma-70 family RNA polymerase sigma factor	Pseudomonadota bacterium	['Pseudomonadota bacterium']
334312	R6XFZ1	1	Sigma-70 region 2	Prevotella sp. CAG:732	['Prevotella sp. CAG:732']
334284	A9KSM2	1	RNA polymerase, sigma-24 subunit, ECF subfamily	Lachnoclostridium phytofermentans (strain ATCC 700394 / DSM 18823 / ISDg)	['Lachnoclostridium phytofermentans (strain ATCC 700394 / DSM 18823 / ISDg)']
334313	A0A1X1FCY4	1	RNA polymerase sigma-H factor	Lentilactobacillus parabuchneri	['Lentilactobacillus parabuchneri']
334315	R6W626	1	RNA polymerase sigma-70 region 2 domain-containing protein	Ruminococcus sp. CAG:382	['Ruminococcus sp. CAG:382']
334342	R5EAZ7	1	RNA polymerase sigma 30 subunit SigH	Clostridium sp. CAG:590	['Clostridium sp. CAG:590']
334341	R6WW68	1	RNA polymerase sigma-70 region 2 domain-containing protein	Alistipes sp. CAG:268	['Alistipes sp. CAG:268']
334340	R6YIL7	1	RNA polymerase sigma-70 region 2 domain-containing protein	Roseburia sp. CAG:309	['Roseburia sp. CAG:309']
334339	V2YBR2	1	RNA polymerase sigma factor SigS	Firmicutes bacterium ASF500	['Firmicutes bacterium ASF500']
334338	R6GM50	1	RNA polymerase sigma factor SigS	Oscillibacter sp. CAG:241	['Oscillibacter sp. CAG:241']
334337	A0A1Y4NG36	1	RNA polymerase subunit sigma	Anaeromassilibacillus sp. An172	['Anaeromassilibacillus sp. An172']
334336	A0A6A7LZ73	1	RNA polymerase sigma-70 region 2 domain-containing protein	Rhodospirillales bacterium	['Rhodospirillales bacterium']
334335	A0A415E8H6	1	RNA polymerase sigma factor	Emergencia timonensis	['Emergencia timonensis']
334334	R5PTD0	1	RNA polymerase sigma-24 subunit ECF subfamily protein	Ruminococcus sp. CAG:724	['Ruminococcus sp. CAG:724']
334333	R5V3V0	1	RNA polymerase sigma-70 factor ECF subfamily	Firmicutes bacterium CAG:631	['Firmicutes bacterium CAG:631']
334332	A0A6A7M0P6	1	RNA polymerase sigma-70 region 2 domain-containing protein	Rhodospirillales bacterium	['Rhodospirillales bacterium']
334331	A0A4Q5XJR4	1	RNA polymerase sigma factor	Alphaproteobacteria bacterium	['Alphaproteobacteria bacterium']
334330	A0A1Y4RR84	1	RNA polymerase sigma factor SigI	Lachnoclostridium sp. An138	['Lachnoclostridium sp. An138']
334329	A0A0K0G9F8	1	RNA polymerase sigma factor SigI	Bacilli bacterium VT-13-104	['Bacilli bacterium VT-13-104']
334328	A0A174KPP0	1	RNA polymerase sigma factor SigI	Clostridium disporicum	['Clostridium disporicum']
334327	A0A173Z316	1	Stage 0 sporulation protein H	Coprococcus eutactus	['Coprococcus eutactus']
334326	A0A512TQX4	1	RNA polymerase sigma factor	Clostridium butyricum	['Clostridium butyricum']
334325	A0A0W7YSE9	1	RNA polymerase sigma-70 region 2 domain-containing protein	Comamonas kerstersii	['Comamonas kerstersii']
334324	A0A1Q6H6B1	1	RNA polymerase subunit sigma-70	Bacteroides sp. 43_108	['Bacteroides sp. 43_108']
334323	R5D6E9	1	RNA polymerase sigma factor	Firmicutes bacterium CAG:555	['Firmicutes bacterium CAG:555']
334322	R5N7T6	1	RNA polymerase sigma factor SigS	Firmicutes bacterium CAG:884	['Firmicutes bacterium CAG:884']
334321	R7FZ40	1	RNA polymerase sigma-70 region 2 domain-containing protein	Eubacterium sp. CAG:841	['Eubacterium sp. CAG:841']
334320	A0A2A7MLW2	1	Sigma-70 family RNA polymerase sigma factor	Clostridium neonatale	['Clostridium neonatale']
334319	A0A929L9H9	1	Sigma-70 family RNA polymerase sigma factor	Erysipelotrichaceae bacterium RD49	['Erysipelotrichaceae bacterium RD49']
334318	A0A379CK20	1	RNA polymerase sigma factor SigS	Peptostreptococcus anaerobius	['Peptostreptococcus anaerobius']
334317	A0A0F5JG95	1	RNA polymerase sigma-70 region 2 domain-containing protein	Parabacteroides gordonii MS-1 = DSM 23371	['Parabacteroides gordonii MS-1 = DSM 23371']
334316	A0A1M6KJD6	1	RNA polymerase sigma factor, sigma-70 family	Bacteroides stercorirosoris	['Bacteroides stercorirosoris']
334314	L1QM17	1	Sigma-70 region 2	Clostridium celatum DSM 1785	['Clostridium celatum DSM 1785']
334283	A0A1B8RSQ6	1	RNA polymerase sigma-70 region 2 domain-containing protein	Clostridium paraputrificum	['Clostridium paraputrificum']
334282	V2ZGE8	1	RNA polymerase sigma-70 region 2 domain-containing protein	Firmicutes bacterium ASF500	['Firmicutes bacterium ASF500']
334281	R7FTK7	1	RNA polymerase sigma factor	Eubacterium sp. CAG:841	['Eubacterium sp. CAG:841']
334248	V2ZIV9	1	RNA polymerase sigma-70 region 2 domain-containing protein	Firmicutes bacterium ASF500	['Firmicutes bacterium ASF500']
334247	R6TET5	1	RNA polymerase sigma factor SigS	Oscillibacter sp. CAG:155	['Oscillibacter sp. CAG:155']
334246	A0A1K1NE05	1	RNA polymerase sigma factor, sigma-70 family	Prevotellaceae bacterium HUN156	['Prevotellaceae bacterium HUN156']
334245	A0A921HX25	1	RNA polymerase sigma factor	Mediterranea massiliensis	['Mediterranea massiliensis']
334244	A0A1Y3VU93	1	RNA polymerase sigma-70 region 2 domain-containing protein	Butyricimonas sp. An62	['Butyricimonas sp. An62']
334243	R5MWT7	1	RNA polymerase sigma factor SigS	Mycoplasma sp. CAG:956	['Mycoplasma sp. CAG:956']
334242	A0A1Y4R877	1	RNA polymerase sigma factor SigI	Lachnoclostridium sp. An14	['Lachnoclostridium sp. An14']
334241	A0A833CBM7	1	RNA polymerase sporulation sigma factor SigH	Veillonella seminalis	['Veillonella seminalis']
334240	A0A173ZVY5	1	ECF subfamily RNA polymerase sigma-24 factor	Clostridium disporicum	['Clostridium disporicum']
334239	A0A3D8HCX4	1	RNA polymerase subunit sigma	Parabacteroides acidifaciens	['Parabacteroides acidifaciens']
334238	R5V4P5	1	RNA polymerase sigma-70 factor ECF subfamily	Firmicutes bacterium CAG:631	['Firmicutes bacterium CAG:631']
334237	A0A2S0KRT5	1	RNA polymerase sigma-70 region 2 domain-containing protein	Victivallales bacterium CCUG 44730	['Victivallales bacterium CCUG 44730']
334236	A0A1Y4H6G9	1	RNA polymerase sigma-70 region 2 domain-containing protein	Anaerofilum sp. An201	['Anaerofilum sp. An201']
334235	A0A173S5X6	1	RNA polymerase sigma factor sigM	Blautia hydrogenotrophica	['Blautia hydrogenotrophica']
334234	A0A2S0KWE9	1	RNA polymerase sigma-70 region 2 domain-containing protein	Victivallales bacterium CCUG 44730	['Victivallales bacterium CCUG 44730']
334233	A0A414PP31	1	RNA polymerase sigma factor SigS	Fusobacterium mortiferum	['Fusobacterium mortiferum']
334232	L1Q9Q5	1	RNA polymerase sigma factor SigI	Clostridium celatum DSM 1785	['Clostridium celatum DSM 1785']
334231	A0A0E3UI15	1	RNA polymerase sigma-70 region 2 domain-containing protein	Verrucomicrobia bacterium IMCC26134	['Verrucomicrobia bacterium IMCC26134']
334230	A0A925RPI3	1	Sigma-70 family RNA polymerase sigma factor	Akkermansiaceae bacterium	['Akkermansiaceae bacterium']
334229	A0A415DSS6	1	Sigma-70 family RNA polymerase sigma factor	Emergencia timonensis	['Emergencia timonensis']
334228	A0A925RSL6	1	Sigma-70 family RNA polymerase sigma factor	Akkermansiaceae bacterium	['Akkermansiaceae bacterium']
334227	A0A7X1TUT1	1	RNA polymerase sigma-70 region 2 domain-containing protein	Betaproteobacteria bacterium	['Betaproteobacteria bacterium']
334226	A0A2S0KQW1	1	RNA polymerase sigma-70 region 2 domain-containing protein	Victivallales bacterium CCUG 44730	['Victivallales bacterium CCUG 44730']
334225	C6JI09	1	Sigma-70 region 2	Fusobacterium varium ATCC 27725	['Fusobacterium varium ATCC 27725']
334224	R6WLF5	1	RNA polymerase sigma factor SigS	Ruminococcus sp. CAG:382	['Ruminococcus sp. CAG:382']
334223	A0A3D8HBP4	1	RNA polymerase sigma factor	Parabacteroides acidifaciens	['Parabacteroides acidifaciens']
334222	A0A6A7MCF3	1	Sigma-70 family RNA polymerase sigma factor	Rhodospirillales bacterium	['Rhodospirillales bacterium']
334249	A0A174H9T5	1	RNA polymerase sigma factor, sigma-70 family	Bacteroides finegoldii	['Bacteroides finegoldii']
334250	C6JPG8	1	RNA polymerase sigma factor SigS	Fusobacterium varium ATCC 27725	['Fusobacterium varium ATCC 27725']
334251	A0A943U5E7	1	Sigma-70 family RNA polymerase sigma factor	Akkermansia sp	['Akkermansia sp']
334252	R5D4A1	1	Sigma-70 region 2	Firmicutes bacterium CAG:555	['Firmicutes bacterium CAG:555']
334280	R5VQN4	1	Putative RNA polymerase sigma-H factor	Firmicutes bacterium CAG:631	['Firmicutes bacterium CAG:631']
334279	A0A415E128	1	Sigma-70 family RNA polymerase sigma factor	Emergencia timonensis	['Emergencia timonensis']
334278	A0A512TJW0	1	RNA polymerase sigma-70 region 2 domain-containing protein	Clostridium butyricum	['Clostridium butyricum']
334277	A0A4R1R7Z2	1	RNA polymerase sigma factor SigI	Fournierella massiliensis	['Fournierella massiliensis']
334276	A0A2Z4U7B4	1	RNA polymerase sigma factor SigI	Blautia argi	['Blautia argi']
334275	R6R7Z4	1	RNA polymerase sigma-70 factor ECF subfamily	Firmicutes bacterium CAG:449	['Firmicutes bacterium CAG:449']
334274	A0A3D8H9V5	1	RNA polymerase subunit sigma-70	Parabacteroides acidifaciens	['Parabacteroides acidifaciens']
334273	A0A848C3G4	1	RNA polymerase sigma-70 region 2 domain-containing protein	Fusobacterium sp. FSA-380-WT-3A	['Fusobacterium sp. FSA-380-WT-3A']
334272	H1CZM8	1	RNA polymerase sigma-70 region 2 domain-containing protein	Dialister succinatiphilus YIT 11850	['Dialister succinatiphilus YIT 11850']
334271	A0A2A7MID5	1	RNA polymerase sigma factor RpoH	Clostridium neonatale	['Clostridium neonatale']
334270	R7BF98	1	RNA polymerase sigma-70 region 2 domain-containing protein	Firmicutes bacterium CAG:882	['Firmicutes bacterium CAG:882']
334269	A0A2S0KSG9	1	RNA polymerase sigma-70 region 2 domain-containing protein	Victivallales bacterium CCUG 44730	['Victivallales bacterium CCUG 44730']
334268	R6VC39	1	RNA polymerase sigma-70 factor ECF subfamily	Roseburia sp. CAG:380	['Roseburia sp. CAG:380']
334343	A0A1M6QWE3	1	RNA polymerase sigma factor SigS	Megasphaera elsdenii	['Megasphaera elsdenii']
334267	A0A1Y4RDM5	1	RNA polymerase subunit sigma-70	Lachnoclostridium sp. An138	['Lachnoclostridium sp. An138']
334265	A0A512TQJ4	1	RNA polymerase sigma-70 region 2 domain-containing protein	Clostridium butyricum	['Clostridium butyricum']
334264	R6S3X7	1	RNA polymerase sigma-70 factor ECF subfamily	Firmicutes bacterium CAG:449	['Firmicutes bacterium CAG:449']
334263	R5NK31	1	RNA polymerase sigma factor SigS	Eubacterium sp. CAG:603	['Eubacterium sp. CAG:603']
334262	R5E4K2	1	RNA polymerase sigma-70 region 2 domain-containing protein	Clostridium sp. CAG:590	['Clostridium sp. CAG:590']
334261	A0A397S7E1	1	Sigma-70-like protein	Anaeroplasma bactoclasticum	['Anaeroplasma bactoclasticum']
334260	A0A512TL27	1	Sigma-70 family RNA polymerase sigma factor	Clostridium butyricum	['Clostridium butyricum']
334259	U2LVK5	1	Sigma-70 region 2	Ruminococcus callidus ATCC 27760	['Ruminococcus callidus ATCC 27760']
334258	H1DHX3	1	Sigma-70 family RNA polymerase sigma factor	Odoribacter laneus YIT 12061	['Odoribacter laneus YIT 12061']
334257	R6V601	1	HTH cro/C1-type domain-containing protein	Roseburia sp. CAG:380	['Roseburia sp. CAG:380']
334256	R6R902	1	RNA polymerase sigma-70 region 2 domain-containing protein	Firmicutes bacterium CAG:449	['Firmicutes bacterium CAG:449']
334255	A0A4R1QVU8	1	RNA polymerase sigma factor (Sigma-70 family)	Fournierella massiliensis	['Fournierella massiliensis']
334254	C0C441	1	Sigma-70 region 2	[Clostridium] hylemonae DSM 15053	['[Clostridium] hylemonae DSM 15053']
334253	A0A848BYZ6	1	RNA polymerase sigma factor SigS	Megasphaera hexanoica	['Megasphaera hexanoica']
334266	V2YCZ6	1	RNA polymerase sigma-70 region 2 domain-containing protein	Firmicutes bacterium ASF500	['Firmicutes bacterium ASF500']
334221	A0A7X1P2H8	1	RNA polymerase sigma factor	Betaproteobacteria bacterium	['Betaproteobacteria bacterium']
334344	A0A1B2I4J4	1	RNA polymerase sigma factor SigS	Cloacibacillus porcorum	['Cloacibacillus porcorum']
334574	D4JZQ6	1	Probable 2-(5''-triphosphoribosyl)-3'-dephosphocoenzyme-A synthase	Faecalibacterium prausnitzii L2-6	['Faecalibacterium prausnitzii L2-6']
334664	A7I0X2	1	Putative ABC transport system periplasmic substrate-binding protein	Campylobacter hominis (strain ATCC BAA-381 / LMG 19568 / NCTC 13146 / CH001A)	['Campylobacter hominis (strain ATCC BAA-381 / LMG 19568 / NCTC 13146 / CH001A)']
334663	A0A6A7M461	1	MCE family protein	Rhodospirillales bacterium	['Rhodospirillales bacterium']
334662	E8LIV8	1	Mce/MlaD domain-containing protein	Succinatimonas hippei (strain DSM 22608 / JCM 16073 / KCTC 15190 / YIT 12066)	['Succinatimonas hippei (strain DSM 22608 / JCM 16073 / KCTC 15190 / YIT 12066)']
334661	A0A3C0CA78	1	Mce/MlaD domain-containing protein	Succinivibrionaceae bacterium	['Succinivibrionaceae bacterium']
334660	A0A1Q8YN50	1	MCE family protein	Klebsiella michiganensis	['Klebsiella michiganensis']
334659	R5RCH3	1	Mce related family protein	Proteobacteria bacterium CAG:495	['Proteobacteria bacterium CAG:495']
334658	A0A3N2MDF0	1	MCE family protein	Muribaculaceae bacterium Isolate-104	['Muribaculaceae bacterium Isolate-104']
334657	A0A2A2MAJ2	1	Outer membrane lipid asymmetry maintenance protein MlaD	Hafnia paralvei	['Hafnia paralvei']
334656	A0A833C9Z2	1	MCE family protein	Veillonella seminalis	['Veillonella seminalis']
334655	R9IFA7	1	MCE family protein	Phocaeicola sartorii	['Phocaeicola sartorii']
334654	A0A0B7GGZ6	1	ABC transporter periplasmic substrate-binding protein	Klebsiella variicola	['Klebsiella variicola', 'Klebsiella aerogenes']
334653	R5QMG9	1	Mammalian cell entry related	Proteobacteria bacterium CAG:495	['Proteobacteria bacterium CAG:495']
334652	R7J9B7	1	Mce/MlaD domain-containing protein	Parabacteroides sp. CAG:409	['Parabacteroides sp. CAG:409']
334651	G1UYX5	1	Mce/MlaD domain-containing protein	Bilophila sp. 4_1_30	['Bilophila sp. 4_1_30']
334650	A0A1K1MWB4	1	Phospholipid/cholesterol/gamma-HCH transport system substrate-binding protein	Prevotellaceae bacterium HUN156	['Prevotellaceae bacterium HUN156']
334649	A0A7X1TW37	1	MCE family protein	Betaproteobacteria bacterium	['Betaproteobacteria bacterium']
334648	A0A2S0KXI8	1	Mce/MlaD domain-containing protein	Victivallales bacterium CCUG 44730	['Victivallales bacterium CCUG 44730']
334647	A0A2D6VI01	1	Outer membrane lipid asymmetry maintenance protein MlaD	Opitutae bacterium	['Opitutae bacterium']
334646	A0A3C0CAD8	1	Outer membrane lipid asymmetry maintenance protein MlaD	Succinivibrionaceae bacterium	['Succinivibrionaceae bacterium']
334645	A0A1Y4DAW3	1	Mammalian cell entry protein	Parabacteroides sp. An277	['Parabacteroides sp. An277']
334644	A0A1Y4HGL0	1	Mammalian cell entry protein	Mediterranea sp. An20	['Mediterranea sp. An20']
334643	A0A925SAT2	1	MCE family protein	Candidatus Melainabacteria bacterium	['Candidatus Melainabacteria bacterium']
334642	A0A1M4XBJ4	1	Phospholipid/cholesterol/gamma-HCH transport system substrate-binding protein	Bacteroides faecichinchillae	['Bacteroides faecichinchillae']
334641	A0A0M3F4H7	1	Mce/MlaD domain-containing protein	Enterobacter cloacae	['Enterobacter cloacae']
334640	K1IQ67	1	Mce/MlaD domain-containing protein	Aeromonas veronii AMC34	['Aeromonas veronii AMC34']
334639	A0A227KPF8	1	ABC transporter substrate-binding protein	Turicimonas muris	['Turicimonas muris']
334638	A0A2D6VJH0	1	Mce/MlaD domain-containing protein	Opitutae bacterium	['Opitutae bacterium']
334665	F3PNG6	1	Mce/MlaD domain-containing protein	Bacteroides fluxus YIT 12057	['Bacteroides fluxus YIT 12057']
334637	B7LR60	1	Toluene transporter subunit: membrane component of ABC superfamily	Escherichia fergusonii (strain ATCC 35469 / DSM 13698 / CCUG 18766 / IAM 14443 / JCM 21226 / LMG 7866 / NBRC 102419 / NCTC 12128 / CDC 0568-73)	['Escherichia fergusonii (strain ATCC 35469 / DSM 13698 / CCUG 18766 / IAM 14443 / JCM 21226 / LMG 7866 / NBRC 102419 / NCTC 12128 / CDC 0568-73)']
334666	A0A921DSL8	1	Outer membrane lipid asymmetry maintenance protein MlaD	Mailhella massiliensis	['Mailhella massiliensis']
334668	A0A1Y4D0A2	1	Mce/MlaD domain-containing protein	Desulfovibrio sp. An276	['Desulfovibrio sp. An276']
334695	A0A9D1T3I2	1	MCE family protein	Candidatus Spyradenecus faecavium	['Candidatus Spyradenecus faecavium']
334694	A0A848B3K8	1	MCE family protein	Selenomonas bovis	['Selenomonas bovis']
334693	A0A925MIK4	1	MCE family protein	Akkermansiaceae bacterium	['Akkermansiaceae bacterium']
334692	E4ME19	1	Putative virulence factor Mce family protein	Alistipes sp. HGB5	['Alistipes sp. HGB5']
334691	A0A355M889	1	Mce/MlaD domain-containing protein	Lentisphaeria bacterium	['Lentisphaeria bacterium']
334690	A0A1R0FST6	1	Outer membrane lipid asymmetry maintenance protein MlaD	Citrobacter braakii	['Citrobacter braakii', 'Citrobacter freundii']
334689	E8LJ51	1	Mce/MlaD domain-containing protein	Succinatimonas hippei (strain DSM 22608 / JCM 16073 / KCTC 15190 / YIT 12066)	['Succinatimonas hippei (strain DSM 22608 / JCM 16073 / KCTC 15190 / YIT 12066)']
334688	A0A0E3UJ77	1	ABC transporter substrate-binding protein	Verrucomicrobia bacterium IMCC26134	['Verrucomicrobia bacterium IMCC26134']
334687	A0A925MLC0	1	Intermembrane transport protein PqiB	Akkermansiaceae bacterium	['Akkermansiaceae bacterium']
334686	A0A1M6RBA1	1	Phospholipid/cholesterol/gamma-HCH transport system substrate-binding protein	Megasphaera elsdenii	['Megasphaera elsdenii']
334685	R5EUI6	1	Mce/MlaD domain-containing protein	Succinatimonas sp. CAG:777	['Succinatimonas sp. CAG:777']
334684	A0A4Q6AU92	1	MCE family protein	Pseudomonadota bacterium	['Pseudomonadota bacterium']
334683	A0A6A7M9Q0	1	Outer membrane lipid asymmetry maintenance protein MlaD	Rhodospirillales bacterium	['Rhodospirillales bacterium']
334682	C3XCE6	1	Mce/MlaD domain-containing protein	Oxalobacter formigenes OXCC13	['Oxalobacter formigenes OXCC13']
334681	A0A1Y4CTW7	1	Outer membrane lipid asymmetry maintenance protein MlaD	Desulfovibrio sp. An276	['Desulfovibrio sp. An276']
334680	A0A4Y3TA29	1	Paraquat-inducible protein B	Desulfovibrio desulfuricans	['Desulfovibrio desulfuricans']
334679	A0A2S0KUM6	1	Mce/MlaD domain-containing protein	Victivallales bacterium CCUG 44730	['Victivallales bacterium CCUG 44730']
334678	R7M3Q4	1	Mammalian cell entry related domain protein	Acidaminococcus sp. CAG:542	['Acidaminococcus sp. CAG:542']
334677	A0A0B7G848	1	MCE family protein	Klebsiella variicola	['Klebsiella variicola', 'Klebsiella aerogenes']
334676	A0A0W7Z056	1	Outer membrane lipid asymmetry maintenance protein MlaD	Comamonas kerstersii	['Comamonas kerstersii']
334675	A0A4P7UG21	1	Outer membrane lipid asymmetry maintenance protein MlaD	Desulfovibrio desulfuricans	['Desulfovibrio desulfuricans']
334674	K1JXS9	1	Mce/MlaD domain-containing protein	Aeromonas veronii AMC34	['Aeromonas veronii AMC34']
334673	A0A7X1P1T0	1	MCE family protein	Betaproteobacteria bacterium	['Betaproteobacteria bacterium']
334672	A0A6I3SAC8	1	MCE family protein	Parasutterella excrementihominis	['Parasutterella excrementihominis']
334671	E8LCL6	1	Putative virulence factor Mce family protein	Phascolarctobacterium succinatutens YIT 12067	['Phascolarctobacterium succinatutens YIT 12067']
334670	G1V423	1	Mce/MlaD domain-containing protein	Bilophila sp. 4_1_30	['Bilophila sp. 4_1_30']
334669	A0A921AVV7	1	MlaD family protein	Mailhella massiliensis	['Mailhella massiliensis']
334667	A0A180F1W3	1	Virulence factor Mce family protein	Bacteroidales bacterium Barb4	['Bacteroidales bacterium Barb4']
334636	A0A930M8L3	1	MCE family protein	Selenomonas artemidis	['Selenomonas artemidis']
334635	H1CYH5	1	Mce/MlaD domain-containing protein	Dialister succinatiphilus YIT 11850	['Dialister succinatiphilus YIT 11850']
334634	H1D371	1	Mce/MlaD domain-containing protein	Dialister succinatiphilus YIT 11850	['Dialister succinatiphilus YIT 11850']
334601	A0A1B2I8M8	1	citrate lyase holo-[acyl-carrier protein] synthase	Cloacibacillus porcorum	['Cloacibacillus porcorum']
334600	A0A225U0Q6	1	Apo-citrate lyase phosphoribosyl-dephospho-CoA transferase	Raoultella ornithinolytica	['Raoultella ornithinolytica']
334599	R7LD15	1	citrate lyase holo-[acyl-carrier protein] synthase	Prevotella sp. CAG:891	['Prevotella sp. CAG:891']
334598	A0A809KBH6	1	citrate lyase holo-[acyl-carrier protein] synthase	Lactobacillus acidophilus	['Lactobacillus acidophilus']
334597	B7LWL8	1	Apo-citrate lyase phosphoribosyl-dephospho-CoA transferase	Escherichia fergusonii (strain ATCC 35469 / DSM 13698 / CCUG 18766 / IAM 14443 / JCM 21226 / LMG 7866 / NBRC 102419 / NCTC 12128 / CDC 0568-73)	['Escherichia fergusonii (strain ATCC 35469 / DSM 13698 / CCUG 18766 / IAM 14443 / JCM 21226 / LMG 7866 / NBRC 102419 / NCTC 12128 / CDC 0568-73)']
334596	A0A1B7JP02	1	Apo-citrate lyase phosphoribosyl-dephospho-CoA transferase	Kluyvera georgiana ATCC 51603	['Kluyvera georgiana ATCC 51603']
334595	A0A855FF95	1	Apo-citrate lyase phosphoribosyl-dephospho-CoA transferase	Raoultella ornithinolytica	['Raoultella ornithinolytica']
334594	A0A0J2I3B0	1	Apo-citrate lyase phosphoribosyl-dephospho-CoA transferase	Klebsiella michiganensis	['Klebsiella michiganensis']
334593	A0A264VVE5	1	Apo-citrate lyase phosphoribosyl-dephospho-CoA transferase	Providencia rettgeri	['Providencia rettgeri']
334592	R5G3U3	1	citrate lyase holo-[acyl-carrier protein] synthase	Clostridium sp. CAG:81	['Clostridium sp. CAG:81']
334591	A0A369ZVL7	1	Probable 2-(5''-triphosphoribosyl)-3'-dephosphocoenzyme-A synthase	Haemophilus paraphrohaemolyticus	['Haemophilus paraphrohaemolyticus']
334590	A0A2U1DNC7	1	Holo-ACP synthase CitX	Ezakiella coagulans	['Ezakiella coagulans']
334589	A0A1Y4RFD5	1	Probable 2-(5''-triphosphoribosyl)-3'-dephosphocoenzyme-A synthase	Lachnoclostridium sp. An14	['Lachnoclostridium sp. An14']
334588	A0A369YJC1	1	Probable 2-(5''-triphosphoribosyl)-3'-dephosphocoenzyme-A synthase	Haemophilus sputorum	['Haemophilus sputorum']
334587	V2YFQ6	1	2-(5''-triphosphoribosyl)-3'-dephosphocoenzyme-A synthase	Firmicutes bacterium ASF500	['Firmicutes bacterium ASF500']
334586	A0A143Q390	1	Probable 2-(5''-triphosphoribosyl)-3'-dephosphocoenzyme-A synthase	Limosilactobacillus reuteri	['Limosilactobacillus reuteri']
334585	A0A9E7DK97	1	Triphosphoribosyl-dephospho-CoA synthase	Fenollaria massiliensis	['Fenollaria massiliensis']
334584	A0A414PYU4	1	Citrate lyase holo-[acyl-carrier protein] synthase	Fusobacterium mortiferum	['Fusobacterium mortiferum']
334583	A0A2A2IP68	1	Triphosphoribosyl-dephospho-CoA synthase	Megasphaera sp. ASD88	['Megasphaera sp. ASD88']
334582	C6JNM6	1	Holo-ACP synthase CitX	Fusobacterium varium ATCC 27725	['Fusobacterium varium ATCC 27725']
334581	D1Y2D1	1	Probable 2-(5''-triphosphoribosyl)-3'-dephosphocoenzyme-A synthase	Pyramidobacter piscolens W5455	['Pyramidobacter piscolens W5455']
334580	A0A2Z4UC97	1	Citrate lyase holo-[acyl-carrier protein] synthase	Blautia argi	['Blautia argi']
334579	A0A1H3ALW5	1	Probable 2-(5''-triphosphoribosyl)-3'-dephosphocoenzyme-A synthase	Acidaminococcus fermentans	['Acidaminococcus fermentans', 'Acidaminococcus sp. CAG:542']
334578	A0A413FPU4	1	Probable 2-(5''-triphosphoribosyl)-3'-dephosphocoenzyme-A synthase	Weissella confusa	['Weissella confusa']
334577	R6GW73	1	Triphosphoribosyl-dephospho-CoA synthase	Oscillibacter sp. CAG:241	['Oscillibacter sp. CAG:241']
334576	S3CG17	1	Holo-ACP synthase CitX	Sutterella wadsworthensis HGA0223	['Sutterella wadsworthensis HGA0223']
334575	R5G1E6	1	Probable 2-(5''-triphosphoribosyl)-3'-dephosphocoenzyme-A synthase	Clostridium sp. CAG:81	['Clostridium sp. CAG:81']
334602	A0A2X1XW37	1	citrate lyase holo-[acyl-carrier protein] synthase	Peptoniphilus harei	['Peptoniphilus harei']
334603	A0A833CCS8	1	citrate lyase holo-[acyl-carrier protein] synthase	Veillonella seminalis	['Veillonella seminalis']
334604	A0A1V8P1C8	1	Probable apo-citrate lyase phosphoribosyl-dephospho-CoA transferase	Citrobacter braakii	['Citrobacter braakii']
334605	A0A0F1AEY5	1	Apo-citrate lyase phosphoribosyl-dephospho-CoA transferase	Enterobacter hormaechei	['Enterobacter hormaechei', 'Enterobacter roggenkampii']
334633	R6XWD3	1	Mce related protein	Prevotella sp. CAG:732	['Prevotella sp. CAG:732']
334632	A0A379E0B6	1	Virulence factor Mce family protein	Prevotella disiens	['Prevotella disiens']
334631	R7PB47	1	Mce/MlaD domain-containing protein	Prevotella sp. CAG:617	['Prevotella sp. CAG:617']
334630	F0R948	1	Mammalian cell entry related domain protein	Phocaeicola salanitronis (strain DSM 18170 / JCM 13657 / BL78)	['Phocaeicola salanitronis (strain DSM 18170 / JCM 13657 / BL78)']
334629	A0A1B8T728	1	Mce/MlaD domain-containing protein	Haemophilus parainfluenzae	['Haemophilus parainfluenzae']
334628	I9GEL3	1	Mce/MlaD domain-containing protein	Bacteroides nordii CL02T12C05	['Bacteroides nordii CL02T12C05']
334627	A0A174WDK0	1	ABC-type transport system involved in resistance to organic solvents, periplasmic component	Bacteroides caccae	['Bacteroides caccae', 'Bacteroides xylanisolvens', 'Bacteroides ovatus']
334626	A0A1B8T3Y7	1	Outer membrane lipid asymmetry maintenance protein MlaD	Haemophilus parainfluenzae	['Haemophilus parainfluenzae']
334625	E5Y3N4	1	Mce/MlaD domain-containing protein	Bilophila wadsworthia (strain 3_1_6)	['Bilophila wadsworthia (strain 3_1_6)']
334624	A0A415CHT0	1	Outer membrane lipid asymmetry maintenance protein MlaD	Sutterella sp. AM11-39	['Sutterella sp. AM11-39']
334623	F9Z3I8	1	Mammalian cell entry related domain protein	Odoribacter splanchnicus (strain ATCC 29572 / DSM 20712 / CIP 104287 / JCM 15291 / NCTC 10825 / 1651/6)	['Odoribacter splanchnicus (strain ATCC 29572 / DSM 20712 / CIP 104287 / JCM 15291 / NCTC 10825 / 1651/6)']
334622	R6AY69	1	Mce related protein	Prevotella sp. CAG:604	['Prevotella sp. CAG:604']
334621	A0A0J6CU51	1	Mammalian cell entry protein	Parabacteroides goldsteinii	['Parabacteroides goldsteinii']
334345	A0A1K1NKH9	1	RNA polymerase sigma-70 factor, ECF subfamily	Prevotellaceae bacterium HUN156	['Prevotellaceae bacterium HUN156']
334620	D3ILI1	1	Putative virulence factor Mce family protein	Prevotella sp. oral taxon 317 str. F0108	['Prevotella sp. oral taxon 317 str. F0108']
334618	E5Y5N6	1	Virulence factor Mce family protein	Bilophila wadsworthia (strain 3_1_6)	['Bilophila wadsworthia (strain 3_1_6)']
334617	A0A1S2ABR5	1	Apo-citrate lyase phosphoribosyl-dephospho-CoA transferase	Enterobacter roggenkampii	['Enterobacter roggenkampii']
334616	A0A1Y4TYP8	1	citrate lyase holo-[acyl-carrier protein] synthase	Lactobacillus gallinarum	['Lactobacillus gallinarum']
334615	A0A1Q8YY84	1	Apo-citrate lyase phosphoribosyl-dephospho-CoA transferase	Klebsiella michiganensis	['Klebsiella michiganensis']
334614	A0A837KD95	1	Apo-citrate lyase phosphoribosyl-dephospho-CoA transferase	Klebsiella aerogenes	['Klebsiella aerogenes']
334613	A0A7W3E9J3	1	Probable apo-citrate lyase phosphoribosyl-dephospho-CoA transferase	Citrobacter freundii	['Citrobacter freundii']
334612	A0A4V1CXM8	1	citrate lyase holo-[acyl-carrier protein] synthase	Desulfovibrio desulfuricans	['Desulfovibrio desulfuricans']
334611	A0A087FQA3	1	Apo-citrate lyase phosphoribosyl-dephospho-CoA transferase	Klebsiella variicola	['Klebsiella variicola']
334610	A0A2R6U899	1	citrate lyase holo-[acyl-carrier protein] synthase	Enterococcus faecalis	['Enterococcus faecalis']
334609	A0A1Y4GEN1	1	citrate lyase holo-[acyl-carrier protein] synthase	Cloacibacillus sp. An23	['Cloacibacillus sp. An23']
334608	A0A930Q7X0	1	citrate lyase holo-[acyl-carrier protein] synthase	Selenomonas artemidis	['Selenomonas artemidis']
334607	A0A330E201	1	Apo-citrate lyase phosphoribosyl-dephospho-CoA transferase	Enterobacter kobei	['Enterobacter kobei', 'Enterobacter mori', 'Enterobacter asburiae', 'Enterobacter ludwigii']
334606	A0A2A2M7N9	1	Apo-citrate lyase phosphoribosyl-dephospho-CoA transferase	Hafnia paralvei	['Hafnia paralvei']
334619	A0A0P0FMT3	1	Mce related protein	Bacteroides cellulosilyticus	['Bacteroides cellulosilyticus']
334696	R8APJ1	1	Paraquat-inducible protein B	Plesiomonas shigelloides 302-73	['Plesiomonas shigelloides 302-73']
334220	A0A1H4EBI4	1	RNA polymerase sigma-70 factor, ECF subfamily	Alistipes timonensis JC136	['Alistipes timonensis JC136']
334218	F3PW99	1	Conserved domain protein	Bacteroides fluxus YIT 12057	['Bacteroides fluxus YIT 12057']
334068	A0A7U4N669	1	DksA C4-type domain-containing protein	Enterobacter ludwigii	['Enterobacter ludwigii']
334067	A0A2A2MHC5	1	DksA/TraR family C4-type zinc finger protein	Hafnia paralvei	['Hafnia paralvei']
334066	A0A2S0KUN1	1	DksA C4-type domain-containing protein	Victivallales bacterium CCUG 44730	['Victivallales bacterium CCUG 44730']
334065	A0A330E3V6	1	TraR/DksA family transcriptional regulator	Enterobacter kobei	['Enterobacter kobei']
334064	A0A7X1P0L4	1	DksA C4-type domain-containing protein	Betaproteobacteria bacterium	['Betaproteobacteria bacterium']
334063	A0A377J1H9	1	RNA polymerase-binding transcription factor DksA	Haemophilus pittmaniae	['Haemophilus pittmaniae']
334062	A0A4Q6AYN3	1	TraR/DksA family transcriptional regulator	Pseudomonadota bacterium	['Pseudomonadota bacterium']
334061	A0A837KEC6	1	DksA C4-type domain-containing protein	Klebsiella aerogenes	['Klebsiella aerogenes']
334060	A0A1F1DTN9	1	Molecular chaperone DnaK	Porphyromonas sp. HMSC065F10	['Porphyromonas sp. HMSC065F10']
342815	Q2NI30	1	Tetrahydromethanopterin S-methyltransferase subunit B	Methanosphaera stadtmanae (strain ATCC 43021 / DSM 3091 / JCM 11832 / MCB-3)	['Methanosphaera stadtmanae (strain ATCC 43021 / DSM 3091 / JCM 11832 / MCB-3)']
334059	S7U2J0	1	Transcriptional regulator, TraR/DksA family	Desulfovibrio sp. X2	['Desulfovibrio sp. X2']
334058	A0A0K0GEZ4	1	DksA C4-type domain-containing protein	Bacilli bacterium VT-13-104	['Bacilli bacterium VT-13-104']
334057	G1V4A5	1	RNA polymerase-binding transcription factor DksA	Bilophila sp. 4_1_30	['Bilophila sp. 4_1_30']
334056	S7U072	1	TraR/DksA family transcriptional regulator	Desulfovibrio sp. X2	['Desulfovibrio sp. X2']
334055	R5V1A7	1	DksA C4-type domain-containing protein	Odoribacter laneus CAG:561	['Odoribacter laneus CAG:561', 'Odoribacter laneus YIT 12061', 'Butyricimonas sp. An62']
334054	A0A0F5JE44	1	DksA C4-type domain-containing protein	Parabacteroides gordonii MS-1 = DSM 23371	['Parabacteroides gordonii MS-1 = DSM 23371', 'Parabacteroides johnsonii CL02T12C29', 'Parabacteroides acidifaciens', 'Parabacteroides sp. CAG:409']
334053	A0A0G9PW50	1	C4-type zinc finger protein, DksA/TraR family	Klebsiella aerogenes	['Klebsiella aerogenes']
334052	A0A921AWG6	1	RNA polymerase-binding transcription factor DksA	Mailhella massiliensis	['Mailhella massiliensis']
334051	G1V6L7	1	DksA C4-type domain-containing protein	Bilophila sp. 4_1_30	['Bilophila sp. 4_1_30']
334050	A0A263VYM1	1	Conjugal transfer protein TraR	Enterobacter asburiae	['Enterobacter asburiae']
334049	E8LHU4	1	RNA polymerase-binding transcription factor DksA	Succinatimonas hippei (strain DSM 22608 / JCM 16073 / KCTC 15190 / YIT 12066)	['Succinatimonas hippei (strain DSM 22608 / JCM 16073 / KCTC 15190 / YIT 12066)']
334048	A0A0W7YVD8	1	DksA C4-type domain-containing protein	Comamonas kerstersii	['Comamonas kerstersii']
334047	A0A6I3RZR6	1	RNA polymerase-binding transcription factor DksA	Parasutterella excrementihominis	['Parasutterella excrementihominis', 'Proteobacteria bacterium CAG:139']
334046	A0A7U4S9R7	1	Conjugal transfer protein TraR	Enterobacter ludwigii	['Enterobacter ludwigii']
334045	A0A7X1P6K5	1	RNA polymerase-binding transcription factor DksA	Betaproteobacteria bacterium	['Betaproteobacteria bacterium']
334044	A0A4Y3TI09	1	RNA polymerase-binding transcription factor DksA	Desulfovibrio desulfuricans	['Desulfovibrio desulfuricans']
334043	A0A264VMZ5	1	DksA/TraR family C4-type zinc finger protein	Providencia rettgeri	['Providencia rettgeri']
334069	A0A1V3Z865	1	Conjugal transfer protein TraR	Klebsiella aerogenes	['Klebsiella aerogenes']
334042	A0A3N2M3Z4	1	TraR/DksA family transcriptional regulator	Muribaculaceae bacterium Isolate-104	['Muribaculaceae bacterium Isolate-104']
334070	A0A263VWB9	1	DksA/TraR family C4-type zinc finger protein	Enterobacter asburiae	['Enterobacter asburiae', 'Enterobacter ludwigii', 'Enterobacter hormaechei', 'Enterobacter roggenkampii', 'Enterobacter kobei']
334072	A0A174C3L3	1	Putative regulatory protein	Bacteroides finegoldii	['Bacteroides finegoldii', 'Phocaeicola sartorii', 'Bacteroides acidifaciens', 'Phocaeicola barnesiae']
309863	A0A1H4GDH6	1	Toprim domain-containing protein	Bacteroides xylanisolvens	['Bacteroides xylanisolvens']
309864	D3IJA9	1	Toprim domain-containing protein	Prevotella sp. oral taxon 317 str. F0108	['Prevotella sp. oral taxon 317 str. F0108']
309865	A0A0J6CDV1	1	DNA primase	Parabacteroides goldsteinii	['Parabacteroides goldsteinii']
309866	A0A139KW64	1	DNA primase	Bacteroides ovatus	['Bacteroides ovatus', 'Bacteroides caccae']
309867	A0A1H4CY69	1	Toprim-like	Bacteroides xylanisolvens	['Bacteroides xylanisolvens']
309868	A0A174I5K6	1	DNA primase	Bacteroides caccae	['Bacteroides caccae']
309869	F9Z875	1	Transposon-related/mobilization protein	Odoribacter splanchnicus (strain ATCC 29572 / DSM 20712 / CIP 104287 / JCM 15291 / NCTC 10825 / 1651/6)	['Odoribacter splanchnicus (strain ATCC 29572 / DSM 20712 / CIP 104287 / JCM 15291 / NCTC 10825 / 1651/6)']
309870	A0A1H4CVG4	1	Toprim domain-containing protein	Bacteroides xylanisolvens	['Bacteroides xylanisolvens']
309871	A0A174T7G5	1	DNA primase	Bacteroides caccae	['Bacteroides caccae']
309872	A0A133PZC2	1	Zinc finger CHC2-type domain-containing protein	Prevotella corporis	['Prevotella corporis']
309873	E4MB62	1	Toprim domain-containing protein	Alistipes sp. HGB5	['Alistipes sp. HGB5']
309874	A0A133QNT7	1	Zinc finger CHC2-type domain-containing protein	Prevotella corporis	['Prevotella corporis']
309875	E5BHY5	1	Toprim domain-containing protein	Fusobacterium gonidiaformans 3-1-5R	['Fusobacterium gonidiaformans 3-1-5R']
309876	A0A1Y4RCU2	1	Toprim domain-containing protein	Lachnoclostridium sp. An138	['Lachnoclostridium sp. An138']
309877	A0A1Y4DAG5	1	DNA primase	Parabacteroides sp. An277	['Parabacteroides sp. An277']
309878	E5BEV1	1	Toprim domain-containing protein	Fusobacterium gonidiaformans 3-1-5R	['Fusobacterium gonidiaformans 3-1-5R']
309879	A0A7I9ZYY0	1	DNA primase	Bacteroides acidifaciens	['Bacteroides acidifaciens', 'Barnesiella sp. An22']
309880	A0A133QFS7	1	Toprim domain protein	Prevotella corporis	['Prevotella corporis']
309881	A0A1Y3VVI1	1	DNA primase	Butyricimonas sp. An62	['Butyricimonas sp. An62', 'Phocaeicola coprophilus DSM 18228 = JCM 13818', 'Phocaeicola salanitronis (strain DSM 18170 / JCM 13657 / BL78)', 'Paraprevotella xylaniphila YIT 11841', 'Bacteroides stercorirosoris', 'Phocaeicola barnesiae']
309882	S7U1E7	1	Toprim domain-containing protein	Desulfovibrio sp. X2	['Desulfovibrio sp. X2']
309883	R9I736	1	DNA primase	Phocaeicola sartorii	['Phocaeicola sartorii', 'Alistipes sp. HGB5', 'Bacteroides faecichinchillae']
309884	A0A379DXF3	1	DNA primase	Prevotella disiens	['Prevotella disiens']
309885	U2M6R7	1	DUF3991 domain-containing protein	Ruminococcus callidus ATCC 27760	['Ruminococcus callidus ATCC 27760']
309886	E7GEQ7	1	Toprim domain-containing protein	Coprobacillus cateniformis	['Coprobacillus cateniformis']
309887	E8LHG8	1	Toprim domain protein	Succinatimonas hippei (strain DSM 22608 / JCM 16073 / KCTC 15190 / YIT 12066)	['Succinatimonas hippei (strain DSM 22608 / JCM 16073 / KCTC 15190 / YIT 12066)']
334074	A0A264VMX5	1	DnaK suppressor protein	Providencia rettgeri	['Providencia rettgeri']
334073	K1JIK9	1	TraR family phage/conjugal plasmid C-4 type zinc finger protein	Aeromonas veronii AMC34	['Aeromonas veronii AMC34']
334071	A0A4Y3THT7	1	Conjugal transfer protein TraR	Desulfovibrio desulfuricans	['Desulfovibrio desulfuricans']
334041	G1V4A8	1	DksA C4-type domain-containing protein	Bilophila sp. 4_1_30	['Bilophila sp. 4_1_30']
334040	A0A4Y3TEN2	1	DksA/traR C4-type zinc finger family protein	Desulfovibrio desulfuricans	['Desulfovibrio desulfuricans']
334039	K1J3I7	1	RNA polymerase-binding protein DksA	Aeromonas veronii AMC34	['Aeromonas veronii AMC34']
334006	R5EWF7	1	RNA polymerase-binding transcription factor DksA	Succinatimonas sp. CAG:777	['Succinatimonas sp. CAG:777']
334005	A0A1Y4GQ87	1	Molecular chaperone DnaK	Barnesiella sp. An22	['Barnesiella sp. An22', 'Barnesiella sp. An55']
334004	K1JNQ8	1	RNA polymerase-binding transcription factor DksA	Aeromonas veronii AMC34	['Aeromonas veronii AMC34']
334003	A0A1Y4HQA7	1	Molecular chaperone DnaK	Mediterranea sp. An20	['Mediterranea sp. An20', 'Bacteroides clarus', 'Bacteroides stercorirosoris', 'Mediterranea massiliensis', 'Bacteroides faecichinchillae', 'Bacteroides oleiciplenus', 'Bacteroides fluxus YIT 12057']
334002	A0A2J0Q6K7	1	DksA C4-type domain-containing protein	Enterobacter hormaechei	['Enterobacter hormaechei']
334001	A0A379MTL4	1	General stress protein 16O	Rikenella microfusus	['Rikenella microfusus']
334000	C3XAP6	1	RNA polymerase-binding transcription factor DksA	Oxalobacter formigenes OXCC13	['Oxalobacter formigenes OXCC13']
333999	A0A1Y4CST4	1	Molecular chaperone DnaK	Parabacteroides sp. An277	['Parabacteroides sp. An277']
333998	F3QR31	1	Putative RNA polymerase-binding protein DksA	Paraprevotella xylaniphila YIT 11841	['Paraprevotella xylaniphila YIT 11841']
333997	A0A4Y3TK72	1	DksA C4-type domain-containing protein	Desulfovibrio desulfuricans	['Desulfovibrio desulfuricans']
333996	A0A2N3PJJ6	1	Molecular chaperone DnaK	Helicobacter winghamensis	['Helicobacter winghamensis']
333995	A0A4P7UGQ2	1	RNA polymerase-binding transcription factor DksA	Desulfovibrio desulfuricans	['Desulfovibrio desulfuricans']
333994	A0A2N2EQD7	1	Molecular chaperone DnaK	Elusimicrobia bacterium HGW-Elusimicrobia-3	['Elusimicrobia bacterium HGW-Elusimicrobia-3']
333993	A0A1Y6GM12	1	DksA/TraR family C4-type zinc finger protein	Raoultella ornithinolytica	['Raoultella ornithinolytica', 'Klebsiella variicola']
333992	R7LE68	1	RNA polymerase-binding protein DksA	Prevotella sp. CAG:891	['Prevotella sp. CAG:891']
333991	A0A7T0DYL7	1	DksA/TraR family C4-type zinc finger protein	Enterobacter mori	['Enterobacter mori']
333990	A0A6A7MG37	1	RNA polymerase-binding transcription factor DksA	Rhodospirillales bacterium	['Rhodospirillales bacterium']
333989	A0A244AJI1	1	Conjugal transfer protein TraR	Enterobacter hormaechei	['Enterobacter hormaechei', 'Klebsiella michiganensis']
333988	A0A143XV50	1	RNA polymerase-binding transcription factor	Alistipes sp. CHKCI003	['Alistipes sp. CHKCI003', 'Alistipes timonensis JC136', 'Alistipes sp. HGB5', 'Alistipes sp. CAG:268']
333987	A0A943YNL8	1	TraR/DksA C4-type zinc finger protein	Akkermansia sp	['Akkermansia sp']
333986	A0A2N2EQD1	1	Molecular chaperone DnaK suppressor DksA	Elusimicrobia bacterium HGW-Elusimicrobia-3	['Elusimicrobia bacterium HGW-Elusimicrobia-3']
333985	A0A369YE47	1	TraR/DksA family transcriptional regulator	Haemophilus sputorum	['Haemophilus sputorum']
333984	A0A264VRR3	1	DksA C4-type domain-containing protein	Providencia rettgeri	['Providencia rettgeri']
333983	B7LJV6	1	DksA C4-type domain-containing protein	Escherichia fergusonii (strain ATCC 35469 / DSM 13698 / CCUG 18766 / IAM 14443 / JCM 21226 / LMG 7866 / NBRC 102419 / NCTC 12128 / CDC 0568-73)	['Escherichia fergusonii (strain ATCC 35469 / DSM 13698 / CCUG 18766 / IAM 14443 / JCM 21226 / LMG 7866 / NBRC 102419 / NCTC 12128 / CDC 0568-73)']
333982	H3KHE7	1	RNA polymerase-binding transcription factor DksA	Sutterella parvirubra YIT 11816	['Sutterella parvirubra YIT 11816']
333981	A0A1V8P4S1	1	DksA C4-type domain-containing protein	Citrobacter braakii	['Citrobacter braakii']
333980	H3NA02	1	DksA/TraR family C4-type zinc finger protein	Klebsiella michiganensis	['Klebsiella michiganensis']
334007	A0A4Y3TH43	1	Molecular chaperone DnaK	Desulfovibrio desulfuricans	['Desulfovibrio desulfuricans']
334008	A0A180FGK9	1	General stress protein 16O	Bacteroidales bacterium Barb4	['Bacteroidales bacterium Barb4']
334009	A0A4P7UG04	1	Transcriptional regulator	Desulfovibrio desulfuricans	['Desulfovibrio desulfuricans']
334010	A0A921AVE4	1	TraR/DksA C4-type zinc finger protein	Mailhella massiliensis	['Mailhella massiliensis']
334038	A0A2A2MBV7	1	DksA C4-type domain-containing protein	Hafnia paralvei	['Hafnia paralvei']
334037	A0A7H0EQ55	1	TraR/DksA family transcriptional regulator	Klebsiella variicola	['Klebsiella variicola', 'Enterobacter roggenkampii']
334036	A0A1R0G1A8	1	DksA/TraR family C4-type zinc finger protein	Citrobacter braakii	['Citrobacter braakii', 'Citrobacter freundii']
334035	S0F6M9	1	Putative RNA polymerase-binding protein DksA	Phocaeicola coprophilus DSM 18228 = JCM 13818	['Phocaeicola coprophilus DSM 18228 = JCM 13818', 'Phocaeicola salanitronis (strain DSM 18170 / JCM 13657 / BL78)']
334034	A0A855FLV0	1	Conjugal transfer protein TraR	Raoultella ornithinolytica	['Raoultella ornithinolytica']
334033	A0A330DIG7	1	TraR/DksA family transcriptional regulator	Enterobacter kobei	['Enterobacter kobei']
334032	A0A3C0CA30	1	RNA polymerase-binding transcription factor DksA	Succinivibrionaceae bacterium	['Succinivibrionaceae bacterium']
334031	A0A0M3EWR2	1	Molecular chaperone DnaK	Enterobacter cloacae	['Enterobacter cloacae']
334030	B7LNF3	1	DksA C4-type domain-containing protein	Escherichia fergusonii (strain ATCC 35469 / DSM 13698 / CCUG 18766 / IAM 14443 / JCM 21226 / LMG 7866 / NBRC 102419 / NCTC 12128 / CDC 0568-73)	['Escherichia fergusonii (strain ATCC 35469 / DSM 13698 / CCUG 18766 / IAM 14443 / JCM 21226 / LMG 7866 / NBRC 102419 / NCTC 12128 / CDC 0568-73)']
334029	A0A369ZS97	1	RNA polymerase-binding transcription factor DksA	Haemophilus paraphrohaemolyticus	['Haemophilus paraphrohaemolyticus']
334028	A0A837LHP1	1	C4-type zinc finger protein	Enterobacter roggenkampii	['Enterobacter roggenkampii']
334027	F0RYE8	1	Transcriptional regulator, TraR/DksA family	Sphaerochaeta globosa (strain ATCC BAA-1886 / DSM 22777 / Buddy)	['Sphaerochaeta globosa (strain ATCC BAA-1886 / DSM 22777 / Buddy)']
334026	A0A4Y3T8H1	1	Conjugal transfer protein TraR	Desulfovibrio desulfuricans	['Desulfovibrio desulfuricans']
309862	A0A3E2EHS2	1	DUF3991 domain-containing protein	Adlercreutzia equolifaciens	['Adlercreutzia equolifaciens']
334025	B7LW52	1	RNA polymerase-binding transcription factor DksA	Escherichia fergusonii (strain ATCC 35469 / DSM 13698 / CCUG 18766 / IAM 14443 / JCM 21226 / LMG 7866 / NBRC 102419 / NCTC 12128 / CDC 0568-73)	['Escherichia fergusonii (strain ATCC 35469 / DSM 13698 / CCUG 18766 / IAM 14443 / JCM 21226 / LMG 7866 / NBRC 102419 / NCTC 12128 / CDC 0568-73)', 'Kluyvera georgiana ATCC 51603', 'Citrobacter freundii', 'Citrobacter braakii', 'Klebsiella variicola', 'Klebsiella aerogenes', 'Enterobacter cloacae', 'Enterobacter asburiae', 'Enterobacter ludwigii', 'Enterobacter mori', 'Enterobacter roggenkampii',…
334023	A0A0M3EXI9	1	DksA C4-type domain-containing protein	Enterobacter cloacae	['Enterobacter cloacae']
334022	S3BAS8	1	RNA polymerase-binding transcription factor DksA	Sutterella wadsworthensis HGA0223	['Sutterella wadsworthensis HGA0223']
334021	R5I178	1	DksA C4-type domain-containing protein	Alistipes sp. CAG:831	['Alistipes sp. CAG:831']
334020	A0A9D1NPY0	1	TraR/DksA family transcriptional regulator	Candidatus Spyradenecus faecavium	['Candidatus Spyradenecus faecavium']
334019	A0A227KJK6	1	RNA polymerase-binding transcription factor DksA	Turicimonas muris	['Turicimonas muris']
334018	A0A0K0GDW5	1	DksA C4-type domain-containing protein	Bacilli bacterium VT-13-104	['Bacilli bacterium VT-13-104']
334017	A0A355M3G6	1	DksA C4-type domain-containing protein	Lentisphaeria bacterium	['Lentisphaeria bacterium']
334016	S7U116	1	Transcriptional regulator, TraR/DksA family	Desulfovibrio sp. X2	['Desulfovibrio sp. X2']
334015	A0A925RSF5	1	TraR/DksA C4-type zinc finger protein	Akkermansiaceae bacterium	['Akkermansiaceae bacterium']
334014	A7I0T2	1	DnaK suppressor protein	Campylobacter hominis (strain ATCC BAA-381 / LMG 19568 / NCTC 13146 / CH001A)	['Campylobacter hominis (strain ATCC BAA-381 / LMG 19568 / NCTC 13146 / CH001A)']
334013	K1IUE8	1	TraR family phage/conjugal plasmid C-4 type zinc finger protein	Aeromonas veronii AMC34	['Aeromonas veronii AMC34']
334012	A0A1V8NR81	1	DksA C4-type domain-containing protein	Citrobacter braakii	['Citrobacter braakii', 'Citrobacter braakii', 'Citrobacter braakii']
334011	A0A4P7UNP6	1	TraR/DksA family transcriptional regulator	Desulfovibrio desulfuricans	['Desulfovibrio desulfuricans']
334024	A0A1V8P2X2	1	Conjugal transfer protein TraR	Citrobacter braakii	['Citrobacter braakii']
334219	A0A415DUS0	1	RNA polymerase sigma factor SigS	Emergencia timonensis	['Emergencia timonensis']
309861	A0A412B116	1	Toprim domain-containing protein	[Clostridium] leptum	['[Clostridium] leptum']
309859	I8WXR1	1	Zinc finger CHC2-type domain-containing protein	Bacteroides nordii CL02T12C05	['Bacteroides nordii CL02T12C05']
334186	R6VU09	1	RNA polymerase sigma factor	Roseburia sp. CAG:380	['Roseburia sp. CAG:380']
334185	A0A4Q6AWI1	1	Sigma-70 family RNA polymerase sigma factor	Pseudomonadota bacterium	['Pseudomonadota bacterium']
334184	A0A9D2VWY2	1	Sigma-70 family RNA polymerase sigma factor	Merdimonas faecis	['Merdimonas faecis']
334183	R6T5T4	1	Sigma-70 family RNA polymerase sigma factor	Oscillibacter sp. CAG:155	['Oscillibacter sp. CAG:155']
334182	A0A925S8V2	1	Sigma-70 family RNA polymerase sigma factor	Candidatus Melainabacteria bacterium	['Candidatus Melainabacteria bacterium']
334181	A0A848BDB5	1	Sigma-70 family RNA polymerase sigma factor	Selenomonas bovis	['Selenomonas bovis']
334180	A0A2X1XYP9	1	RNA polymerase factor sigma-70	Peptoniphilus harei	['Peptoniphilus harei']
334179	A0A2A7MHS3	1	RNA polymerase sigma factor SigI	Clostridium neonatale	['Clostridium neonatale']
334178	A0A938X7T8	1	RNA polymerase sigma factor SigI	Merdimmobilis hominis	['Merdimmobilis hominis']
334177	A0A0P0FY15	1	RNA polymerase sigma factor SigX	Bacteroides cellulosilyticus	['Bacteroides cellulosilyticus']
334176	A0A1Y4EM55	1	RNA polymerase subunit sigma-70	Anaeromassilibacillus sp. An250	['Anaeromassilibacillus sp. An250']
334175	A0A174EYA3	1	Sigma-24	Faecalicatena contorta	['Faecalicatena contorta']
334174	A0A3E3HYS5	1	Sigma-70 family RNA polymerase sigma factor	Eisenbergiella massiliensis	['Eisenbergiella massiliensis']
334173	C4Z3N8	1	RNA polymerase sigma factor SigS	Lachnospira eligens (strain ATCC 27750 / DSM 3376 / VPI C15-48 / C15-B4)	['Lachnospira eligens (strain ATCC 27750 / DSM 3376 / VPI C15-48 / C15-B4)']
334172	A0A3E3I1F1	1	Sigma-70 family RNA polymerase sigma factor	Eisenbergiella massiliensis	['Eisenbergiella massiliensis']
334171	C4Z4U8	1	RNA polymerase sigma-70 factor, ECF subfamily	Lachnospira eligens (strain ATCC 27750 / DSM 3376 / VPI C15-48 / C15-B4)	['Lachnospira eligens (strain ATCC 27750 / DSM 3376 / VPI C15-48 / C15-B4)']
334170	A0A0M4HKA9	1	Competence-specific sigma factor ComX	Streptococcus thermophilus	['Streptococcus thermophilus']
334169	A0A423UJ03	1	RNA polymerase sigma factor	Gordonibacter urolithinfaciens	['Gordonibacter urolithinfaciens']
334168	A0A1Y4EXD2	1	RNA polymerase sigma factor SigI	Anaeromassilibacillus sp. An250	['Anaeromassilibacillus sp. An250']
334167	D4JXZ1	1	RNA polymerase sigma factor, sigma-70 family	Faecalibacterium prausnitzii L2-6	['Faecalibacterium prausnitzii L2-6', 'Faecalibacterium prausnitzii L2-6']
334166	A0A6L8TAT0	1	Sigma-70 family RNA polymerase sigma factor	Blautia massiliensis	['Blautia massiliensis']
334165	A0A1Y4EM02	1	RNA polymerase sigma-70 region 2 domain-containing protein	Anaeromassilibacillus sp. An250	['Anaeromassilibacillus sp. An250']
334164	F9Z5D7	1	RNA polymerase, sigma-24 subunit, ECF subfamily	Odoribacter splanchnicus (strain ATCC 29572 / DSM 20712 / CIP 104287 / JCM 15291 / NCTC 10825 / 1651/6)	['Odoribacter splanchnicus (strain ATCC 29572 / DSM 20712 / CIP 104287 / JCM 15291 / NCTC 10825 / 1651/6)']
334163	A0A1Y4EYF8	1	RNA polymerase subunit sigma-70	Anaeromassilibacillus sp. An250	['Anaeromassilibacillus sp. An250']
334162	A0A3E3I4P0	1	RNA polymerase sigma factor	Eisenbergiella massiliensis	['Eisenbergiella massiliensis']
334161	A0A174JG81	1	RNA polymerase sigma-28 factor	Faecalicatena contorta	['Faecalicatena contorta']
334160	A0A412G5E3	1	RNA polymerase sigma-70 domain-containing protein	Holdemania filiformis	['Holdemania filiformis']
334187	R5JX64	1	RNA polymerase sigma factor SigS	Coprococcus sp. CAG:782	['Coprococcus sp. CAG:782']
334159	A0A174I9I8	1	RNA polymerase sigma factor sigM	Faecalicatena contorta	['Faecalicatena contorta']
334188	A0A1B8RMF1	1	RNA polymerase sigma-70 region 2 domain-containing protein	Clostridium paraputrificum	['Clostridium paraputrificum']
334190	R5MAK9	1	RNA polymerase sigma factor sigma-70 family	Mycoplasma sp. CAG:956	['Mycoplasma sp. CAG:956']
334217	U2KEB5	1	Sigma-70 region 2	Ruminococcus callidus ATCC 27760	['Ruminococcus callidus ATCC 27760']
334216	R5LKD8	1	RNA polymerase sigma-24 subunit ECF subfamily	Mycoplasma sp. CAG:877	['Mycoplasma sp. CAG:877']
334215	B7AST1	1	RNA polymerase sigma-70 domain-containing protein	[Bacteroides] pectinophilus ATCC 43243	['[Bacteroides] pectinophilus ATCC 43243']
334214	V2YAP4	1	RNA polymerase sigma-70 region 2 domain-containing protein	Firmicutes bacterium ASF500	['Firmicutes bacterium ASF500']
334213	A0A1Y4RH55	1	RNA polymerase sigma-70 region 2 domain-containing protein	Lachnoclostridium sp. An138	['Lachnoclostridium sp. An138']
334212	A0A173TMN8	1	RNA polymerase sigma factor SigS	Blautia hydrogenotrophica	['Blautia hydrogenotrophica']
334211	A0A1Y4RHT7	1	RNA polymerase sigma-70 region 2 domain-containing protein	Lachnoclostridium sp. An138	['Lachnoclostridium sp. An138']
334210	L1QFC8	1	Sigma-70 region 2	Clostridium celatum DSM 1785	['Clostridium celatum DSM 1785']
334209	A0A1Y4GYD2	1	RNA polymerase sigma factor SigI	Anaerofilum sp. An201	['Anaerofilum sp. An201']
334208	A0A2S0KQS9	1	RNA polymerase sigma-70 region 2 domain-containing protein	Victivallales bacterium CCUG 44730	['Victivallales bacterium CCUG 44730']
334207	A0A1Y3U8M1	1	RNA polymerase sigma-70 region 2 domain-containing protein	Anaerotignum lactatifermentans	['Anaerotignum lactatifermentans']
334206	A0A1Y4R5S4	1	RNA polymerase sigma factor	Lachnoclostridium sp. An14	['Lachnoclostridium sp. An14']
334205	A0A2A7MC47	1	RNA polymerase sigma-70 region 2 domain-containing protein	Clostridium neonatale	['Clostridium neonatale']
334204	A0A0E3YUB6	1	RNA polymerase sigma-70 region 2 domain-containing protein	Verrucomicrobia bacterium IMCC26134	['Verrucomicrobia bacterium IMCC26134']
334203	R6GT14	1	RNA polymerase sigma factor	Oscillibacter sp. CAG:241	['Oscillibacter sp. CAG:241']
334202	A0A173S2K8	1	RNA polymerase sigma factor	Blautia hydrogenotrophica	['Blautia hydrogenotrophica']
334201	C0C4Z7	1	Sigma-70 region 2	[Clostridium] hylemonae DSM 15053	['[Clostridium] hylemonae DSM 15053']
334200	A0A414PMQ4	1	RNA polymerase subunit sigma	Fusobacterium mortiferum	['Fusobacterium mortiferum']
334199	A0A173YXS3	1	Sigma-F factor	Mitsuokella jalaludinii	['Mitsuokella jalaludinii', 'Mitsuokella multacida DSM 20544']
334198	R7FQV1	1	RNA polymerase sigma-70 factor ECF subfamily	Eubacterium sp. CAG:841	['Eubacterium sp. CAG:841']
334197	E6MSB8	1	Sigma-70 region 2	Prevotella salivae DSM 15606	['Prevotella salivae DSM 15606']
334196	A0A1Y4RTS2	1	RNA polymerase sigma factor	Lachnoclostridium sp. An138	['Lachnoclostridium sp. An138']
334195	R7FRJ9	1	RNA polymerase sigma-24 subunit ECF subfamily protein	Eubacterium sp. CAG:841	['Eubacterium sp. CAG:841']
334194	A0A925NH84	1	Sigma-70 family RNA polymerase sigma factor	Candidatus Melainabacteria bacterium	['Candidatus Melainabacteria bacterium']
334193	A0A1B4XKF4	1	DNA-directed RNA polymerase subunit sigma-30	Enterococcus faecalis	['Enterococcus faecalis']
334192	R5MSU3	1	RNA polymerase sigma factor	Mycoplasma sp. CAG:956	['Mycoplasma sp. CAG:956']
334191	R7FVX8	1	RNA polymerase sigma factor	Acidiphilium sp. CAG:727	['Acidiphilium sp. CAG:727']
334189	A0A1Y3TYS6	1	RNA polymerase sigma-70 region 2 domain-containing protein	Anaerotignum lactatifermentans	['Anaerotignum lactatifermentans']
334158	A0A174J1S4	1	Stage II sporulation protein AC	Faecalicatena contorta	['Faecalicatena contorta']
334157	A0A0J6CT78	1	Sigma-70 protein	Parabacteroides goldsteinii	['Parabacteroides goldsteinii']
334156	A0A174BUG0	1	Sigma-A	Faecalicatena contorta	['Faecalicatena contorta']
334123	A0A1Y3W444	1	Methionine synthase	Butyricimonas sp. An62	['Butyricimonas sp. An62']
334122	A0A369YA31	1	Methionine synthase	Haemophilus sputorum	['Haemophilus sputorum', 'Haemophilus paraphrohaemolyticus', 'Haemophilus pittmaniae']
334121	R8ARY4	1	Methionine synthase	Plesiomonas shigelloides 302-73	['Plesiomonas shigelloides 302-73']
334120	A0A3D8HE48	1	Methionine synthase	Parabacteroides acidifaciens	['Parabacteroides acidifaciens']
334119	E4MC87	1	Methionine synthase	Alistipes sp. HGB5	['Alistipes sp. HGB5']
334118	K5ZQI0	1	Methionine synthase	Parabacteroides johnsonii CL02T12C29	['Parabacteroides johnsonii CL02T12C29']
334117	A0A7X1P4R7	1	Methionine synthase	Betaproteobacteria bacterium	['Betaproteobacteria bacterium']
334116	A0A1H4FPR4	1	Methionine synthase	Alistipes timonensis JC136	['Alistipes timonensis JC136']
334115	R6VRW5	1	Methionine synthase	Alistipes sp. CAG:268	['Alistipes sp. CAG:268']
334114	C3XC26	1	Methionine synthase	Oxalobacter formigenes OXCC13	['Oxalobacter formigenes OXCC13']
334113	A0A2N3PKK4	1	Methionine synthase	Helicobacter winghamensis	['Helicobacter winghamensis']
334112	A0A3N2MFK3	1	Methionine synthase	Muribaculaceae bacterium Isolate-104	['Muribaculaceae bacterium Isolate-104']
334111	A0A0J6CDS8	1	Methionine synthase	Parabacteroides goldsteinii	['Parabacteroides goldsteinii']
334110	A0A1B8T436	1	Methionine synthase	Haemophilus parainfluenzae	['Haemophilus parainfluenzae']
334109	F9ZAP2	1	Methionine synthase	Odoribacter splanchnicus (strain ATCC 29572 / DSM 20712 / CIP 104287 / JCM 15291 / NCTC 10825 / 1651/6)	['Odoribacter splanchnicus (strain ATCC 29572 / DSM 20712 / CIP 104287 / JCM 15291 / NCTC 10825 / 1651/6)']
309847	A0A1H3YMT2	1	Toprim domain-containing protein	Bacteroides xylanisolvens	['Bacteroides xylanisolvens']
309848	D3IHB5	1	Zinc finger CHC2-type domain-containing protein	Prevotella sp. oral taxon 317 str. F0108	['Prevotella sp. oral taxon 317 str. F0108']
309849	A0A1H3YNS7	1	Toprim domain-containing protein	Bacteroides xylanisolvens	['Bacteroides xylanisolvens']
309850	A0A2X3WJ89	1	DNA primase (Bacterial type)	Streptococcus thermophilus	['Streptococcus thermophilus']
309851	A0A139L4S3	1	Toprim domain-containing protein	Bacteroides ovatus	['Bacteroides ovatus', 'Bacteroides caccae']
309852	A0A139L4S1	1	Toprim domain-containing protein	Bacteroides ovatus	['Bacteroides ovatus']
309853	A0A0J6FFX6	1	Toprim domain-containing protein	Parabacteroides goldsteinii	['Parabacteroides goldsteinii']
309854	I8XSB2	1	Toprim domain-containing protein	Bacteroides nordii CL02T12C05	['Bacteroides nordii CL02T12C05']
309855	I8XXS2	1	Toprim domain-containing protein	Bacteroides nordii CL02T12C05	['Bacteroides nordii CL02T12C05']
309856	A0A0J6FCZ2	1	Toprim domain-containing protein	Parabacteroides goldsteinii	['Parabacteroides goldsteinii']
309857	A0A174SLX5	1	Toprim domain-containing protein	Bacteroides caccae	['Bacteroides caccae']
309858	A0A1H3YST4	1	Toprim-like	Bacteroides xylanisolvens	['Bacteroides xylanisolvens']
334124	K1IUD9	1	Methionine synthase	Aeromonas veronii AMC34	['Aeromonas veronii AMC34']
334125	A0A1Y4GYS3	1	Methionine synthase	Barnesiella sp. An22	['Barnesiella sp. An22', 'Barnesiella sp. An55']
334126	A0A2A2M790	1	Methionine synthase	Hafnia paralvei	['Hafnia paralvei']
334127	R5VEA8	1	Methionine synthase	Odoribacter laneus CAG:561	['Odoribacter laneus CAG:561', 'Odoribacter laneus YIT 12061']
334155	A0A3E3HY03	1	RNA polymerase sigma factor	Eisenbergiella massiliensis	['Eisenbergiella massiliensis']
334154	A0A938X587	1	Sigma-70 family RNA polymerase sigma factor	Merdimmobilis hominis	['Merdimmobilis hominis']
334153	A0A2K9P1Y9	1	RNA polymerase sporulation specific sigma factor SigK	Monoglobus pectinilyticus	['Monoglobus pectinilyticus']
334152	A0A938X7H8	1	RNA polymerase sigma factor SigI	Merdimmobilis hominis	['Merdimmobilis hominis']
334151	F9Z5N7	1	RNA polymerase, sigma-24 subunit, ECF subfamily	Odoribacter splanchnicus (strain ATCC 29572 / DSM 20712 / CIP 104287 / JCM 15291 / NCTC 10825 / 1651/6)	['Odoribacter splanchnicus (strain ATCC 29572 / DSM 20712 / CIP 104287 / JCM 15291 / NCTC 10825 / 1651/6)']
334150	A0A139LKF8	1	Sigma-70 region 2	Bacteroides ovatus	['Bacteroides ovatus', 'Bacteroides xylanisolvens']
334149	A0A3E3IWN6	1	RNA polymerase sporulation sigma factor SigH	Eisenbergiella massiliensis	['Eisenbergiella massiliensis']
334148	A0A173QWW3	1	RNA polymerase sigma factor rpoD	Eubacterium ramulus	['Eubacterium ramulus']
334147	A0A0J6FFK1	1	RNA polymerase sigma 70	Parabacteroides goldsteinii	['Parabacteroides goldsteinii']
334146	A0A6L8TFK7	1	Sigma-70 family RNA polymerase sigma factor	Blautia massiliensis	['Blautia massiliensis']
334145	A0A3E3K0A9	1	RNA polymerase sigma factor	Sellimonas intestinalis	['Sellimonas intestinalis']
334144	A0A174B5N3	1	RNA polymerase sigma factor sigM	Faecalicatena contorta	['Faecalicatena contorta']
334143	A0A0P0G6M0	1	ECF RNA polymerase sigma factor SigW	Bacteroides cellulosilyticus	['Bacteroides cellulosilyticus']
309860	A0A174JWP9	1	Putative transposon-related/mobilisation protein	Bacteroides caccae	['Bacteroides caccae']
334142	A0A6L8TCG1	1	RNA polymerase sigma factor	Blautia massiliensis	['Blautia massiliensis']
334140	F0RX30	1	Methionine synthase	Sphaerochaeta globosa (strain ATCC BAA-1886 / DSM 22777 / Buddy)	['Sphaerochaeta globosa (strain ATCC BAA-1886 / DSM 22777 / Buddy)']
334139	A0A414Q2T4	1	Methionine synthase	Fusobacterium mortiferum	['Fusobacterium mortiferum']
334138	A0A7V7FQB0	1	Methionine synthase	Rhodospirillaceae bacterium	['Rhodospirillaceae bacterium']
334137	A0A379MVI6	1	Methionine synthase	Rikenella microfusus	['Rikenella microfusus']
334136	A0A264VMP1	1	Methionine synthase	Providencia rettgeri	['Providencia rettgeri']
334135	A0A2J0PSN7	1	Methionine synthase	Enterobacter hormaechei	['Enterobacter hormaechei', 'Enterobacter cloacae', 'Enterobacter mori', 'Klebsiella michiganensis', 'Raoultella ornithinolytica', 'Kluyvera georgiana ATCC 51603', 'Enterobacter ludwigii', 'Escherichia fergusonii (strain ATCC 35469 / DSM 13698 / CCUG 18766 / IAM 14443 / JCM 21226 / LMG 7866 / NBRC 102419 / NCTC 12128 / CDC 0568-73)', 'Citrobacter braakii', 'Enterobacter kobei', 'Citrobacter freun…
334134	A0A355M3Y8	1	Methionine synthase	Lentisphaeria bacterium	['Lentisphaeria bacterium']
334133	A0A143XZ70	1	Methionine synthase	Alistipes sp. CHKCI003	['Alistipes sp. CHKCI003']
334132	A0A943U673	1	Methionine synthase	Akkermansia sp	['Akkermansia sp']
334131	A0A0F5JDB9	1	Methionine synthase	Parabacteroides gordonii MS-1 = DSM 23371	['Parabacteroides gordonii MS-1 = DSM 23371']
334130	C6JIG3	1	Methionine synthase	Fusobacterium varium ATCC 27725	['Fusobacterium varium ATCC 27725']
334129	R7JCU8	1	Methionine synthase	Parabacteroides sp. CAG:409	['Parabacteroides sp. CAG:409']
334128	A0A1Y4D4D4	1	Methionine synthase	Parabacteroides sp. An277	['Parabacteroides sp. An277']
334141	A0A173QW40	1	RNA polymerase sigma factor	Eubacterium ramulus	['Eubacterium ramulus']
333979	S7U191	1	RNA polymerase-binding transcription factor DksA	Desulfovibrio sp. X2	['Desulfovibrio sp. X2']
334697	A0A6A7M6K2	1	MCE family protein	Rhodospirillales bacterium	['Rhodospirillales bacterium']
334699	A0A263VN12	1	MCE family protein	Enterobacter asburiae	['Enterobacter asburiae', 'Enterobacter kobei', 'Enterobacter ludwigii', 'Enterobacter roggenkampii', 'Enterobacter hormaechei', 'Enterobacter mori']
335362	R5LMA5	1	WYL domain-containing protein	Prevotella sp. CAG:1185	['Prevotella sp. CAG:1185']
335361	A0A414Q0Q6	1	WYL domain-containing protein	Fusobacterium mortiferum	['Fusobacterium mortiferum']
335360	R7LSN2	1	WYL domain-containing protein	Fusobacterium sp. CAG:815	['Fusobacterium sp. CAG:815']
335359	A0A925NKY6	1	WYL domain-containing protein	Candidatus Melainabacteria bacterium	['Candidatus Melainabacteria bacterium']
335358	K1IU65	1	WYL domain-containing protein	Aeromonas veronii AMC34	['Aeromonas veronii AMC34']
335357	A0A9D2VX06	1	WYL domain-containing protein	Merdimonas faecis	['Merdimonas faecis']
335356	R7F9G6	1	WYL domain-containing protein	Ruminococcus sp. CAG:330	['Ruminococcus sp. CAG:330']
335355	A0A1Y4D845	1	WYL domain-containing protein	Desulfovibrio sp. An276	['Desulfovibrio sp. An276']
335354	A0A1M6CH51	1	Predicted DNA-binding transcriptional regulator YafY, contains an HTH and WYL domains	Bacteroides stercorirosoris	['Bacteroides stercorirosoris']
335353	A0A1Y4H7T5	1	WYL domain-containing protein	Anaerofilum sp. An201	['Anaerofilum sp. An201']
335352	A0A6I3RYV1	1	WYL domain-containing protein	Parasutterella excrementihominis	['Parasutterella excrementihominis', 'Proteobacteria bacterium CAG:139']
335351	R6VFT0	1	WYL domain-containing protein	Alistipes sp. CAG:268	['Alistipes sp. CAG:268']
335350	R6C834	1	WYL domain-containing protein	Ruminococcus sp. CAG:579	['Ruminococcus sp. CAG:579']
335349	R6VGJ2	1	Transcriptional regulator	Roseburia sp. CAG:380	['Roseburia sp. CAG:380']
335348	A0A0F0Y6G5	1	Transcriptional regulator	Enterobacter kobei	['Enterobacter kobei']
335347	R5KG71	1	Putative transcriptional regulator	Prevotella sp. CAG:1124	['Prevotella sp. CAG:1124']
335346	A0A7J0A6R5	1	WYL domain-containing protein	Bacteroides acidifaciens	['Bacteroides acidifaciens']
335345	R5JJA5	1	WYL domain-containing protein	Coprococcus sp. CAG:782	['Coprococcus sp. CAG:782']
335344	A0A1M6S860	1	WYL domain-containing protein	Megasphaera elsdenii	['Megasphaera elsdenii']
335343	K5YI48	1	WYL domain-containing protein	Parabacteroides johnsonii CL02T12C29	['Parabacteroides johnsonii CL02T12C29']
335342	A0A921M923	1	WYL domain-containing protein	Phocaeicola barnesiae	['Phocaeicola barnesiae']
335341	A0A155CCQ9	1	DeoR faimly transcriptional regulator	Enterobacter roggenkampii	['Enterobacter roggenkampii', 'Enterobacter ludwigii', 'Enterobacter asburiae']
335340	A0A7T0GZX1	1	WYL domain-containing protein	Enterobacter mori	['Enterobacter mori', 'Kluyvera georgiana ATCC 51603']
335339	A0A1Q6H303	1	WYL domain-containing protein	Bacteroides sp. 43_108	['Bacteroides sp. 43_108']
335338	E8LBA2	1	WYL domain-containing protein	Phascolarctobacterium succinatutens YIT 12067	['Phascolarctobacterium succinatutens YIT 12067']
335337	H1DD66	1	WYL domain-containing protein	Odoribacter laneus YIT 12061	['Odoribacter laneus YIT 12061']
335336	A0A2K9HHG9	1	WYL domain-containing protein	Prevotella jejuni	['Prevotella jejuni']
335363	A0A355M1S8	1	WYL domain-containing protein	Lentisphaeria bacterium	['Lentisphaeria bacterium']
335335	R6PCE5	1	WYL domain-containing protein	Eubacterium sp. CAG:274	['Eubacterium sp. CAG:274']
335364	E6MPU3	1	WYL domain-containing protein	Prevotella salivae DSM 15606	['Prevotella salivae DSM 15606']
335366	R7FAI8	1	WYL domain-containing protein	Ruminococcus sp. CAG:330	['Ruminococcus sp. CAG:330']
335393	A0A173Y1X2	1	WYL domain-containing protein	Coprococcus eutactus	['Coprococcus eutactus']
335392	A0A1H2XTU8	1	Predicted DNA-binding transcriptional regulator YafY, contains an HTH and WYL domains	Acidaminococcus fermentans	['Acidaminococcus fermentans']
335391	R7LIS0	1	WYL domain-containing protein	Prevotella sp. CAG:891	['Prevotella sp. CAG:891']
335390	A0A7T0DX94	1	WYL domain-containing protein	Enterobacter mori	['Enterobacter mori']
335389	A0A7K3MHN9	1	WYL domain-containing protein	Bacteroides acidifaciens	['Bacteroides acidifaciens']
335388	R5NHZ0	1	WYL domain-containing protein	Eubacterium sp. CAG:603	['Eubacterium sp. CAG:603']
335387	R7MK09	1	WYL domain-containing protein	Ruminococcus sp. CAG:624	['Ruminococcus sp. CAG:624']
335386	S3BCY5	1	WYL domain-containing protein	Sutterella wadsworthensis HGA0223	['Sutterella wadsworthensis HGA0223']
335385	R7M0B2	1	WYL domain-containing protein	Acidaminococcus sp. CAG:542	['Acidaminococcus sp. CAG:542']
335384	A0A3E5B331	1	WYL domain-containing protein	Bacteroides oleiciplenus	['Bacteroides oleiciplenus']
335383	A0A3N2M327	1	WYL domain-containing protein	Muribaculaceae bacterium Isolate-104	['Muribaculaceae bacterium Isolate-104']
335382	D1VZT6	1	WYL domain-containing protein	Prevotella timonensis CRIS 5C-B1	['Prevotella timonensis CRIS 5C-B1']
335381	A0A3N2M0Y1	1	WYL domain-containing protein	Muribaculaceae bacterium Isolate-104	['Muribaculaceae bacterium Isolate-104']
335380	A0A3N2M4D8	1	WYL domain-containing protein	Muribaculaceae bacterium Isolate-104	['Muribaculaceae bacterium Isolate-104']
335379	R5M0M8	1	Putative transcriptional regulator	Prevotella sp. CAG:1185	['Prevotella sp. CAG:1185']
335378	A0A133QGJ6	1	WYL domain-containing protein	Prevotella corporis	['Prevotella corporis', 'Prevotella timonensis CRIS 5C-B1']
335377	V2YED9	1	WYL domain-containing protein	Firmicutes bacterium ASF500	['Firmicutes bacterium ASF500']
335376	R5NPA6	1	WYL domain-containing protein	Eubacterium sp. CAG:603	['Eubacterium sp. CAG:603']
335375	H3KBV1	1	WYL domain-containing protein	Sutterella parvirubra YIT 11816	['Sutterella parvirubra YIT 11816']
335374	E8LLF6	1	WYL domain-containing protein	Succinatimonas hippei (strain DSM 22608 / JCM 16073 / KCTC 15190 / YIT 12066)	['Succinatimonas hippei (strain DSM 22608 / JCM 16073 / KCTC 15190 / YIT 12066)']
335373	A0A1W2ADZ8	1	WYL domain-containing protein	Clostridiales bacterium	['Clostridiales bacterium']
335372	R6VZQ0	1	WYL domain-containing protein	Alistipes sp. CAG:268	['Alistipes sp. CAG:268']
335371	U2M6M7	1	WYL domain-containing protein	Ruminococcus callidus ATCC 27760	['Ruminococcus callidus ATCC 27760', 'Ruminococcus sp. CAG:330']
335370	A0A3N2MHE6	1	WYL domain-containing protein	Muribaculaceae bacterium Isolate-104	['Muribaculaceae bacterium Isolate-104']
335369	E8LF74	1	WYL domain-containing protein	Phascolarctobacterium succinatutens YIT 12067	['Phascolarctobacterium succinatutens YIT 12067']
335368	A0A1Y3U1H4	1	WYL domain-containing protein	Anaerotignum lactatifermentans	['Anaerotignum lactatifermentans']
335367	F0R2Y5	1	WYL domain-containing protein	Phocaeicola salanitronis (strain DSM 18170 / JCM 13657 / BL78)	['Phocaeicola salanitronis (strain DSM 18170 / JCM 13657 / BL78)']
335365	A0A1K1NB05	1	WYL domain-containing protein	Prevotellaceae bacterium HUN156	['Prevotellaceae bacterium HUN156']
335334	A0A930M1I9	1	WYL domain-containing protein	Selenomonas artemidis	['Selenomonas artemidis']
335333	R5FV74	1	WYL domain-containing protein	Faecalibacterium sp. CAG:1138	['Faecalibacterium sp. CAG:1138']
335332	R6YHP7	1	WYL domain-containing protein	Roseburia sp. CAG:309	['Roseburia sp. CAG:309']
335299	E8LF75	1	WYL domain-containing protein	Phascolarctobacterium succinatutens YIT 12067	['Phascolarctobacterium succinatutens YIT 12067']
335298	A0A9E7DJS1	1	WYL domain-containing protein	Fenollaria massiliensis	['Fenollaria massiliensis']
335297	A0A6I3S2G6	1	WYL domain-containing protein	Parasutterella excrementihominis	['Parasutterella excrementihominis', 'Proteobacteria bacterium CAG:139']
335296	A0A3N2M5C5	1	WYL domain-containing protein	Muribaculaceae bacterium Isolate-104	['Muribaculaceae bacterium Isolate-104']
335295	A0A1Y4HDF2	1	WYL domain-containing protein	Anaerofilum sp. An201	['Anaerofilum sp. An201']
335294	R6EFL7	1	Putative transcriptional regulator	Prevotella sp. CAG:1320	['Prevotella sp. CAG:1320']
335293	V2Y9J8	1	WYL domain-containing protein	Firmicutes bacterium ASF500	['Firmicutes bacterium ASF500']
335292	H1D166	1	WYL domain-containing protein	Dialister succinatiphilus YIT 11850	['Dialister succinatiphilus YIT 11850']
335291	V2Y9R2	1	WYL domain-containing protein	Firmicutes bacterium ASF500	['Firmicutes bacterium ASF500']
335290	A0A7T0GYJ8	1	WYL domain-containing protein	Enterobacter mori	['Enterobacter mori']
335289	R6XQN4	1	Putative transcriptional regulator	Prevotella sp. CAG:732	['Prevotella sp. CAG:732']
335288	R5JYI5	1	WYL domain-containing protein	Coprococcus sp. CAG:782	['Coprococcus sp. CAG:782']
335287	A0A242VSI1	1	WYL domain-containing protein	Enterobacter kobei	['Enterobacter kobei', 'Enterobacter mori']
335286	U2LYU8	1	WYL domain-containing protein	Ruminococcus callidus ATCC 27760	['Ruminococcus callidus ATCC 27760']
335285	K5YXE6	1	WYL domain-containing protein	Parabacteroides johnsonii CL02T12C29	['Parabacteroides johnsonii CL02T12C29', 'Bacteroides sp. 43_108']
335284	A0A4R1QRM5	1	WYL domain-containing protein	Fournierella massiliensis	['Fournierella massiliensis']
335283	R7LVM8	1	Transcriptional regulator	Fusobacterium sp. CAG:815	['Fusobacterium sp. CAG:815']
335282	R5LSY2	1	WYL domain-containing protein	Prevotella sp. CAG:1185	['Prevotella sp. CAG:1185']
335281	C6JNP1	1	WYL domain-containing protein	Fusobacterium varium ATCC 27725	['Fusobacterium varium ATCC 27725', 'Fusobacterium mortiferum']
335280	R5ECC8	1	WYL domain-containing protein	Succinatimonas sp. CAG:777	['Succinatimonas sp. CAG:777']
335279	A0A1Y4LY85	1	WYL domain-containing protein	Faecalitalea cylindroides	['Faecalitalea cylindroides']
335278	A0A1B8RSR2	1	WYL domain-containing protein	Clostridium paraputrificum	['Clostridium paraputrificum']
335277	F0R727	1	Putative transcriptional regulator	Phocaeicola salanitronis (strain DSM 18170 / JCM 13657 / BL78)	['Phocaeicola salanitronis (strain DSM 18170 / JCM 13657 / BL78)', 'Phocaeicola salanitronis (strain DSM 18170 / JCM 13657 / BL78)']
335276	A0A848C6C6	1	WYL domain-containing protein	Fusobacterium sp. FSA-380-WT-3A	['Fusobacterium sp. FSA-380-WT-3A']
335275	S3BX18	1	WYL domain-containing protein	Sutterella wadsworthensis HGA0223	['Sutterella wadsworthensis HGA0223']
335274	A0A173TQL4	1	WYL domain-containing protein	Blautia hydrogenotrophica	['Blautia hydrogenotrophica']
335273	A0A1Y4GNY5	1	WYL domain-containing protein	Barnesiella sp. An22	['Barnesiella sp. An22']
335300	A0A1Y4LRY5	1	WYL domain-containing protein	Faecalitalea cylindroides	['Faecalitalea cylindroides']
335301	A0A263VNY0	1	WYL domain-containing protein	Enterobacter asburiae	['Enterobacter asburiae', 'Kluyvera georgiana ATCC 51603']
335302	A0A1K1NDU4	1	WYL domain-containing protein	Prevotellaceae bacterium HUN156	['Prevotellaceae bacterium HUN156']
335303	A0A3N2MHD0	1	WYL domain-containing protein	Muribaculaceae bacterium Isolate-104	['Muribaculaceae bacterium Isolate-104']
335331	R6WEH5	1	WYL domain-containing protein	Ruminococcus sp. CAG:382	['Ruminococcus sp. CAG:382']
335330	A0A4R1QXV3	1	Putative DNA-binding transcriptional regulator YafY	Fournierella massiliensis	['Fournierella massiliensis']
335329	A0A1Y3WL53	1	WYL domain-containing protein	Barnesiella sp. An55	['Barnesiella sp. An55']
335328	R5K0T7	1	WYL domain-containing protein	Coprococcus sp. CAG:782	['Coprococcus sp. CAG:782']
335327	A0A0G8G6I6	1	WYL domain-containing protein	Ligilactobacillus ruminis	['Ligilactobacillus ruminis']
335326	A0A1Y4RNA9	1	WYL domain-containing protein	Lachnoclostridium sp. An14	['Lachnoclostridium sp. An14']
335325	A0A318KFA7	1	WYL domain-containing protein	Dielma fastidiosa	['Dielma fastidiosa']
335324	A0A2A2IKQ3	1	WYL domain-containing protein	Megasphaera sp. ASD88	['Megasphaera sp. ASD88']
335323	A0A1Q6HAG0	1	WYL domain-containing protein	Bacteroides sp. 43_108	['Bacteroides sp. 43_108']
335322	A0A227KAU7	1	WYL domain-containing protein	Turicimonas muris	['Turicimonas muris']
335321	R5LVD6	1	WYL domain-containing protein	Prevotella sp. CAG:1185	['Prevotella sp. CAG:1185']
335320	A0A1K1P4P8	1	WYL domain-containing protein	Prevotellaceae bacterium HUN156	['Prevotellaceae bacterium HUN156']
335319	A0A1Y4RRJ7	1	WYL domain-containing protein	Lachnoclostridium sp. An138	['Lachnoclostridium sp. An138']
335394	A0A3N2M127	1	WYL domain-containing protein	Muribaculaceae bacterium Isolate-104	['Muribaculaceae bacterium Isolate-104']
335318	A0A4V2QBN6	1	Putative DNA-binding transcriptional regulator YafY	Fournierella massiliensis	['Fournierella massiliensis']
335316	A0A1F1EFA7	1	WYL domain-containing protein	Porphyromonas sp. HMSC065F10	['Porphyromonas sp. HMSC065F10']
335315	F0RSC0	1	WYL domain-containing protein	Sphaerochaeta globosa (strain ATCC BAA-1886 / DSM 22777 / Buddy)	['Sphaerochaeta globosa (strain ATCC BAA-1886 / DSM 22777 / Buddy)']
335314	A0A848BS57	1	WYL domain-containing protein	Megasphaera hexanoica	['Megasphaera hexanoica']
335313	A0A318KIL2	1	WYL domain-containing protein	Dielma fastidiosa	['Dielma fastidiosa']
335312	R8AU70	1	WYL domain-containing protein	Plesiomonas shigelloides 302-73	['Plesiomonas shigelloides 302-73']
335311	H3KEI8	1	WYL domain-containing protein	Sutterella parvirubra YIT 11816	['Sutterella parvirubra YIT 11816']
335310	E8LIX1	1	WYL domain-containing protein	Succinatimonas hippei (strain DSM 22608 / JCM 16073 / KCTC 15190 / YIT 12066)	['Succinatimonas hippei (strain DSM 22608 / JCM 16073 / KCTC 15190 / YIT 12066)']
335309	R5KBW6	1	WYL domain-containing protein	Prevotella sp. CAG:1124	['Prevotella sp. CAG:1124']
335308	U2KWK8	1	WYL domain-containing protein	Ruminococcus callidus ATCC 27760	['Ruminococcus callidus ATCC 27760']
335307	R7CNT7	1	WYL domain-containing protein	Dialister sp. CAG:357	['Dialister sp. CAG:357']
335306	H1D1B1	1	WYL domain-containing protein	Dialister succinatiphilus YIT 11850	['Dialister succinatiphilus YIT 11850']
335305	A0A1W2AE09	1	Predicted DNA-binding transcriptional regulator YafY, contains an HTH and WYL domains	Clostridiales bacterium	['Clostridiales bacterium']
335304	A0A2S0KSR7	1	WYL domain-containing protein	Victivallales bacterium CCUG 44730	['Victivallales bacterium CCUG 44730']
335317	A0A133Q9G5	1	WYL domain-containing protein	Prevotella corporis	['Prevotella corporis']
335272	E8LI70	1	WYL domain-containing protein	Succinatimonas hippei (strain DSM 22608 / JCM 16073 / KCTC 15190 / YIT 12066)	['Succinatimonas hippei (strain DSM 22608 / JCM 16073 / KCTC 15190 / YIT 12066)']
335395	A0A7U4N110	1	Transcriptional regulator	Enterobacter ludwigii	['Enterobacter ludwigii']
335397	A0A1F1E419	1	WYL domain-containing protein	Porphyromonas sp. HMSC065F10	['Porphyromonas sp. HMSC065F10']
335551	A0A1Q8Z276	1	Bacterial toxin YdaT domain-containing protein	Klebsiella michiganensis	['Klebsiella michiganensis']
335550	A0A0M3F4H9	1	Regulator	Enterobacter cloacae	['Enterobacter cloacae']
335549	A0A1Q8YNE2	1	Bacterial toxin YdaT domain-containing protein	Klebsiella michiganensis	['Klebsiella michiganensis']
335548	A0A837K557	1	Rha family transcriptional regulator	Klebsiella aerogenes	['Klebsiella aerogenes']
335547	A0A1V8P421	1	Bacterial toxin YdaT domain-containing protein	Citrobacter braakii	['Citrobacter braakii']
335546	A0A6L8TFB1	1	WYL domain-containing protein	Blautia massiliensis	['Blautia massiliensis']
335545	A0A2A2M9K6	1	Recombination-associated protein RdgC	Hafnia paralvei	['Hafnia paralvei']
335544	A0A264VQJ0	1	Recombination-associated protein RdgC	Providencia rettgeri	['Providencia rettgeri']
335543	A0A4P7UH78	1	Recombination-associated protein RdgC	Desulfovibrio desulfuricans	['Desulfovibrio desulfuricans']
335542	A0A264VQ15	1	Recombination-associated protein RdgC	Providencia rettgeri	['Providencia rettgeri']
335541	A0A1Y4DA61	1	Recombination-associated protein RdgC	Desulfovibrio sp. An276	['Desulfovibrio sp. An276']
335540	A0A4Y3TIV9	1	Recombination-associated protein RdgC	Desulfovibrio desulfuricans	['Desulfovibrio desulfuricans']
335539	A0A264VRP4	1	Recombination-associated protein RdgC	Providencia rettgeri	['Providencia rettgeri']
335538	A0A369YLP7	1	Recombination-associated protein RdgC	Haemophilus sputorum	['Haemophilus sputorum']
335537	E8LLV2	1	Recombination-associated protein RdgC	Succinatimonas hippei (strain DSM 22608 / JCM 16073 / KCTC 15190 / YIT 12066)	['Succinatimonas hippei (strain DSM 22608 / JCM 16073 / KCTC 15190 / YIT 12066)']
335536	K1IH17	1	Recombination-associated protein RdgC	Aeromonas veronii AMC34	['Aeromonas veronii AMC34']
335535	A0A377IW68	1	Recombination-associated protein RdgC	Haemophilus pittmaniae	['Haemophilus pittmaniae']
335534	A0A4Q6AHS6	1	Recombination-associated protein RdgC	Pseudomonadota bacterium	['Pseudomonadota bacterium']
335533	A0A837LEK8	1	Recombination-associated protein RdgC	Enterobacter roggenkampii	['Enterobacter roggenkampii']
335532	R8AU21	1	Recombination-associated protein RdgC	Plesiomonas shigelloides 302-73	['Plesiomonas shigelloides 302-73']
335531	A0A2S0KVF3	1	Recombination-associated protein RdgC	Victivallales bacterium CCUG 44730	['Victivallales bacterium CCUG 44730']
335530	A0A1Q8YZ77	1	Recombination-associated protein RdgC	Klebsiella michiganensis	['Klebsiella michiganensis', 'Raoultella ornithinolytica', 'Klebsiella aerogenes', 'Citrobacter freundii', 'Klebsiella variicola', 'Kluyvera georgiana ATCC 51603']
335529	A0A1B7J960	1	Recombination-associated protein RdgC	Kluyvera georgiana ATCC 51603	['Kluyvera georgiana ATCC 51603']
335528	A0A355M4T8	1	Recombination-associated protein RdgC	Lentisphaeria bacterium	['Lentisphaeria bacterium']
335527	A0A369ZUL5	1	Recombination-associated protein RdgC	Haemophilus paraphrohaemolyticus	['Haemophilus paraphrohaemolyticus']
335526	B7LMJ3	1	Recombination-associated protein RdgC	Escherichia fergusonii (strain ATCC 35469 / DSM 13698 / CCUG 18766 / IAM 14443 / JCM 21226 / LMG 7866 / NBRC 102419 / NCTC 12128 / CDC 0568-73)	['Escherichia fergusonii (strain ATCC 35469 / DSM 13698 / CCUG 18766 / IAM 14443 / JCM 21226 / LMG 7866 / NBRC 102419 / NCTC 12128 / CDC 0568-73)', 'Citrobacter braakii', 'Enterobacter roggenkampii', 'Enterobacter ludwigii', 'Enterobacter asburiae', 'Enterobacter hormaechei', 'Enterobacter kobei', 'Enterobacter mori', 'Enterobacter cloacae']
335525	R5EG00	1	Recombination-associated protein RdgC	Succinatimonas sp. CAG:777	['Succinatimonas sp. CAG:777']
335552	A0A855EY49	1	Bacterial toxin YdaT domain-containing protein	Raoultella ornithinolytica	['Raoultella ornithinolytica']
335524	S7TJL9	1	Recombination-associated protein RdgC	Desulfovibrio sp. X2	['Desulfovibrio sp. X2']
335553	A0A263VY33	1	Regulator	Enterobacter asburiae	['Enterobacter asburiae']
335555	A0A1V8P4T4	1	Bacterial toxin YdaT domain-containing protein	Citrobacter braakii	['Citrobacter braakii']
335608	A0A1M6ER29	1	HK97 family phage prohead protease	Bacteroides stercorirosoris	['Bacteroides stercorirosoris']
335607	R6YQV2	1	Putative phage prohead protease	Roseburia sp. CAG:309	['Roseburia sp. CAG:309']
335606	G1V607	1	HK97 family phage prohead protease	Bilophila sp. 4_1_30	['Bilophila sp. 4_1_30']
335605	A0A3D8HBG8	1	Caudovirus prohead protease	Parabacteroides acidifaciens	['Parabacteroides acidifaciens']
335604	R5B5G9	1	Caudovirus prohead protease	Bacteroides sp. CAG:927	['Bacteroides sp. CAG:927']
335603	A0A143PXC3	1	HK97 family phage prohead protease	Limosilactobacillus reuteri	['Limosilactobacillus reuteri']
335602	A0A6B9TCC4	1	HK97 family phage prohead protease	Methanomassiliicoccaceae archaeon DOK	['Methanomassiliicoccaceae archaeon DOK']
335601	A0A1V8NS90	1	Peptidase	Citrobacter braakii	['Citrobacter braakii']
335600	B7LJM0	1	Phage pro-head protease	Escherichia fergusonii (strain ATCC 35469 / DSM 13698 / CCUG 18766 / IAM 14443 / JCM 21226 / LMG 7866 / NBRC 102419 / NCTC 12128 / CDC 0568-73)	['Escherichia fergusonii (strain ATCC 35469 / DSM 13698 / CCUG 18766 / IAM 14443 / JCM 21226 / LMG 7866 / NBRC 102419 / NCTC 12128 / CDC 0568-73)']
335599	A0A264VWX6	1	Primosome assembly protein PriA	Providencia rettgeri	['Providencia rettgeri']
335598	L1QEZ9	1	Phage prohead protease, HK97 family	Clostridium celatum DSM 1785	['Clostridium celatum DSM 1785']
335597	A0A1Y3YVK2	1	HK97 family phage prohead protease	Bacteroides clarus	['Bacteroides clarus']
335596	A0A4U4BUH8	1	HK97 family phage prohead protease	Enterococcus faecalis	['Enterococcus faecalis']
335595	R5G6L7	1	Caudovirus prohead protease	Clostridium sp. CAG:81	['Clostridium sp. CAG:81']
335594	Q8G796	1	Prohead peptidase	Bifidobacterium longum (strain NCC 2705)	['Bifidobacterium longum (strain NCC 2705)']
335593	A0A139L5W9	1	HK97 family phage prohead protease	Bacteroides ovatus	['Bacteroides ovatus']
335592	A0A0J6CBH9	1	Peptidase	Parabacteroides goldsteinii	['Parabacteroides goldsteinii']
335591	A0A3E3JYG6	1	HK97 family phage prohead protease	Sellimonas intestinalis	['Sellimonas intestinalis']
335590	A0A1B8T6E2	1	Peptidase	Haemophilus parainfluenzae	['Haemophilus parainfluenzae']
335589	A0A0P0GGZ1	1	Caudovirus prohead protease	Bacteroides cellulosilyticus	['Bacteroides cellulosilyticus']
335563	A0A1W2AFH5	1	Predicted DNA-binding transcriptional regulator YafY, contains an HTH and WYL domains	Clostridiales bacterium	['Clostridiales bacterium']
335561	A0A263VVE2	1	Regulator	Enterobacter asburiae	['Enterobacter asburiae']
335560	A0A7H0EGX2	1	Bacterial toxin YdaT domain-containing protein	Klebsiella variicola	['Klebsiella variicola']
335559	A0A2J0Q4G7	1	Bacterial toxin YdaT domain-containing protein	Enterobacter hormaechei	['Enterobacter hormaechei']
335558	A0A2A2M6B3	1	Bacterial toxin YdaT domain-containing protein	Hafnia paralvei	['Hafnia paralvei']
335557	A0A1B7JW67	1	Bacterial toxin YdaT domain-containing protein	Kluyvera georgiana ATCC 51603	['Kluyvera georgiana ATCC 51603']
335556	A0A1B7JZU1	1	Bacterial toxin YdaT domain-containing protein	Kluyvera georgiana ATCC 51603	['Kluyvera georgiana ATCC 51603']
335554	B7LNE2	1	Regulatory protein CII (Modular protein) from bacteriophage origin putative coiled-coil	Escherichia fergusonii (strain ATCC 35469 / DSM 13698 / CCUG 18766 / IAM 14443 / JCM 21226 / LMG 7866 / NBRC 102419 / NCTC 12128 / CDC 0568-73)	['Escherichia fergusonii (strain ATCC 35469 / DSM 13698 / CCUG 18766 / IAM 14443 / JCM 21226 / LMG 7866 / NBRC 102419 / NCTC 12128 / CDC 0568-73)']
335523	E5Y704	1	Recombination-associated protein RdgC	Bilophila wadsworthia (strain 3_1_6)	['Bilophila wadsworthia (strain 3_1_6)']
335522	A0A1B8T5B9	1	Recombination-associated protein RdgC	Haemophilus parainfluenzae	['Haemophilus parainfluenzae']
335457	E8LBJ8	1	WYL domain-containing protein	Phascolarctobacterium succinatutens YIT 12067	['Phascolarctobacterium succinatutens YIT 12067']
335424	A0A1Q8YVD8	1	WYL domain-containing protein	Klebsiella michiganensis	['Klebsiella michiganensis', 'Enterobacter kobei']
335423	A0A1Y4CW34	1	WYL domain-containing protein	Parabacteroides sp. An277	['Parabacteroides sp. An277']
335422	R7CTE5	1	WYL domain-containing protein	Dialister sp. CAG:357	['Dialister sp. CAG:357']
335421	A0A7J0A289	1	WYL domain-containing protein	Bacteroides acidifaciens	['Bacteroides acidifaciens']
335420	A0A1K1LSS9	1	WYL domain-containing protein	Prevotellaceae bacterium HUN156	['Prevotellaceae bacterium HUN156']
335419	R6PLE5	1	WYL domain-containing protein	Eubacterium sp. CAG:274	['Eubacterium sp. CAG:274']
335418	A0A174CEG0	1	WYL domain-containing protein	Mitsuokella jalaludinii	['Mitsuokella jalaludinii']
335417	A0A1Y4GTS9	1	WYL domain-containing protein	Barnesiella sp. An22	['Barnesiella sp. An22']
335416	A0A174ALM6	1	WYL domain-containing protein	Mitsuokella jalaludinii	['Mitsuokella jalaludinii']
335415	R6VFU1	1	Putative transcriptional regulator	Alistipes sp. CAG:268	['Alistipes sp. CAG:268']
335414	A0A1W2AUM8	1	Predicted DNA-binding transcriptional regulator YafY, contains an HTH and WYL domains	Clostridiales bacterium	['Clostridiales bacterium']
335413	C0BZH0	1	WYL domain-containing protein	[Clostridium] hylemonae DSM 15053	['[Clostridium] hylemonae DSM 15053']
335412	R7EVU7	1	Transcriptional regulator	Anaerotruncus sp. CAG:390	['Anaerotruncus sp. CAG:390']
335411	A0A1Y3YXR1	1	WYL domain-containing protein	Bacteroides clarus	['Bacteroides clarus']
335410	A0A133QC80	1	WYL domain-containing protein	Prevotella corporis	['Prevotella corporis']
335409	R5E284	1	WYL domain-containing protein	Clostridium sp. CAG:590	['Clostridium sp. CAG:590']
335408	R9HZ60	1	WYL domain-containing protein	Phocaeicola sartorii	['Phocaeicola sartorii']
335407	K1IFM9	1	WYL domain-containing protein	Aeromonas veronii AMC34	['Aeromonas veronii AMC34']
335406	A0A0E3UK05	1	WYL domain-containing protein	Verrucomicrobia bacterium IMCC26134	['Verrucomicrobia bacterium IMCC26134']
335405	R5I244	1	WYL domain-containing protein	Alistipes sp. CAG:831	['Alistipes sp. CAG:831']
335404	R7P8Z4	1	WYL domain-containing protein	Prevotella sp. CAG:617	['Prevotella sp. CAG:617']
335403	A0A921AYA9	1	WYL domain-containing protein	Mailhella massiliensis	['Mailhella massiliensis']
335402	R6ESN7	1	WYL domain-containing protein	Prevotella sp. CAG:1320	['Prevotella sp. CAG:1320']
335401	G1V268	1	WYL domain-containing protein	Bilophila sp. 4_1_30	['Bilophila sp. 4_1_30']
335400	A0A0W7YV30	1	WYL domain-containing protein	Comamonas kerstersii	['Comamonas kerstersii']
335399	A0A1Y4D5S7	1	WYL domain-containing protein	Desulfovibrio sp. An276	['Desulfovibrio sp. An276']
335398	A0A1Y4RK63	1	WYL domain-containing protein	Lachnoclostridium sp. An14	['Lachnoclostridium sp. An14']
335425	E7G638	1	WYL domain-containing protein	Coprobacillus cateniformis	['Coprobacillus cateniformis']
335426	H1D212	1	WYL domain-containing protein	Dialister succinatiphilus YIT 11850	['Dialister succinatiphilus YIT 11850']
335427	H1DIC7	1	WYL domain-containing protein	Odoribacter laneus YIT 12061	['Odoribacter laneus YIT 12061']
335428	A0A1K1NHM9	1	WYL domain-containing protein	Prevotellaceae bacterium HUN156	['Prevotellaceae bacterium HUN156']
335456	R7PDP6	1	WYL domain-containing protein	Prevotella sp. CAG:617	['Prevotella sp. CAG:617']
335455	F0R4Y7	1	WYL domain-containing protein	Phocaeicola salanitronis (strain DSM 18170 / JCM 13657 / BL78)	['Phocaeicola salanitronis (strain DSM 18170 / JCM 13657 / BL78)']
335454	R6XC32	1	Conserved domain protein	Prevotella sp. CAG:732	['Prevotella sp. CAG:732']
335453	R5HZA7	1	Putative transcriptional regulator	Alistipes sp. CAG:831	['Alistipes sp. CAG:831']
335452	R5EM67	1	WYL domain-containing protein	Succinatimonas sp. CAG:777	['Succinatimonas sp. CAG:777']
335451	R5V3N8	1	WYL domain-containing protein	Firmicutes bacterium CAG:631	['Firmicutes bacterium CAG:631']
335450	R6X661	1	WYL domain-containing protein	Prevotella sp. CAG:732	['Prevotella sp. CAG:732']
335449	A0A1Y4CV80	1	WYL domain-containing protein	Parabacteroides sp. An277	['Parabacteroides sp. An277']
335448	A0A1M6CH08	1	WYL domain-containing protein	Bacteroides stercorirosoris	['Bacteroides stercorirosoris']
335447	S3CB19	1	HTH deoR-type domain-containing protein	Sutterella wadsworthensis HGA0223	['Sutterella wadsworthensis HGA0223']
335446	A0A1M6C912	1	Predicted DNA-binding transcriptional regulator YafY, contains an HTH and WYL domains	Bacteroides stercorirosoris	['Bacteroides stercorirosoris']
335445	R6CK82	1	WYL domain-containing protein	Ruminococcus sp. CAG:579	['Ruminococcus sp. CAG:579']
335444	A0A1Y3U6F6	1	WYL domain-containing protein	Anaerotignum lactatifermentans	['Anaerotignum lactatifermentans']
335396	C6JKP7	1	WYL domain-containing protein	Fusobacterium varium ATCC 27725	['Fusobacterium varium ATCC 27725']
335443	A0A1Y4RKU1	1	WYL domain-containing protein	Lachnoclostridium sp. An14	['Lachnoclostridium sp. An14']
335441	U2M726	1	WYL domain-containing protein	Ruminococcus callidus ATCC 27760	['Ruminococcus callidus ATCC 27760']
335440	R6XEP9	1	WYL domain-containing protein	Prevotella sp. CAG:732	['Prevotella sp. CAG:732']
335439	R6R1L5	1	WYL domain-containing protein	Firmicutes bacterium CAG:449	['Firmicutes bacterium CAG:449']
335438	R5EMK2	1	WYL domain-containing protein	Clostridium sp. CAG:590	['Clostridium sp. CAG:590']
335437	A0A3E5B1C2	1	WYL domain-containing protein	Bacteroides oleiciplenus	['Bacteroides oleiciplenus']
335436	R7P9F1	1	WYL domain-containing protein	Prevotella sp. CAG:617	['Prevotella sp. CAG:617']
335435	R7MMG4	1	WYL domain-containing protein	Ruminococcus sp. CAG:624	['Ruminococcus sp. CAG:624']
335434	R5Y7Q0	1	WYL domain-containing protein	Anaerotruncus sp. CAG:528	['Anaerotruncus sp. CAG:528']
335433	A0A136Q1R8	1	WYL domain-containing protein	Christensenella minuta	['Christensenella minuta']
335432	A0A2S0KQV2	1	WYL domain-containing protein	Victivallales bacterium CCUG 44730	['Victivallales bacterium CCUG 44730']
335431	R7BJA7	1	WYL domain-containing protein	Firmicutes bacterium CAG:882	['Firmicutes bacterium CAG:882']
335430	A0A7T0H086	1	WYL domain-containing protein	Enterobacter mori	['Enterobacter mori']
335429	A0A2A2INE8	1	WYL domain-containing protein	Megasphaera sp. ASD88	['Megasphaera sp. ASD88']
335442	A0A136Q3K1	1	WYL domain-containing protein	Christensenella minuta	['Christensenella minuta', 'Coprobacillus cateniformis']
334698	A0A1R0G1T7	1	Intermembrane transport protein PqiB	Citrobacter braakii	['Citrobacter braakii', 'Citrobacter freundii']
335271	A0A397RZC3	1	Putative DNA-binding transcriptional regulator YafY	Anaeroplasma bactoclasticum	['Anaeroplasma bactoclasticum']
335269	A0A1M6H2C6	1	Predicted DNA-binding transcriptional regulator YafY, contains an HTH and WYL domains	Bacteroides stercorirosoris	['Bacteroides stercorirosoris']
334789	A0A369ZT43	1	MCE family protein	Haemophilus paraphrohaemolyticus	['Haemophilus paraphrohaemolyticus']
334788	A0A1Y3YWE7	1	MCE family protein	Bacteroides clarus	['Bacteroides clarus']
334787	S7VDK0	1	Mammalian cell entry related domain protein	Desulfovibrio sp. X2	['Desulfovibrio sp. X2']
334786	A0A0J2H966	1	ABC transporter periplasmic substrate-binding protein	Klebsiella michiganensis	['Klebsiella michiganensis']
334785	A0A369YHF8	1	Outer membrane lipid asymmetry maintenance protein MlaD	Haemophilus sputorum	['Haemophilus sputorum']
334784	R6VMS6	1	ABC-type transport system involved in resistance to organic solvents periplasmic component	Alistipes sp. CAG:268	['Alistipes sp. CAG:268']
334783	F3QRX7	1	Mce/MlaD domain-containing protein	Paraprevotella xylaniphila YIT 11841	['Paraprevotella xylaniphila YIT 11841']
334782	R5B116	1	Mce/MlaD domain-containing protein	Bacteroides sp. CAG:927	['Bacteroides sp. CAG:927']
334781	A0A921M9U8	1	MlaD family protein	Phocaeicola barnesiae	['Phocaeicola barnesiae']
334780	A0A7V7KAU2	1	MCE family protein	Rhodospirillaceae bacterium	['Rhodospirillaceae bacterium']
334779	S7U5S8	1	Mammalian cell entry related domain protein	Desulfovibrio sp. X2	['Desulfovibrio sp. X2']
334778	R5EIQ1	1	Mce/MlaD domain-containing protein	Succinatimonas sp. CAG:777	['Succinatimonas sp. CAG:777']
334777	A0A6A7M3A8	1	MCE family protein	Rhodospirillales bacterium	['Rhodospirillales bacterium']
334776	R7LUX2	1	Hypothetical exported protein	Fusobacterium sp. CAG:815	['Fusobacterium sp. CAG:815']
334775	A0A9D1T2W7	1	MCE family protein	Candidatus Spyradenecus faecavium	['Candidatus Spyradenecus faecavium']
334774	A0A925NPB1	1	MCE family protein	Candidatus Melainabacteria bacterium	['Candidatus Melainabacteria bacterium']
334773	A0A143XUY1	1	Mce related protein	Alistipes sp. CHKCI003	['Alistipes sp. CHKCI003']
334772	A0A1Y4GWG9	1	Mammalian cell entry protein	Barnesiella sp. An22	['Barnesiella sp. An22', 'Barnesiella sp. An55']
334771	A0A4Q6BA99	1	MCE family protein	Pseudomonadota bacterium	['Pseudomonadota bacterium']
334770	A0A1Y3VTP2	1	Mammalian cell entry protein	Butyricimonas sp. An62	['Butyricimonas sp. An62']
334769	A0A1Y6GGX5	1	Outer membrane lipid asymmetry maintenance protein MlaD	Raoultella ornithinolytica	['Raoultella ornithinolytica']
334768	A0A355M1F7	1	Mce/MlaD domain-containing protein	Lentisphaeria bacterium	['Lentisphaeria bacterium']
334767	A0A4Y3TGD9	1	Mammalian cell entry protein	Desulfovibrio desulfuricans	['Desulfovibrio desulfuricans']
334766	A0A7U4N4F7	1	Mammalian cell entry protein	Enterobacter ludwigii	['Enterobacter ludwigii']
334765	S0FCP2	1	Mce/MlaD domain-containing protein	Phocaeicola coprophilus DSM 18228 = JCM 13818	['Phocaeicola coprophilus DSM 18228 = JCM 13818']
334764	A0A227KIR1	1	Outer membrane lipid asymmetry maintenance protein MlaD	Turicimonas muris	['Turicimonas muris']
334763	R5MAW9	1	Mce/MlaD domain-containing protein	Prevotella sp. CAG:1185	['Prevotella sp. CAG:1185']
334790	A0A7J0A049	1	MCE family protein	Bacteroides acidifaciens	['Bacteroides acidifaciens', 'Bacteroides finegoldii']
334762	A0A2A2ILG9	1	Virulence factor Mce	Megasphaera sp. ASD88	['Megasphaera sp. ASD88']
334791	A0A1H2Y2Y6	1	Phospholipid/cholesterol/gamma-HCH transport system substrate-binding protein	Acidaminococcus fermentans	['Acidaminococcus fermentans']
334793	A0A1B7K780	1	Periplasmic component of an ABC superfamily transporter	Kluyvera georgiana ATCC 51603	['Kluyvera georgiana ATCC 51603']
334820	A0A921AVV6	1	FmdE family protein	Mailhella massiliensis	['Mailhella massiliensis']
334819	A0A1Y4HI55	1	Formylmethanofuran dehydrogenase	Anaerofilum sp. An201	['Anaerofilum sp. An201']
334818	A0A1Y4RHJ0	1	RNA polymerase sigma-70 domain-containing protein	Lachnoclostridium sp. An138	['Lachnoclostridium sp. An138']
334817	A0A413RD86	1	RNA polymerase sigma-70 domain-containing protein	Eubacterium ventriosum	['Eubacterium ventriosum']
334816	R9T8J3	1	Probable porphobilinogen deaminase	Methanomassiliicoccus intestinalis (strain Issoire-Mx1)	['Methanomassiliicoccus intestinalis (strain Issoire-Mx1)']
334815	D1Y755	1	hydroxymethylbilane synthase	Pyramidobacter piscolens W5455	['Pyramidobacter piscolens W5455']
334814	A0A1H3A418	1	hydroxymethylbilane synthase	Acidaminococcus fermentans	['Acidaminococcus fermentans']
334813	A0A1Y4ND82	1	hydroxymethylbilane synthase	Anaeromassilibacillus sp. An172	['Anaeromassilibacillus sp. An172']
334812	R5EAH5	1	hydroxymethylbilane synthase	Clostridium sp. CAG:590	['Clostridium sp. CAG:590']
334811	A0A848C417	1	hydroxymethylbilane synthase	Fusobacterium sp. FSA-380-WT-3A	['Fusobacterium sp. FSA-380-WT-3A']
334810	R6CFK9	1	hydroxymethylbilane synthase	Ruminococcus sp. CAG:579	['Ruminococcus sp. CAG:579']
334809	A0A6B9TA20	1	Probable porphobilinogen deaminase	Methanomassiliicoccaceae archaeon DOK	['Methanomassiliicoccaceae archaeon DOK']
334808	A0A9E7DK58	1	hydroxymethylbilane synthase	Fenollaria massiliensis	['Fenollaria massiliensis']
334807	R6V5B8	1	hydroxymethylbilane synthase	Roseburia sp. CAG:380	['Roseburia sp. CAG:380']
334806	A0A0E3UK21	1	hydroxymethylbilane synthase	Verrucomicrobia bacterium IMCC26134	['Verrucomicrobia bacterium IMCC26134']
334805	A0A2D6VHC9	1	hydroxymethylbilane synthase	Opitutae bacterium	['Opitutae bacterium']
334804	R7LWD8	1	hydroxymethylbilane synthase	Acidaminococcus sp. CAG:542	['Acidaminococcus sp. CAG:542']
334803	C4Z1K5	1	Porphobilinogen deaminase N-terminal domain-containing protein	Lachnospira eligens (strain ATCC 27750 / DSM 3376 / VPI C15-48 / C15-B4)	['Lachnospira eligens (strain ATCC 27750 / DSM 3376 / VPI C15-48 / C15-B4)']
334802	A0A3E3I370	1	Porphobilinogen deaminase	Eisenbergiella massiliensis	['Eisenbergiella massiliensis']
334801	R5NHX3	1	Putative RNA polymerase sigma factor RpoD	Eubacterium sp. CAG:603	['Eubacterium sp. CAG:603']
334800	A0A1Y4RE24	1	RNA polymerase sigma-70 region 3 domain-containing protein	Lachnoclostridium sp. An14	['Lachnoclostridium sp. An14']
334799	B7AQA0	1	RNA polymerase sigma-70 region 3 domain-containing protein	[Bacteroides] pectinophilus ATCC 43243	['[Bacteroides] pectinophilus ATCC 43243']
334798	C0C0M9	1	RNA polymerase sigma-70 region 3 domain-containing protein	[Clostridium] hylemonae DSM 15053	['[Clostridium] hylemonae DSM 15053']
334797	R5G0T3	1	Sigma-70 region 3	Clostridium sp. CAG:81	['Clostridium sp. CAG:81']
334796	C4Z0Q7	1	RNA polymerase sigma-70 region 3 domain-containing protein	Lachnospira eligens (strain ATCC 27750 / DSM 3376 / VPI C15-48 / C15-B4)	['Lachnospira eligens (strain ATCC 27750 / DSM 3376 / VPI C15-48 / C15-B4)']
334795	A0A3E3I1S1	1	RNA polymerase sigma-70 region 3 domain-containing protein	Eisenbergiella massiliensis	['Eisenbergiella massiliensis']
334794	A0A943UDS5	1	MCE family protein	Akkermansia sp	['Akkermansia sp']
334792	A0A921LCK6	1	MlaD family protein	Mediterranea massiliensis	['Mediterranea massiliensis']
334761	A0A1B7JED9	1	Paraquat-inducible protein B	Kluyvera georgiana ATCC 51603	['Kluyvera georgiana ATCC 51603']
334760	R7LF54	1	Secreted protein containing Mammalian cell entry related domain protein	Prevotella sp. CAG:891	['Prevotella sp. CAG:891']
334759	A0A1B7K0Z1	1	Paraquat-inducible protein B	Kluyvera georgiana ATCC 51603	['Kluyvera georgiana ATCC 51603']
334726	A0A2N3PH65	1	ABC transporter permease	Helicobacter winghamensis	['Helicobacter winghamensis']
334725	B7LNW1	1	Paraquat-inducible protein B	Escherichia fergusonii (strain ATCC 35469 / DSM 13698 / CCUG 18766 / IAM 14443 / JCM 21226 / LMG 7866 / NBRC 102419 / NCTC 12128 / CDC 0568-73)	['Escherichia fergusonii (strain ATCC 35469 / DSM 13698 / CCUG 18766 / IAM 14443 / JCM 21226 / LMG 7866 / NBRC 102419 / NCTC 12128 / CDC 0568-73)']
334724	A0A0M3F2E6	1	Phospholipid ABC transporter substrate-binding protein	Enterobacter cloacae	['Enterobacter cloacae']
334723	A0A1M6J8C1	1	Phospholipid/cholesterol/gamma-HCH transport system substrate-binding protein	Bacteroides stercorirosoris	['Bacteroides stercorirosoris', 'Bacteroides oleiciplenus']
334722	A0A7X1TW44	1	Outer membrane lipid asymmetry maintenance protein MlaD	Betaproteobacteria bacterium	['Betaproteobacteria bacterium']
334721	A0A377IYH5	1	ABC-type organic solvent transporter	Haemophilus pittmaniae	['Haemophilus pittmaniae']
334720	D1VZM6	1	Mce/MlaD domain-containing protein	Prevotella timonensis CRIS 5C-B1	['Prevotella timonensis CRIS 5C-B1']
334719	R5HZE0	1	Mammalian cell entry related domain protein	Alistipes sp. CAG:831	['Alistipes sp. CAG:831']
334718	A0A1Y6GF25	1	MCE family protein	Raoultella ornithinolytica	['Raoultella ornithinolytica']
334717	A0A369ZR09	1	Outer membrane lipid asymmetry maintenance protein MlaD	Haemophilus paraphrohaemolyticus	['Haemophilus paraphrohaemolyticus']
334716	R5R5J3	1	ABC-type transport system involved in resistance to organic solvents periplasmic component	Proteobacteria bacterium CAG:495	['Proteobacteria bacterium CAG:495']
334715	R7CT29	1	Mce/MlaD domain-containing protein	Dialister sp. CAG:357	['Dialister sp. CAG:357']
334714	A0A7X1PA49	1	MCE family protein	Betaproteobacteria bacterium	['Betaproteobacteria bacterium']
334713	A0A4Y3TAK7	1	Outer membrane lipid asymmetry maintenance protein MlaD	Desulfovibrio desulfuricans	['Desulfovibrio desulfuricans']
334712	A0A0E3YUX5	1	Mammalian cell entry protein	Verrucomicrobia bacterium IMCC26134	['Verrucomicrobia bacterium IMCC26134']
334711	A0A2A5Q581	1	Paraquat-inducible protein B	Providencia rettgeri	['Providencia rettgeri']
334710	A0A7U4S8K1	1	Paraquat-inducible protein B	Enterobacter ludwigii	['Enterobacter ludwigii', 'Enterobacter kobei', 'Enterobacter roggenkampii', 'Enterobacter hormaechei', 'Enterobacter asburiae', 'Enterobacter mori', 'Enterobacter cloacae']
334709	S3B7Q8	1	Virulence factor Mce family protein	Sutterella wadsworthensis HGA0223	['Sutterella wadsworthensis HGA0223']
334708	A0A2A2MH95	1	Paraquat-inducible protein B	Hafnia paralvei	['Hafnia paralvei']
334707	A0A1Q8YUR3	1	ABC transporter permease	Klebsiella michiganensis	['Klebsiella michiganensis']
334706	A0A4P7UI06	1	MCE family protein	Desulfovibrio desulfuricans	['Desulfovibrio desulfuricans']
334705	K1ILK2	1	Mce/MlaD domain-containing protein	Aeromonas veronii AMC34	['Aeromonas veronii AMC34']
334704	A0A379MT53	1	Virulence factor Mce family protein	Rikenella microfusus	['Rikenella microfusus']
334703	C3XC81	1	Mce/MlaD domain-containing protein	Oxalobacter formigenes OXCC13	['Oxalobacter formigenes OXCC13']
334702	R5KZK9	1	Mce/MlaD domain-containing protein	Prevotella sp. CAG:1124	['Prevotella sp. CAG:1124']
334701	H1DH51	1	t-SNARE coiled-coil homology domain-containing protein	Odoribacter laneus YIT 12061	['Odoribacter laneus YIT 12061', 'Odoribacter laneus CAG:561']
334700	H3KBM8	1	Mce/MlaD domain-containing protein	Sutterella parvirubra YIT 11816	['Sutterella parvirubra YIT 11816']
334727	A0A264VYQ9	1	Mammalian cell entry protein	Providencia rettgeri	['Providencia rettgeri']
334728	A0A1V8P4R3	1	MCE family protein	Citrobacter braakii	['Citrobacter braakii', 'Citrobacter freundii', 'Escherichia fergusonii (strain ATCC 35469 / DSM 13698 / CCUG 18766 / IAM 14443 / JCM 21226 / LMG 7866 / NBRC 102419 / NCTC 12128 / CDC 0568-73)']
334729	R6ABR7	1	Mce/MlaD domain-containing protein	Proteobacteria bacterium CAG:139	['Proteobacteria bacterium CAG:139']
334730	K6AEZ1	1	Mce/MlaD domain-containing protein	Parabacteroides johnsonii CL02T12C29	['Parabacteroides johnsonii CL02T12C29', 'Parabacteroides acidifaciens']
334758	A0A0F5JPI3	1	Mce/MlaD domain-containing protein	Parabacteroides gordonii MS-1 = DSM 23371	['Parabacteroides gordonii MS-1 = DSM 23371']
334757	E6MNH6	1	Mce/MlaD domain-containing protein	Prevotella salivae DSM 15606	['Prevotella salivae DSM 15606']
334756	A0A2N2ERP3	1	Mce/MlaD domain-containing protein	Elusimicrobia bacterium HGW-Elusimicrobia-3	['Elusimicrobia bacterium HGW-Elusimicrobia-3']
334755	R7CU31	1	Mce/MlaD domain-containing protein	Dialister sp. CAG:357	['Dialister sp. CAG:357']
334754	A0A5M3V719	1	Outer membrane lipid asymmetry maintenance protein MlaD	Enterobacter ludwigii	['Enterobacter ludwigii']
334753	C9KMC3	1	Putative virulence factor Mce family protein	Mitsuokella multacida DSM 20544	['Mitsuokella multacida DSM 20544', 'Mitsuokella jalaludinii']
334752	A0A2A2MFI5	1	MCE family protein	Hafnia paralvei	['Hafnia paralvei']
334751	A0A377J0K3	1	Paraquat-inducible protein B-like protein	Haemophilus pittmaniae	['Haemophilus pittmaniae']
334750	A0A7V7FMQ5	1	MCE family protein	Rhodospirillaceae bacterium	['Rhodospirillaceae bacterium']
334749	A0A4Q5XCW4	1	MCE family protein	Alphaproteobacteria bacterium	['Alphaproteobacteria bacterium']
334748	A0A133QQE2	1	Mce/MlaD domain-containing protein	Prevotella corporis	['Prevotella corporis']
334747	R8APC8	1	Mce-like protein	Plesiomonas shigelloides 302-73	['Plesiomonas shigelloides 302-73']
334746	R7LUJ4	1	Glr4115 protein	Fusobacterium sp. CAG:815	['Fusobacterium sp. CAG:815']
334821	A0A173R209	1	FmdE, Molybdenum formylmethanofuran dehydrogenase operon	Blautia hydrogenotrophica	['Blautia hydrogenotrophica']
334745	A0A7V7FNI7	1	MCE family protein	Rhodospirillaceae bacterium	['Rhodospirillaceae bacterium']
334743	A0A1H4FGE8	1	Phospholipid/cholesterol/gamma-HCH transport system substrate-binding protein	Alistipes timonensis JC136	['Alistipes timonensis JC136']
334742	R6ACY1	1	Putative ABC-type transport system periplasmic component	Proteobacteria bacterium CAG:139	['Proteobacteria bacterium CAG:139', 'Parasutterella excrementihominis']
334741	A0A6I3S4Q5	1	Outer membrane lipid asymmetry maintenance protein MlaD	Parasutterella excrementihominis	['Parasutterella excrementihominis', 'Proteobacteria bacterium CAG:139']
334740	A0A0N8M0F0	1	Outer membrane lipid asymmetry maintenance protein MlaD	Enterobacter kobei	['Enterobacter kobei', 'Enterobacter roggenkampii', 'Enterobacter mori', 'Enterobacter asburiae', 'Enterobacter hormaechei']
334739	R8AT94	1	Mce/MlaD domain-containing protein	Plesiomonas shigelloides 302-73	['Plesiomonas shigelloides 302-73']
334738	R6E0V7	1	Mce/MlaD domain-containing protein	Prevotella sp. CAG:1320	['Prevotella sp. CAG:1320']
334737	S7TVJ4	1	Mammalian cell entry related domain protein	Desulfovibrio sp. X2	['Desulfovibrio sp. X2']
334736	A0A837KA42	1	Paraquat-inducible protein B	Klebsiella aerogenes	['Klebsiella aerogenes', 'Raoultella ornithinolytica', 'Klebsiella variicola', 'Klebsiella michiganensis']
334735	A0A2A5Q4G5	1	Outer membrane lipid asymmetry maintenance protein MlaD	Providencia rettgeri	['Providencia rettgeri']
334734	A0A227KKM3	1	MCE family protein	Turicimonas muris	['Turicimonas muris']
334733	A0A6A7MG23	1	MCE family protein	Rhodospirillales bacterium	['Rhodospirillales bacterium']
334732	A0A369YFY4	1	MCE family protein	Haemophilus sputorum	['Haemophilus sputorum']
334731	A0A1Q6HEL9	1	Mammalian cell entry protein	Bacteroides sp. 43_108	['Bacteroides sp. 43_108']
334744	A0A848C007	1	MCE family protein	Megasphaera hexanoica	['Megasphaera hexanoica']
335270	R6XEJ2	1	Putative transcriptional regulator	Prevotella sp. CAG:732	['Prevotella sp. CAG:732']
334822	A0A1B2I4L6	1	Formylmethanofuran dehydrogenase	Cloacibacillus porcorum	['Cloacibacillus porcorum']
334824	D1Y3D9	1	Tungsten formylmethanofuran dehydrogenase, subunit E, FwdE	Pyramidobacter piscolens W5455	['Pyramidobacter piscolens W5455']
335237	Q8G6A6	1	WYL domain-containing protein	Bifidobacterium longum (strain NCC 2705)	['Bifidobacterium longum (strain NCC 2705)']
335236	A0A174SVW3	1	WYL domain-containing protein	Anaerotruncus colihominis	['Anaerotruncus colihominis']
335235	A0A6L8Q3Y8	1	WYL domain-containing protein	Adlercreutzia equolifaciens	['Adlercreutzia equolifaciens']
335234	A0A6L8TA99	1	WYL domain-containing protein	Blautia massiliensis	['Blautia massiliensis']
335233	B1BZ33	1	WYL domain-containing protein	Thomasclavelia spiroformis DSM 1552	['Thomasclavelia spiroformis DSM 1552']
335232	A0A173UQ54	1	WYL domain-containing protein	Eubacterium ramulus	['Eubacterium ramulus']
335231	A0A939BEA1	1	WYL domain-containing protein	Merdimmobilis hominis	['Merdimmobilis hominis', 'Merdimmobilis hominis']
335230	A0A174CE12	1	WYL domain-containing protein	Faecalicatena contorta	['Faecalicatena contorta']
335229	A0A412AZF6	1	WYL domain-containing protein	[Clostridium] leptum	['[Clostridium] leptum']
335228	A0A938X8X8	1	WYL domain-containing protein	Merdimmobilis hominis	['Merdimmobilis hominis']
335227	A0A412FI37	1	WYL domain-containing protein	Holdemania filiformis	['Holdemania filiformis']
335226	A0A2K9P1Q4	1	WYL domain-containing protein	Monoglobus pectinilyticus	['Monoglobus pectinilyticus']
335225	A0A173QXQ7	1	WYL domain-containing protein	Eubacterium ramulus	['Eubacterium ramulus']
335224	A0A938X9Y1	1	WYL domain-containing protein	Merdimmobilis hominis	['Merdimmobilis hominis']
335223	A0A938X6J7	1	WYL domain-containing protein	Merdimmobilis hominis	['Merdimmobilis hominis']
335222	A0A173UU80	1	WYL domain-containing protein	Eubacterium ramulus	['Eubacterium ramulus']
335221	D3IFW8	1	WYL domain-containing protein	Prevotella sp. oral taxon 317 str. F0108	['Prevotella sp. oral taxon 317 str. F0108']
335220	R6B9B3	1	WYL domain-containing protein	Prevotella sp. CAG:604	['Prevotella sp. CAG:604']
335219	A0A415CGV5	1	WYL domain-containing protein	Sutterella sp. AM11-39	['Sutterella sp. AM11-39']
335218	A0A173U8K5	1	WYL domain-containing protein	Eubacterium ramulus	['Eubacterium ramulus']
335217	A0A415CDM4	1	YafY family transcriptional regulator	Sutterella sp. AM11-39	['Sutterella sp. AM11-39']
335216	D3IG74	1	WYL domain-containing protein	Prevotella sp. oral taxon 317 str. F0108	['Prevotella sp. oral taxon 317 str. F0108']
335215	Q8G3M3	1	WYL domain-containing protein	Bifidobacterium longum (strain NCC 2705)	['Bifidobacterium longum (strain NCC 2705)']
335214	A0A139LB83	1	WYL domain-containing protein	Bacteroides ovatus	['Bacteroides ovatus']
335213	A0A412AZQ7	1	WYL domain-containing protein	[Clostridium] leptum	['[Clostridium] leptum']
335212	A0A412FHL0	1	WYL domain-containing protein	Holdemania filiformis	['Holdemania filiformis']
335211	A0A0P0GES0	1	WYL domain-containing protein	Bacteroides cellulosilyticus	['Bacteroides cellulosilyticus']
335238	A0A2K2U5E8	1	WYL domain-containing protein	Rubneribacter badeniensis	['Rubneribacter badeniensis']
335210	A0A412G3X9	1	WYL domain-containing transcriptional regulator	Holdemania filiformis	['Holdemania filiformis']
335239	A0A369YCX2	1	WYL domain-containing protein	Haemophilus sputorum	['Haemophilus sputorum']
335241	A0A1F1E5S5	1	WYL domain-containing protein	Porphyromonas sp. HMSC065F10	['Porphyromonas sp. HMSC065F10']
335268	A0A848BRK3	1	WYL domain-containing protein	Megasphaera hexanoica	['Megasphaera hexanoica']
335267	A0A369ZLM9	1	WYL domain-containing protein	Haemophilus paraphrohaemolyticus	['Haemophilus paraphrohaemolyticus']
335266	A0A4Q5WGU3	1	YafY family transcriptional regulator	Alphaproteobacteria bacterium	['Alphaproteobacteria bacterium']
335265	E8LBA3	1	WYL domain-containing protein	Phascolarctobacterium succinatutens YIT 12067	['Phascolarctobacterium succinatutens YIT 12067']
335264	A0A1Y4RPZ0	1	WYL domain-containing protein	Lachnoclostridium sp. An138	['Lachnoclostridium sp. An138']
335263	A0A318KX06	1	Putative DNA-binding transcriptional regulator YafY	Dielma fastidiosa	['Dielma fastidiosa']
335262	A0A7K3MJN0	1	WYL domain-containing protein	Bacteroides acidifaciens	['Bacteroides acidifaciens']
335261	R6EEI4	1	Putative transcriptional regulator	Prevotella sp. CAG:1320	['Prevotella sp. CAG:1320']
335260	A0A2V2F4T3	1	Putative DNA-binding transcriptional regulator YafY	Dielma fastidiosa	['Dielma fastidiosa']
335259	A0A9D2VX20	1	WYL domain-containing protein	Merdimonas faecis	['Merdimonas faecis']
335258	D1VZX6	1	WYL domain-containing protein	Prevotella timonensis CRIS 5C-B1	['Prevotella timonensis CRIS 5C-B1']
335257	R9I117	1	WYL domain-containing protein	Phocaeicola sartorii	['Phocaeicola sartorii']
335256	A0A4Y3TEM9	1	WYL domain-containing protein	Desulfovibrio desulfuricans	['Desulfovibrio desulfuricans']
335255	R5BB40	1	WYL domain-containing protein	Bacteroides sp. CAG:927	['Bacteroides sp. CAG:927']
335254	A0A379DZF7	1	WYL domain-containing protein	Prevotella disiens	['Prevotella disiens']
335253	A0A1Q6GPR3	1	WYL domain-containing protein	Bacteroides sp. 43_108	['Bacteroides sp. 43_108']
335252	B7ARS3	1	WYL domain-containing protein	[Bacteroides] pectinophilus ATCC 43243	['[Bacteroides] pectinophilus ATCC 43243']
335251	A0A3N2M6Z2	1	WYL domain-containing transcriptional regulator	Muribaculaceae bacterium Isolate-104	['Muribaculaceae bacterium Isolate-104']
335250	R5LZS9	1	Putative transcriptional regulator	Prevotella sp. CAG:1185	['Prevotella sp. CAG:1185']
335249	C0C1C5	1	WYL domain-containing protein	[Clostridium] hylemonae DSM 15053	['[Clostridium] hylemonae DSM 15053']
335248	F3PRZ8	1	WYL domain-containing protein	Bacteroides fluxus YIT 12057	['Bacteroides fluxus YIT 12057']
335247	A0A1Y4NEC2	1	WYL domain-containing protein	Anaeromassilibacillus sp. An172	['Anaeromassilibacillus sp. An172']
335246	A0A1Y3W477	1	WYL domain-containing protein	Butyricimonas sp. An62	['Butyricimonas sp. An62']
335245	B7ARX0	1	WYL domain-containing protein	[Bacteroides] pectinophilus ATCC 43243	['[Bacteroides] pectinophilus ATCC 43243']
335244	R5P642	1	WYL domain-containing protein	Eubacterium sp. CAG:603	['Eubacterium sp. CAG:603']
335243	H3KDU9	1	WYL domain-containing protein	Sutterella parvirubra YIT 11816	['Sutterella parvirubra YIT 11816']
335242	A0A6N7V311	1	WYL domain-containing protein	Holdemanella porci	['Holdemanella porci']
335240	R6PPR0	1	WYL domain-containing protein	Eubacterium sp. CAG:274	['Eubacterium sp. CAG:274']
335209	D4K2L4	1	WYL domain-containing protein	Faecalibacterium prausnitzii L2-6	['Faecalibacterium prausnitzii L2-6']
335208	A0A0J6FCI2	1	Transcriptional regulator	Parabacteroides goldsteinii	['Parabacteroides goldsteinii']
335207	A0A423ULV5	1	WYL domain-containing protein	Gordonibacter urolithinfaciens	['Gordonibacter urolithinfaciens']
335174	A0A0B7G7S4	1	DUF3313 domain-containing protein	Klebsiella variicola	['Klebsiella variicola']
335173	B7LR86	1	DUF3313 domain-containing protein	Escherichia fergusonii (strain ATCC 35469 / DSM 13698 / CCUG 18766 / IAM 14443 / JCM 21226 / LMG 7866 / NBRC 102419 / NCTC 12128 / CDC 0568-73)	['Escherichia fergusonii (strain ATCC 35469 / DSM 13698 / CCUG 18766 / IAM 14443 / JCM 21226 / LMG 7866 / NBRC 102419 / NCTC 12128 / CDC 0568-73)']
335172	A0A0M3F5E0	1	DUF3313 domain-containing protein	Enterobacter cloacae	['Enterobacter cloacae']
335171	A0A837K286	1	DUF3313 domain-containing protein	Klebsiella aerogenes	['Klebsiella aerogenes']
335170	A0A4Y3TAX2	1	Lipoprotein	Desulfovibrio desulfuricans	['Desulfovibrio desulfuricans']
335169	A0A1Y6GLG5	1	DUF3313 domain-containing protein	Raoultella ornithinolytica	['Raoultella ornithinolytica']
335168	A0A1V8NRX5	1	DUF3313 domain-containing protein	Citrobacter braakii	['Citrobacter braakii', 'Citrobacter freundii']
334863	R6S3U2	1	Putative DNA translocase FtsK (SpoIIIE)	Firmicutes bacterium CAG:449	['Firmicutes bacterium CAG:449']
334862	R6WIR9	1	FtsK/SpoIIIE family protein	Roseburia sp. CAG:380	['Roseburia sp. CAG:380']
334861	A0A7X1P1Q9	1	RNA polymerase subunit sigma-70	Betaproteobacteria bacterium	['Betaproteobacteria bacterium']
334860	A0A4Q5XNT0	1	Excinuclease ABC subunit UvrB	Alphaproteobacteria bacterium	['Alphaproteobacteria bacterium']
334859	A0A4Q5WDA7	1	Sigma-70 family RNA polymerase sigma factor	Alphaproteobacteria bacterium	['Alphaproteobacteria bacterium']
334858	A0A6A7LZV4	1	Uncharacterized protein	Rhodospirillales bacterium	['Rhodospirillales bacterium']
334852	R6WF52	1	RNA polymerase sigma factor RpoD	Roseburia sp. CAG:380	['Roseburia sp. CAG:380']
334851	A0A1B2I7Y8	1	RNA polymerase sigma-70 region 2 domain-containing protein	Cloacibacillus porcorum	['Cloacibacillus porcorum']
334850	A0A1B2I6H4	1	RNA polymerase sigma factor SigS	Cloacibacillus porcorum	['Cloacibacillus porcorum', 'Cloacibacillus porcorum', 'Cloacibacillus porcorum']
334849	E7GDR2	1	RNA polymerase sigma factor SigS	Coprobacillus cateniformis	['Coprobacillus cateniformis']
334843	A0A6A7MFU9	1	MCE family protein	Rhodospirillales bacterium	['Rhodospirillales bacterium']
334842	A0A6A7MFP5	1	MCE family protein	Rhodospirillales bacterium	['Rhodospirillales bacterium']
334841	A0A6A7MFV1	1	MCE family protein	Rhodospirillales bacterium	['Rhodospirillales bacterium']
334840	A0A6A7MHG0	1	MCE family protein	Rhodospirillales bacterium	['Rhodospirillales bacterium']
334839	A0A6A7MFT8	1	MCE family protein	Rhodospirillales bacterium	['Rhodospirillales bacterium']
334838	V2Y903	1	Transposase DDE domain-containing protein	Firmicutes bacterium ASF500	['Firmicutes bacterium ASF500']
334835	A0A3C0CC38	1	FtsK domain-containing protein	Succinivibrionaceae bacterium	['Succinivibrionaceae bacterium']
334834	R5ENJ2	1	FtsK/SpoIIIE family protein	Succinatimonas sp. CAG:777	['Succinatimonas sp. CAG:777']
334833	A0A415E530	1	DNA translocase FtsK	Emergencia timonensis	['Emergencia timonensis']
334825	A0A1Y4GFF9	1	Formylmethanofuran dehydrogenase	Cloacibacillus sp. An23	['Cloacibacillus sp. An23']
335175	K1J843	1	DUF3313 domain-containing protein	Aeromonas veronii AMC34	['Aeromonas veronii AMC34']
335176	A0A4Y3TEW6	1	Lipoprotein	Desulfovibrio desulfuricans	['Desulfovibrio desulfuricans']
335177	A0A2A2MEY7	1	DUF3313 domain-containing protein	Hafnia paralvei	['Hafnia paralvei']
335178	W0BQC1	1	DUF3313 domain-containing protein	Enterobacter ludwigii	['Enterobacter ludwigii', 'Enterobacter mori', 'Enterobacter hormaechei', 'Enterobacter roggenkampii', 'Enterobacter kobei', 'Enterobacter asburiae']
335206	A0A413RDT7	1	WYL domain-containing transcriptional regulator	Eubacterium ventriosum	['Eubacterium ventriosum']
335205	A0A3E3I8V7	1	WYL domain-containing protein	Eisenbergiella massiliensis	['Eisenbergiella massiliensis']
335204	A0A173VG13	1	WYL domain-containing protein	Eubacterium ramulus	['Eubacterium ramulus', '[Clostridium] leptum', 'Blautia massiliensis']
335203	A0A939BF97	1	WYL domain-containing protein	Merdimmobilis hominis	['Merdimmobilis hominis']
335202	A0A3E3I9I8	1	WYL domain-containing protein	Eisenbergiella massiliensis	['Eisenbergiella massiliensis']
335201	A0A2K2U6C8	1	WYL domain-containing protein	Rubneribacter badeniensis	['Rubneribacter badeniensis']
335200	A0A174QR22	1	WYL domain-containing protein	Anaerotruncus colihominis	['Anaerotruncus colihominis']
335199	A0A423ULU6	1	WYL domain-containing protein	Gordonibacter urolithinfaciens	['Gordonibacter urolithinfaciens']
335198	A0A938X818	1	WYL domain-containing protein	Merdimmobilis hominis	['Merdimmobilis hominis']
335197	D3IEU1	1	WYL domain-containing protein	Prevotella sp. oral taxon 317 str. F0108	['Prevotella sp. oral taxon 317 str. F0108']
335196	A0A174WW36	1	Transcriptional regulator	Bacteroides caccae	['Bacteroides caccae']
335195	A0A174ITY9	1	Predicted DNA-binding transcriptional regulator YafY, contains an HTH and WYL domains	Bacteroides xylanisolvens	['Bacteroides xylanisolvens']
335194	A0A3E3I1F4	1	WYL domain-containing protein	Eisenbergiella massiliensis	['Eisenbergiella massiliensis']
334823	R9T784	1	Formylmethanofuran dehydrogenase, subunit E	Methanomassiliicoccus intestinalis (strain Issoire-Mx1)	['Methanomassiliicoccus intestinalis (strain Issoire-Mx1)']
335193	A0A174FYG0	1	WYL domain-containing protein	Faecalicatena contorta	['Faecalicatena contorta']
335191	A0A2K9P4D3	1	WYL domain-containing protein	Monoglobus pectinilyticus	['Monoglobus pectinilyticus']
335190	D4JXG8	1	Predicted transcriptional regulator	Faecalibacterium prausnitzii L2-6	['Faecalibacterium prausnitzii L2-6']
335189	A0A139KQB7	1	WYL domain-containing protein	Bacteroides ovatus	['Bacteroides ovatus', 'Bacteroides xylanisolvens']
335188	A0A174UAM5	1	WYL domain-containing protein	Anaerotruncus colihominis	['Anaerotruncus colihominis']
335187	A0A173UD15	1	WYL domain-containing protein	Eubacterium ramulus	['Eubacterium ramulus']
335186	A0A413RDF9	1	WYL domain-containing protein	Eubacterium ventriosum	['Eubacterium ventriosum']
335185	G1V5H6	1	Dihydroprymidine dehydrogenase domain-containing protein	Bilophila sp. 4_1_30	['Bilophila sp. 4_1_30']
335184	A0A848BPN6	1	Putative selenate reductase subunit YgfK	Megasphaera hexanoica	['Megasphaera hexanoica']
335183	A0A4Q6AIM4	1	Glutamate synthase	Pseudomonadota bacterium	['Pseudomonadota bacterium']
335182	A0A1M6RVL0	1	Putative selenate reductase	Megasphaera elsdenii	['Megasphaera elsdenii']
335181	A0A0J2I1A1	1	DUF3313 domain-containing protein	Klebsiella michiganensis	['Klebsiella michiganensis']
335180	S7TTS8	1	Lipoprotein	Desulfovibrio sp. X2	['Desulfovibrio sp. X2']
335179	A0A1B7JYL0	1	Membrane lipoprotein	Kluyvera georgiana ATCC 51603	['Kluyvera georgiana ATCC 51603']
335192	I9S991	1	WYL domain-containing protein	Bacteroides nordii CL02T12C05	['Bacteroides nordii CL02T12C05']
335609	A0A330DN86	1	HK97 family phage prohead protease	Enterobacter kobei	['Enterobacter kobei']
333978	R5B282	1	DksA C4-type domain-containing protein	Bacteroides sp. CAG:927	['Bacteroides sp. CAG:927']
333976	A0A7V7FN59	1	RNA polymerase-binding transcription factor DksA	Rhodospirillaceae bacterium	['Rhodospirillaceae bacterium']
343398	C6JMJ9	1	Citrate lyase acyl carrier protein	Fusobacterium varium ATCC 27725	['Fusobacterium varium ATCC 27725']
343399	A0A2Z4UCN3	1	Citrate lyase acyl carrier protein	Blautia argi	['Blautia argi']
343400	A0A4P7UK25	1	Citrate lyase acyl carrier protein	Desulfovibrio desulfuricans	['Desulfovibrio desulfuricans']
343401	E5BF44	1	Citrate lyase acyl carrier protein	Fusobacterium gonidiaformans 3-1-5R	['Fusobacterium gonidiaformans 3-1-5R']
343402	A0A1Y4RTY4	1	Citrate lyase acyl carrier protein	Lachnoclostridium sp. An14	['Lachnoclostridium sp. An14']
343403	A0A369YMT0	1	Citrate lyase acyl carrier protein	Haemophilus sputorum	['Haemophilus sputorum']
343404	A0A227KR16	1	Malonate decarboxylase acyl carrier protein	Turicimonas muris	['Turicimonas muris']
343405	B7LR19	1	Malonate decarboxylase acyl carrier protein	Escherichia fergusonii (strain ATCC 35469 / DSM 13698 / CCUG 18766 / IAM 14443 / JCM 21226 / LMG 7866 / NBRC 102419 / NCTC 12128 / CDC 0568-73)	['Escherichia fergusonii (strain ATCC 35469 / DSM 13698 / CCUG 18766 / IAM 14443 / JCM 21226 / LMG 7866 / NBRC 102419 / NCTC 12128 / CDC 0568-73)']
343406	A0A7D6Z7M6	1	Malonate decarboxylase acyl carrier protein	Citrobacter freundii	['Citrobacter freundii']
343407	A0A833CDI5	1	Citrate lyase acyl carrier protein	Veillonella seminalis	['Veillonella seminalis']
343408	A0A848BWW9	1	Citrate lyase acyl carrier protein	Fusobacterium sp. FSA-380-WT-3A	['Fusobacterium sp. FSA-380-WT-3A']
343409	S3CG23	1	Citrate lyase acyl carrier protein	Sutterella wadsworthensis HGA0223	['Sutterella wadsworthensis HGA0223']
343410	A0A414PW93	1	Citrate lyase acyl carrier protein	Fusobacterium mortiferum	['Fusobacterium mortiferum']
343411	A0A1Y4RWQ4	1	Citrate lyase acyl carrier protein	Lachnoclostridium sp. An14	['Lachnoclostridium sp. An14']
343412	A0A264VVB3	1	Citrate lyase acyl carrier protein	Providencia rettgeri	['Providencia rettgeri']
343413	A0A2U1E4R7	1	Citrate lyase subunit gamma (Acyl carrier protein)	Ezakiella coagulans	['Ezakiella coagulans']
343414	A0A1Y6GHZ8	1	Malonate decarboxylase acyl carrier protein	Raoultella ornithinolytica	['Raoultella ornithinolytica']
343415	A0A1B4XSK8	1	Citrate lyase acyl carrier protein	Enterococcus faecalis	['Enterococcus faecalis']
343416	A0A369ZQN6	1	Citrate lyase acyl carrier protein	Haemophilus paraphrohaemolyticus	['Haemophilus paraphrohaemolyticus']
343417	D1Y7M8	1	Citrate lyase acyl carrier protein	Pyramidobacter piscolens W5455	['Pyramidobacter piscolens W5455']
343418	A0A809KCM0	1	Citrate lyase acyl carrier protein	Lactobacillus acidophilus	['Lactobacillus acidophilus', 'Lactobacillus gallinarum']
343419	D1Y806	1	Citrate lyase acyl carrier protein	Pyramidobacter piscolens W5455	['Pyramidobacter piscolens W5455']
343420	B7LVP5	1	Citrate lyase acyl carrier protein	Escherichia fergusonii (strain ATCC 35469 / DSM 13698 / CCUG 18766 / IAM 14443 / JCM 21226 / LMG 7866 / NBRC 102419 / NCTC 12128 / CDC 0568-73)	['Escherichia fergusonii (strain ATCC 35469 / DSM 13698 / CCUG 18766 / IAM 14443 / JCM 21226 / LMG 7866 / NBRC 102419 / NCTC 12128 / CDC 0568-73)']
343421	A0A1S2ACN4	1	Citrate lyase acyl carrier protein	Enterobacter roggenkampii	['Enterobacter roggenkampii']
343422	A0A1Y4GJF8	1	Citrate lyase acyl carrier protein	Cloacibacillus sp. An23	['Cloacibacillus sp. An23', 'Cloacibacillus sp. An23']
343423	A0A1B7JNX9	1	Citrate lyase acyl carrier protein	Kluyvera georgiana ATCC 51603	['Kluyvera georgiana ATCC 51603']
343424	A0A0F1R3L8	1	Malonate decarboxylase acyl carrier protein	Klebsiella aerogenes	['Klebsiella aerogenes', 'Klebsiella variicola']
343397	A0A414PTZ6	1	Citrate lyase acyl carrier protein	Fusobacterium mortiferum	['Fusobacterium mortiferum']
343425	A0A0G3R2T7	1	Malonate decarboxylase acyl carrier protein	Klebsiella michiganensis	['Klebsiella michiganensis']
343396	A0A1Y4GA47	1	Citrate lyase acyl carrier protein	Cloacibacillus sp. An23	['Cloacibacillus sp. An23']
343394	A0A1K0EU46	1	Citrate lyase acyl carrier protein	Weissella confusa	['Weissella confusa']
332141	K1JIF9	1	UPF0253 protein HMPREF1168_02978	Aeromonas veronii AMC34	['Aeromonas veronii AMC34']
332140	B7LW69	1	UPF0253 protein YaeP	Escherichia fergusonii (strain ATCC 35469 / DSM 13698 / CCUG 18766 / IAM 14443 / JCM 21226 / LMG 7866 / NBRC 102419 / NCTC 12128 / CDC 0568-73)	['Escherichia fergusonii (strain ATCC 35469 / DSM 13698 / CCUG 18766 / IAM 14443 / JCM 21226 / LMG 7866 / NBRC 102419 / NCTC 12128 / CDC 0568-73)', 'Citrobacter freundii']
332139	A0A0F1JYA2	1	UPF0253 protein A0R60_2399	Enterobacter asburiae	['Enterobacter asburiae', 'Enterobacter roggenkampii', 'Enterobacter kobei', 'Enterobacter hormaechei']
332138	G8LNH0	1	UPF0253 protein ABT55_06075	Enterobacter ludwigii	['Enterobacter ludwigii', 'Enterobacter cloacae', 'Enterobacter mori']
332137	H3N7N3	1	UPF0253 protein AGG97_10975	Klebsiella michiganensis	['Klebsiella michiganensis', 'Klebsiella aerogenes', 'Klebsiella variicola', 'Raoultella ornithinolytica']
332136	A0A1B7JMZ6	1	UPF0253 protein M989_03608	Kluyvera georgiana ATCC 51603	['Kluyvera georgiana ATCC 51603']
332135	A0A1R0FXA3	1	UPF0253 protein BZK42_14185	Citrobacter braakii	['Citrobacter braakii']
343374	A0A2K2U7A8	1	Malonate decarboxylase acyl carrier protein	Rubneribacter badeniensis	['Rubneribacter badeniensis']
343375	D4K0Q1	1	Citrate lyase acyl carrier protein	Faecalibacterium prausnitzii L2-6	['Faecalibacterium prausnitzii L2-6']
343376	R5G3V0	1	Citrate lyase acyl carrier protein	Clostridium sp. CAG:81	['Clostridium sp. CAG:81']
343377	R7LCZ9	1	Citrate lyase acyl carrier protein	Prevotella sp. CAG:891	['Prevotella sp. CAG:891']
343378	R6HI99	1	Citrate lyase acyl carrier protein	Oscillibacter sp. CAG:241	['Oscillibacter sp. CAG:241']
343379	A0A837K2W2	1	Citrate lyase acyl carrier protein	Klebsiella aerogenes	['Klebsiella aerogenes']
343380	A0A0J2L969	1	Citrate lyase acyl carrier protein	Klebsiella michiganensis	['Klebsiella michiganensis']
343381	A0A852QLE9	1	Citrate lyase acyl carrier protein	Klebsiella aerogenes	['Klebsiella aerogenes']
343382	A0A0F1D878	1	Citrate lyase acyl carrier protein	Enterobacter asburiae	['Enterobacter asburiae', 'Enterobacter kobei', 'Enterobacter ludwigii', 'Enterobacter mori', 'Enterobacter hormaechei', 'Enterobacter roggenkampii']
343383	A0A1Y4GL43	1	Malonate decarboxylase acyl carrier protein	Cloacibacillus sp. An23	['Cloacibacillus sp. An23']
343384	A0A0A5QT29	1	Malonate decarboxylase acyl carrier protein	Enterobacter hormaechei	['Enterobacter hormaechei', 'Enterobacter cloacae', 'Enterobacter ludwigii']
343385	A0A0F0Y9I8	1	Malonate decarboxylase acyl carrier protein	Enterobacter kobei	['Enterobacter kobei', 'Enterobacter roggenkampii']
343386	A0A0J2GZU6	1	Citrate lyase acyl carrier protein	Klebsiella michiganensis	['Klebsiella michiganensis']
343387	C6JIH2	1	Citrate lyase acyl carrier protein	Fusobacterium varium ATCC 27725	['Fusobacterium varium ATCC 27725']
343388	A0A1R0G0Y9	1	Citrate lyase acyl carrier protein	Citrobacter braakii	['Citrobacter braakii', 'Citrobacter freundii']
343389	A0A9E7DKU1	1	Citrate lyase acyl carrier protein	Fenollaria massiliensis	['Fenollaria massiliensis']
343390	R7M2L9	1	Citrate lyase acyl carrier protein	Acidaminococcus sp. CAG:542	['Acidaminococcus sp. CAG:542', 'Acidaminococcus fermentans']
343391	A0A1B2I1Z1	1	Citrate lyase acyl carrier protein	Cloacibacillus porcorum	['Cloacibacillus porcorum']
343392	A0A1Y4R899	1	Citrate lyase acyl carrier protein	Lachnoclostridium sp. An14	['Lachnoclostridium sp. An14']
343393	A0A1B2I2J7	1	Citrate lyase ACP	Cloacibacillus porcorum	['Cloacibacillus porcorum']
343395	C3X9C3	1	Malonate decarboxylase acyl carrier, delta subunit	Oxalobacter formigenes OXCC13	['Oxalobacter formigenes OXCC13']
343426	A0A2X1YH47	1	Citrate lyase acyl carrier protein	Peptoniphilus harei	['Peptoniphilus harei']
343427	A0A2A2INA4	1	Citrate lyase acyl carrier protein	Megasphaera sp. ASD88	['Megasphaera sp. ASD88']
343428	A0A1Y6GBY3	1	Citrate lyase acyl carrier protein	Raoultella ornithinolytica	['Raoultella ornithinolytica']
310973	A0A809KEW0	1	Recombinase	Lactobacillus acidophilus	['Lactobacillus acidophilus']
310974	R6VXI6	1	Recombinase zinc beta ribbon domain-containing protein	Ruminococcus sp. CAG:382	['Ruminococcus sp. CAG:382']
310975	R7G347	1	Resolvase domain protein	Acidiphilium sp. CAG:727	['Acidiphilium sp. CAG:727']
310976	A0A3E3K1H9	1	Recombinase family protein	Sellimonas intestinalis	['Sellimonas intestinalis']
310977	A0A6L8Q6F3	1	Resolvase	Adlercreutzia equolifaciens	['Adlercreutzia equolifaciens']
310978	A0A2A7MK40	1	Resolvase	Clostridium neonatale	['Clostridium neonatale']
310979	A0A1Y4LTT5	1	Recombinase family protein	Faecalitalea cylindroides	['Faecalitalea cylindroides']
310980	A9KQ42	1	Resolvase domain	Lachnoclostridium phytofermentans (strain ATCC 700394 / DSM 18823 / ISDg)	['Lachnoclostridium phytofermentans (strain ATCC 700394 / DSM 18823 / ISDg)']
310981	A0A1Y4RF57	1	Recombinase family protein	Lachnoclostridium sp. An14	['Lachnoclostridium sp. An14']
311030	A0A6L8T9A9	1	Helix-turn-helix domain-containing protein	Blautia massiliensis	['Blautia massiliensis']
311031	A0A412AVG3	1	Crp/Fnr family transcriptional regulator	[Clostridium] leptum	['[Clostridium] leptum']
343477	E5Y9V9	1	Type III secretion regulator YopN/LcrE/InvE/MxiC	Bilophila wadsworthia (strain 3_1_6)	['Bilophila wadsworthia (strain 3_1_6)']
343478	G1V0L4	1	Uncharacterized protein	Bilophila sp. 4_1_30	['Bilophila sp. 4_1_30']
343479	A0A921AVR1	1	Type III secretion system gatekeeper subunit SctW	Mailhella massiliensis	['Mailhella massiliensis']
343480	A0A412G0Q3	1	DUF4147 domain-containing protein	Holdemania filiformis	['Holdemania filiformis']
343481	A0A3E3I9H5	1	Glycerate kinase	Eisenbergiella massiliensis	['Eisenbergiella massiliensis']
343482	D4K1M6	1	Glycerate 2-kinase	Faecalibacterium prausnitzii L2-6	['Faecalibacterium prausnitzii L2-6']
343483	E5Y359	1	Hydroxypyruvate reductase	Bilophila wadsworthia (strain 3_1_6)	['Bilophila wadsworthia (strain 3_1_6)']
343484	A0A3E3I8V9	1	DUF4147 domain-containing protein	Eisenbergiella massiliensis	['Eisenbergiella massiliensis']
343485	C4Z0Z5	1	Hydroxypyruvate reductase	Lachnospira eligens (strain ATCC 27750 / DSM 3376 / VPI C15-48 / C15-B4)	['Lachnospira eligens (strain ATCC 27750 / DSM 3376 / VPI C15-48 / C15-B4)']
343486	A0A174D8P1	1	MOFRL family	Faecalicatena contorta	['Faecalicatena contorta']
343487	A0A7X1P5Q7	1	DUF4147 domain-containing protein	Betaproteobacteria bacterium	['Betaproteobacteria bacterium']
343488	A0A1Y3UEZ7	1	Glycerate kinase	Anaerotignum lactatifermentans	['Anaerotignum lactatifermentans']
343489	A0A1H2Z997	1	Hydroxypyruvate reductase	Acidaminococcus fermentans	['Acidaminococcus fermentans', 'Acidaminococcus sp. CAG:542']
343490	A0A227KDW7	1	Hydroxypyruvate reductase	Turicimonas muris	['Turicimonas muris']
343491	A0A7V7KC07	1	Glycerate kinase	Rhodospirillaceae bacterium	['Rhodospirillaceae bacterium']
343492	A0A1Y4RJG4	1	Glycerate kinase	Lachnoclostridium sp. An14	['Lachnoclostridium sp. An14']
310972	A0A1Y3TXT4	1	Recombinase domain-containing protein	Anaerotignum lactatifermentans	['Anaerotignum lactatifermentans']
310971	U2KY27	1	Recombinase zinc beta ribbon domain-containing protein	Ruminococcus callidus ATCC 27760	['Ruminococcus callidus ATCC 27760']
310970	L1QEY7	1	Recombinase zinc beta ribbon domain-containing protein	Clostridium celatum DSM 1785	['Clostridium celatum DSM 1785']
310969	H1CXI5	1	Recombinase zinc beta ribbon domain-containing protein	Dialister succinatiphilus YIT 11850	['Dialister succinatiphilus YIT 11850']
343429	A0A1B2I2I4	1	Citrate lyase acyl carrier protein	Cloacibacillus porcorum	['Cloacibacillus porcorum']
343430	V2YF09	1	Citrate lyase acyl carrier protein	Firmicutes bacterium ASF500	['Firmicutes bacterium ASF500']
343431	A0A2A2M8U5	1	Citrate lyase acyl carrier protein	Hafnia paralvei	['Hafnia paralvei']
343432	A0A0U5JND8	1	Citrate lyase acyl carrier protein	Limosilactobacillus reuteri	['Limosilactobacillus reuteri']
343433	A0A7V7FLN1	1	YjfI family protein	Rhodospirillaceae bacterium	['Rhodospirillaceae bacterium']
343434	A0A7D6V547	1	DUF2170 family protein	Citrobacter freundii	['Citrobacter freundii']
343435	B7LLW3	1	DUF2170 family protein	Escherichia fergusonii (strain ATCC 35469 / DSM 13698 / CCUG 18766 / IAM 14443 / JCM 21226 / LMG 7866 / NBRC 102419 / NCTC 12128 / CDC 0568-73)	['Escherichia fergusonii (strain ATCC 35469 / DSM 13698 / CCUG 18766 / IAM 14443 / JCM 21226 / LMG 7866 / NBRC 102419 / NCTC 12128 / CDC 0568-73)']
343436	R8AVI1	1	Cytoplasmic protein	Plesiomonas shigelloides 302-73	['Plesiomonas shigelloides 302-73']
343437	A0A7X1P958	1	DUF433 domain-containing protein	Betaproteobacteria bacterium	['Betaproteobacteria bacterium']
343438	A0A925S6Y1	1	DUF433 domain-containing protein	Candidatus Melainabacteria bacterium	['Candidatus Melainabacteria bacterium']
343439	A0A925MID6	1	DUF433 domain-containing protein	Akkermansiaceae bacterium	['Akkermansiaceae bacterium']
343440	A0A7X1TXP4	1	DUF433 domain-containing protein	Betaproteobacteria bacterium	['Betaproteobacteria bacterium']
343441	A0A925NNI3	1	DUF433 domain-containing protein	Candidatus Melainabacteria bacterium	['Candidatus Melainabacteria bacterium']
332142	A0A2A2ME85	1	UPF0253 protein CJD50_09835	Hafnia paralvei	['Hafnia paralvei']
343442	A0A6A7M894	1	DUF433 domain-containing protein	Rhodospirillales bacterium	['Rhodospirillales bacterium']
343444	A0A6A7MEW4	1	DUF433 domain-containing protein	Rhodospirillales bacterium	['Rhodospirillales bacterium']
343445	A0A0E3YX77	1	Antitoxin	Verrucomicrobia bacterium IMCC26134	['Verrucomicrobia bacterium IMCC26134']
343446	A0A6A7MF17	1	DUF433 domain-containing protein	Rhodospirillales bacterium	['Rhodospirillales bacterium']
343447	A0A6A7LXJ0	1	DUF433 domain-containing protein	Rhodospirillales bacterium	['Rhodospirillales bacterium']
343448	A0A7X1P5X7	1	DUF433 domain-containing protein	Betaproteobacteria bacterium	['Betaproteobacteria bacterium']
343449	A0A180FKW9	1	DUF433 domain-containing protein	Bacteroidales bacterium Barb4	['Bacteroidales bacterium Barb4']
343450	A0A6A7MFB0	1	DUF433 domain-containing protein	Rhodospirillales bacterium	['Rhodospirillales bacterium']
343451	S3BKW3	1	Probable 2-(5''-triphosphoribosyl)-3'-dephosphocoenzyme-A synthase	Sutterella wadsworthensis HGA0223	['Sutterella wadsworthensis HGA0223']
310964	A0A174LMZ1	1	Recombinase zinc beta ribbon domain-containing protein	Anaerotruncus colihominis	['Anaerotruncus colihominis']
310965	A0A1Y4N5I5	1	Recombinase zinc beta ribbon domain-containing protein	Anaeromassilibacillus sp. An172	['Anaeromassilibacillus sp. An172']
310966	R5CRX1	1	Resolvase domain	Firmicutes bacterium CAG:555	['Firmicutes bacterium CAG:555']
310967	A0A1Y3U3T8	1	Recombinase zinc beta ribbon domain-containing protein	Anaerotignum lactatifermentans	['Anaerotignum lactatifermentans']
310968	A0A2S0L1Z1	1	Recombinase zinc beta ribbon domain-containing protein	Victivallales bacterium CCUG 44730	['Victivallales bacterium CCUG 44730']
343443	A0A6A7M824	1	DUF433 domain-containing protein	Rhodospirillales bacterium	['Rhodospirillales bacterium']
343493	R5ZVU5	1	MOFRL family protein	Proteobacteria bacterium CAG:139	['Proteobacteria bacterium CAG:139', 'Parasutterella excrementihominis']
332143	R8AMD7	1	Uncharacterized protein	Plesiomonas shigelloides 302-73	['Plesiomonas shigelloides 302-73']
332244	A0A397S1M5	1	Pectinacetylesterase	Anaeroplasma bactoclasticum	['Anaeroplasma bactoclasticum']
310667	A0A943UEP7	1	Type I restriction enzyme endonuclease subunit	Akkermansia sp	['Akkermansia sp']
310668	S7VGB8	1	type I site-specific deoxyribonuclease	Desulfovibrio sp. X2	['Desulfovibrio sp. X2']
310669	A0A264VKX4	1	type I site-specific deoxyribonuclease	Providencia rettgeri	['Providencia rettgeri']
310670	A0A7X1P9C8	1	Type I restriction enzyme endonuclease subunit	Betaproteobacteria bacterium	['Betaproteobacteria bacterium']
310671	A0A1Y4H5V6	1	type I site-specific deoxyribonuclease	Anaerofilum sp. An201	['Anaerofilum sp. An201']
310672	K5ZWP2	1	type I site-specific deoxyribonuclease	Parabacteroides johnsonii CL02T12C29	['Parabacteroides johnsonii CL02T12C29']
310673	A0A847T0R4	1	type I site-specific deoxyribonuclease	Methanomassiliicoccus sp	['Methanomassiliicoccus sp']
310674	A0A379DWA3	1	Type I restriction enzyme endonuclease subunit	Prevotella disiens	['Prevotella disiens', 'Prevotella disiens']
310675	A0A9D1NMP6	1	type I site-specific deoxyribonuclease	Candidatus Spyradenecus faecavium	['Candidatus Spyradenecus faecavium']
310676	A0A837L6Z0	1	Type I restriction enzyme endonuclease subunit	Enterobacter roggenkampii	['Enterobacter roggenkampii', 'Citrobacter braakii']
310677	R9HYM7	1	type I site-specific deoxyribonuclease	Phocaeicola sartorii	['Phocaeicola sartorii']
310678	K1JHK7	1	type I site-specific deoxyribonuclease	Aeromonas veronii AMC34	['Aeromonas veronii AMC34']
310679	A0A7K3MGG3	1	type I site-specific deoxyribonuclease	Bacteroides acidifaciens	['Bacteroides acidifaciens']
310680	E8LJ99	1	type I site-specific deoxyribonuclease	Succinatimonas hippei (strain DSM 22608 / JCM 16073 / KCTC 15190 / YIT 12066)	['Succinatimonas hippei (strain DSM 22608 / JCM 16073 / KCTC 15190 / YIT 12066)']
310681	A0A930M6Q3	1	type I site-specific deoxyribonuclease	Selenomonas artemidis	['Selenomonas artemidis']
310682	A0A1Y3U266	1	type I site-specific deoxyribonuclease	Anaerotignum lactatifermentans	['Anaerotignum lactatifermentans']
310683	A0A843B8N4	1	type I site-specific deoxyribonuclease	Methanomassiliicoccus sp	['Methanomassiliicoccus sp']
310684	V2YER7	1	Type I restriction enzyme endonuclease subunit	Firmicutes bacterium ASF500	['Firmicutes bacterium ASF500']
310685	A0A2J0PW38	1	type I site-specific deoxyribonuclease	Enterobacter hormaechei	['Enterobacter hormaechei', 'Klebsiella variicola', 'Citrobacter freundii']
310686	A0A3D8HJV3	1	Type I restriction enzyme endonuclease subunit	Parabacteroides acidifaciens	['Parabacteroides acidifaciens', 'Bacteroides acidifaciens']
310687	R6EC37	1	Type I restriction enzyme endonuclease subunit	Prevotella sp. CAG:1320	['Prevotella sp. CAG:1320']
310688	A0A4R1QS99	1	type I site-specific deoxyribonuclease	Fournierella massiliensis	['Fournierella massiliensis', 'Anaerofilum sp. An201']
310689	A0A4Y3TC74	1	type I site-specific deoxyribonuclease	Desulfovibrio desulfuricans	['Desulfovibrio desulfuricans']
310690	A0A143XJI0	1	type I site-specific deoxyribonuclease	Alistipes sp. CHKCI003	['Alistipes sp. CHKCI003']
310691	A0A1Q6GXC9	1	Type I restriction enzyme endonuclease subunit	Bacteroides sp. 43_108	['Bacteroides sp. 43_108']
310692	U2MA45	1	type I site-specific deoxyribonuclease	Ruminococcus callidus ATCC 27760	['Ruminococcus callidus ATCC 27760']
310693	A0A1F1E3Z8	1	type I site-specific deoxyribonuclease	Porphyromonas sp. HMSC065F10	['Porphyromonas sp. HMSC065F10']
310666	R6CEU7	1	Type I restriction enzyme endonuclease subunit	Ruminococcus sp. CAG:579	['Ruminococcus sp. CAG:579']
310694	A0A2A2MC69	1	type I site-specific deoxyribonuclease	Hafnia paralvei	['Hafnia paralvei']
310665	A0A1Y4GVH8	1	type I site-specific deoxyribonuclease	Barnesiella sp. An22	['Barnesiella sp. An22']
310663	F0QZG9	1	type I site-specific deoxyribonuclease	Phocaeicola salanitronis (strain DSM 18170 / JCM 13657 / BL78)	['Phocaeicola salanitronis (strain DSM 18170 / JCM 13657 / BL78)']
310624	A0A1F1DWW2	1	CRISPR-associated RAMP family protein	Porphyromonas sp. HMSC065F10	['Porphyromonas sp. HMSC065F10']
310625	A0A848C090	1	TIGR03986 family CRISPR-associated RAMP protein	Megasphaera hexanoica	['Megasphaera hexanoica']
310626	A0A921AXF6	1	RAMP superfamily CRISPR-associated protein	Mailhella massiliensis	['Mailhella massiliensis']
310627	A0A848C0U0	1	CRISPR system Cms endoribonuclease Csm3	Megasphaera hexanoica	['Megasphaera hexanoica']
310628	A0A848BRE0	1	CRISPR system Cms protein Csm5	Megasphaera hexanoica	['Megasphaera hexanoica']
310629	R6P2L8	1	CRISPR system Cms protein Csm5	Eubacterium sp. CAG:274	['Eubacterium sp. CAG:274']
310630	A0A355M2A0	1	Type III-B CRISPR module RAMP protein Cmr4	Lentisphaeria bacterium	['Lentisphaeria bacterium']
310631	A0A921AYA5	1	TIGR03986 family CRISPR-associated RAMP protein	Mailhella massiliensis	['Mailhella massiliensis']
310632	A0A1Y4D4U5	1	CRISPR system Cms endoribonuclease Csm3	Desulfovibrio sp. An276	['Desulfovibrio sp. An276']
310633	A0A0G8G9U0	1	CRISPR system Cms protein Csm5	Ligilactobacillus ruminis	['Ligilactobacillus ruminis']
310634	R7MIR3	1	CRISPR-associated protein	Ruminococcus sp. CAG:624	['Ruminococcus sp. CAG:624']
310635	A0A1Y4DAY0	1	CRISPR system Cms protein Csm5	Desulfovibrio sp. An276	['Desulfovibrio sp. An276']
310636	D1Y2F5	1	CRISPR-associated RAMP protein, Cmr6 family	Pyramidobacter piscolens W5455	['Pyramidobacter piscolens W5455']
310637	R5EDK1	1	CRISPR-associated RAMP protein	Succinatimonas sp. CAG:777	['Succinatimonas sp. CAG:777']
310638	R5EQY3	1	CRISPR-associated RAMP protein	Succinatimonas sp. CAG:777	['Succinatimonas sp. CAG:777']
310639	A0A1F1DWQ7	1	CRISPR-associated protein	Porphyromonas sp. HMSC065F10	['Porphyromonas sp. HMSC065F10']
310653	A0A139KSS8	1	Type I restriction enzyme endonuclease subunit	Bacteroides ovatus	['Bacteroides ovatus']
310654	A0A938X5Z8	1	Type I restriction enzyme endonuclease subunit	Merdimmobilis hominis	['Merdimmobilis hominis']
310655	A0A2K2U7V2	1	type I site-specific deoxyribonuclease	Rubneribacter badeniensis	['Rubneribacter badeniensis']
310656	A0A939BF85	1	Type I restriction enzyme endonuclease subunit	Merdimmobilis hominis	['Merdimmobilis hominis']
310657	A0A139LHC8	1	Type I restriction enzyme endonuclease subunit	Bacteroides ovatus	['Bacteroides ovatus']
343233	A0A2K2U1P4	1	o-succinylbenzoate synthase	Rubneribacter badeniensis	['Rubneribacter badeniensis']
310658	D3IJD1	1	type I site-specific deoxyribonuclease	Prevotella sp. oral taxon 317 str. F0108	['Prevotella sp. oral taxon 317 str. F0108']
310659	A0A1B8T2D6	1	type I site-specific deoxyribonuclease	Haemophilus parainfluenzae	['Haemophilus parainfluenzae']
310660	A0A1Y4EL88	1	type I site-specific deoxyribonuclease	Anaeromassilibacillus sp. An250	['Anaeromassilibacillus sp. An250']
310661	B7ARP9	1	Type I restriction enzyme endonuclease subunit	[Bacteroides] pectinophilus ATCC 43243	['[Bacteroides] pectinophilus ATCC 43243']
310662	A0A1M6TS64	1	type I site-specific deoxyribonuclease	Megasphaera elsdenii	['Megasphaera elsdenii']
310664	R7FUR0	1	type I site-specific deoxyribonuclease	Eubacterium sp. CAG:841	['Eubacterium sp. CAG:841', 'Faecalibacterium sp. CAG:1138']
310695	S0F4T0	1	Type I restriction enzyme endonuclease subunit	Phocaeicola coprophilus DSM 18228 = JCM 13818	['Phocaeicola coprophilus DSM 18228 = JCM 13818']
310696	A0A2S0KRT7	1	Type I restriction enzyme endonuclease subunit	Victivallales bacterium CCUG 44730	['Victivallales bacterium CCUG 44730']
310697	R6CFQ2	1	type I site-specific deoxyribonuclease	Ruminococcus sp. CAG:579	['Ruminococcus sp. CAG:579']
310730	A0A414PVC2	1	PHP domain-containing protein	Fusobacterium mortiferum	['Fusobacterium mortiferum']
310731	C0C679	1	PHP domain protein	[Clostridium] hylemonae DSM 15053	['[Clostridium] hylemonae DSM 15053']
332443	A0A379CEH7	1	N-acetylmuramoyl-L-alanine amidase LytC	Peptostreptococcus anaerobius	['Peptostreptococcus anaerobius']
332442	A9KSX3	1	Leucine-rich repeat protein	Lachnoclostridium phytofermentans (strain ATCC 700394 / DSM 18823 / ISDg)	['Lachnoclostridium phytofermentans (strain ATCC 700394 / DSM 18823 / ISDg)']
332441	A0A837LBJ4	1	Type IV secretion protein Rhs	Enterobacter roggenkampii	['Enterobacter roggenkampii']
332440	A0A7H0EPK1	1	Type VI secretion system tip protein VgrG	Klebsiella variicola	['Klebsiella variicola']
332439	A0A837K3V8	1	Type IV secretion protein Rhs	Klebsiella aerogenes	['Klebsiella aerogenes']
332438	A0A855EXN3	1	Type IV secretion protein Rhs	Raoultella ornithinolytica	['Raoultella ornithinolytica']
332437	A0A2V3KTK2	1	Type VI secretion system tip protein VgrG	Klebsiella variicola	['Klebsiella variicola']
332436	A0A7U4S8E2	1	Type IV secretion protein Rhs	Enterobacter ludwigii	['Enterobacter ludwigii']
332435	A0A837K8C6	1	Type IV secretion protein Rhs	Klebsiella aerogenes	['Klebsiella aerogenes']
332434	A0A0M3F421	1	Type IV secretion protein Rhs	Enterobacter cloacae	['Enterobacter cloacae']
332433	A0A2A2MHS7	1	Type VI secretion system tip protein VgrG	Hafnia paralvei	['Hafnia paralvei']
332432	A0A7H0EUE0	1	Type VI secretion system tip protein VgrG	Klebsiella variicola	['Klebsiella variicola']
332431	A0A0J2I4U7	1	Type IV secretion protein Rhs	Klebsiella michiganensis	['Klebsiella michiganensis']
332430	A0A1Q8YMJ0	1	Type IV secretion protein Rhs	Klebsiella michiganensis	['Klebsiella michiganensis']
332429	A0A7U4N1Y9	1	Type IV secretion protein Rhs	Enterobacter ludwigii	['Enterobacter ludwigii']
332428	A0A2J0Q3M1	1	Type IV secretion protein Rhs	Enterobacter hormaechei	['Enterobacter hormaechei']
332427	R5CWX1	1	Internalin-A putative	Firmicutes bacterium CAG:555	['Firmicutes bacterium CAG:555']
343328	D3IK29	1	Gp5/Type VI secretion system Vgr protein OB-fold domain-containing protein	Prevotella sp. oral taxon 317 str. F0108	['Prevotella sp. oral taxon 317 str. F0108']
343329	I9SCN5	1	Fibronectin type-III domain-containing protein	Bacteroides nordii CL02T12C05	['Bacteroides nordii CL02T12C05']
343330	I9H2G0	1	Fibronectin type-III domain-containing protein	Bacteroides nordii CL02T12C05	['Bacteroides nordii CL02T12C05']
343331	F3QWD4	1	Fibronectin type III domain protein	Paraprevotella xylaniphila YIT 11841	['Paraprevotella xylaniphila YIT 11841']
332308	A0A0K0GA02	1	Cytochrome b6	Bacilli bacterium VT-13-104	['Bacilli bacterium VT-13-104']
332307	A0A925SAY5	1	Cytochrome b/b6 N-terminal region profile domain-containing protein	Candidatus Melainabacteria bacterium	['Candidatus Melainabacteria bacterium']
332306	A0A4Q5WCW2	1	Cytochrome b/b6	Alphaproteobacteria bacterium	['Alphaproteobacteria bacterium']
332305	A0A925NRH9	1	Cytochrome b N-terminal domain-containing protein	Candidatus Melainabacteria bacterium	['Candidatus Melainabacteria bacterium']
310729	H1DDV5	1	Polymerase/histidinol phosphatase N-terminal domain-containing protein	Odoribacter laneus YIT 12061	['Odoribacter laneus YIT 12061', 'Odoribacter laneus CAG:561']
310728	A0A847SY95	1	PHP domain-containing protein	Methanomassiliicoccus sp	['Methanomassiliicoccus sp']
310727	A0A0G8G9G8	1	Histidinol-phosphatase	Ligilactobacillus ruminis	['Ligilactobacillus ruminis']
310726	A0A095XKB4	1	Isoleucyl-tRNA synthetase	Clostridiales bacterium S5-A14a	['Clostridiales bacterium S5-A14a']
310698	A0A9E7DIV3	1	type I site-specific deoxyribonuclease	Fenollaria massiliensis	['Fenollaria massiliensis']
310699	K1IKG4	1	Type I restriction enzyme endonuclease subunit	Aeromonas veronii AMC34	['Aeromonas veronii AMC34']
310700	A0A1K1P487	1	Type I restriction enzyme endonuclease subunit	Prevotellaceae bacterium HUN156	['Prevotellaceae bacterium HUN156']
310701	R7LEV7	1	type I site-specific deoxyribonuclease	Prevotella sp. CAG:891	['Prevotella sp. CAG:891']
310702	A0A412G5S2	1	Phosphatase	Holdemania filiformis	['Holdemania filiformis']
310703	F9Z3K5	1	PHP domain protein	Odoribacter splanchnicus (strain ATCC 29572 / DSM 20712 / CIP 104287 / JCM 15291 / NCTC 10825 / 1651/6)	['Odoribacter splanchnicus (strain ATCC 29572 / DSM 20712 / CIP 104287 / JCM 15291 / NCTC 10825 / 1651/6)']
310704	A0A174CAA6	1	Histidinol phosphatase and related hydrolases of the PHP family	Faecalicatena contorta	['Faecalicatena contorta']
310705	A0A3E3J3T2	1	PHP domain-containing protein	Eisenbergiella massiliensis	['Eisenbergiella massiliensis']
310706	F0RVC7	1	PHP domain protein	Sphaerochaeta globosa (strain ATCC BAA-1886 / DSM 22777 / Buddy)	['Sphaerochaeta globosa (strain ATCC BAA-1886 / DSM 22777 / Buddy)']
310707	A0A9D2W046	1	PHP domain-containing protein	Merdimonas faecis	['Merdimonas faecis']
310708	A0A843B504	1	PHP domain-containing protein	Methanomassiliicoccus sp	['Methanomassiliicoccus sp']
310709	A0A2Z4UCE4	1	PHP domain-containing protein	Blautia argi	['Blautia argi']
310710	A0A847T566	1	PHP domain-containing protein	Methanomassiliicoccus sp	['Methanomassiliicoccus sp']
332243	A0A1W2CD94	1	Pectinacetylesterase	Clostridiales bacterium	['Clostridiales bacterium']
310711	U5Q580	1	PHP domain protein	Methanomassiliicoccus intestinalis (strain Issoire-Mx1)	['Methanomassiliicoccus intestinalis (strain Issoire-Mx1)']
310713	A0A173QSZ6	1	Histidinol phosphatase and related hydrolases of the PHP family	Blautia hydrogenotrophica	['Blautia hydrogenotrophica']
310714	R9T5F4	1	Polymerase/histidinol phosphatase N-terminal domain-containing protein	Methanomassiliicoccus intestinalis (strain Issoire-Mx1)	['Methanomassiliicoccus intestinalis (strain Issoire-Mx1)']
310715	C0BZG7	1	PHP domain protein	[Clostridium] hylemonae DSM 15053	['[Clostridium] hylemonae DSM 15053']
310716	A0A415E634	1	PHP domain-containing protein	Emergencia timonensis	['Emergencia timonensis']
310717	A0A6B9T889	1	PHP domain-containing protein	Methanomassiliicoccaceae archaeon DOK	['Methanomassiliicoccaceae archaeon DOK']
310718	A0A1Y3VNQ8	1	Histidinol-phosphatase	Butyricimonas sp. An62	['Butyricimonas sp. An62']
310719	A0A9D2VZ99	1	PHP domain-containing protein	Merdimonas faecis	['Merdimonas faecis']
310720	Q2NE92	1	Predicted metal-dependent phosphoesterase	Methanosphaera stadtmanae (strain ATCC 43021 / DSM 3091 / JCM 11832 / MCB-3)	['Methanosphaera stadtmanae (strain ATCC 43021 / DSM 3091 / JCM 11832 / MCB-3)']
310721	A0A843B7T5	1	CehA/McbA family metallohydrolase	Methanomassiliicoccus sp	['Methanomassiliicoccus sp']
310722	A0A174BVU5	1	Histidinol phosphatase and related hydrolases of the PHP family	Coprococcus eutactus	['Coprococcus eutactus']
310723	A0A843AQE7	1	Histidinol phosphatase	Methanomassiliicoccus sp	['Methanomassiliicoccus sp']
310724	A0A943UBX8	1	Histidinol-phosphatase	Akkermansia sp	['Akkermansia sp']
310725	D1Y6Z3	1	PHP domain protein	Pyramidobacter piscolens W5455	['Pyramidobacter piscolens W5455']
310712	R5JV06	1	PHP domain protein	Coprococcus sp. CAG:782	['Coprococcus sp. CAG:782']
310623	A0A848BTF3	1	CRISPR-associated protein	Megasphaera hexanoica	['Megasphaera hexanoica']
343494	A0A173S0J5	1	MOFRL family	Blautia hydrogenotrophica	['Blautia hydrogenotrophica']
343496	A0A4V6NGN5	1	Hydroxypyruvate reductase	Fournierella massiliensis	['Fournierella massiliensis']
311162	A0A318KPF6	1	Polymerase/histidinol phosphatase N-terminal domain-containing protein	Dielma fastidiosa	['Dielma fastidiosa']
311163	A0A1Y4M111	1	Phosphoesterase	Faecalitalea cylindroides	['Faecalitalea cylindroides']
311164	A0A6N7V3Y8	1	PHP domain-containing protein	Holdemanella porci	['Holdemanella porci']
311178	A0A1Y4RCI9	1	Recombinase zinc beta ribbon domain-containing protein	Lachnoclostridium sp. An14	['Lachnoclostridium sp. An14']
311181	S3BUM9	1	DNA polymerase III tau subunit domain-containing protein	Sutterella wadsworthensis HGA0223	['Sutterella wadsworthensis HGA0223']
311182	A0A3N2MJK7	1	PHP domain-containing protein	Muribaculaceae bacterium Isolate-104	['Muribaculaceae bacterium Isolate-104']
312438	A0A174UP53	1	Putative flavoredoxin	Bacteroides caccae	['Bacteroides caccae']
312439	A0A1Y3Z0J9	1	NADPH-flavin oxidoreductase	Bacteroides clarus	['Bacteroides clarus']
312440	A0A379MSR0	1	Flavoredoxin	Rikenella microfusus	['Rikenella microfusus']
312441	R6WQF1	1	Antibiotic biosynthesis monooxygenase	Alistipes sp. CAG:268	['Alistipes sp. CAG:268']
312442	F3QWQ3	1	Antibiotic biosynthesis monooxygenase	Paraprevotella xylaniphila YIT 11841	['Paraprevotella xylaniphila YIT 11841']
312443	A0A1Y3VYF6	1	NADPH-flavin oxidoreductase	Butyricimonas sp. An62	['Butyricimonas sp. An62']
312444	A0A139KMJ1	1	Antibiotic biosynthesis monooxygenase	Bacteroides ovatus	['Bacteroides ovatus']
312445	F9Z6D9	1	Antibiotic biosynthesis monooxygenase	Odoribacter splanchnicus (strain ATCC 29572 / DSM 20712 / CIP 104287 / JCM 15291 / NCTC 10825 / 1651/6)	['Odoribacter splanchnicus (strain ATCC 29572 / DSM 20712 / CIP 104287 / JCM 15291 / NCTC 10825 / 1651/6)']
312446	A0A1B8T5U1	1	Antibiotic biosynthesis monooxygenase	Haemophilus parainfluenzae	['Haemophilus parainfluenzae']
312447	A0A1I4R379	1	Antibiotic biosynthesis monooxygenase	Bacteroides xylanisolvens	['Bacteroides xylanisolvens']
312448	A0A174TZD6	1	Antibiotic biosynthesis monooxygenase	Bacteroides caccae	['Bacteroides caccae']
312449	A0A139LIU3	1	Antibiotic biosynthesis monooxygenase	Bacteroides ovatus	['Bacteroides ovatus']
312450	R6ASL0	1	ABM domain-containing protein	Prevotella sp. CAG:604	['Prevotella sp. CAG:604']
312451	E5Y810	1	ABM domain-containing protein	Bilophila wadsworthia (strain 3_1_6)	['Bilophila wadsworthia (strain 3_1_6)']
312452	A0A415CDG6	1	Antibiotic biosynthesis monooxygenase	Sutterella sp. AM11-39	['Sutterella sp. AM11-39']
312453	A0A412AZY5	1	Antibiotic biosynthesis monooxygenase	[Clostridium] leptum	['[Clostridium] leptum']
312454	F9Z391	1	Antibiotic biosynthesis monooxygenase	Odoribacter splanchnicus (strain ATCC 29572 / DSM 20712 / CIP 104287 / JCM 15291 / NCTC 10825 / 1651/6)	['Odoribacter splanchnicus (strain ATCC 29572 / DSM 20712 / CIP 104287 / JCM 15291 / NCTC 10825 / 1651/6)']
312455	A0A174LGD8	1	4-carboxymuconolactone decarboxylase	Bacteroides xylanisolvens	['Bacteroides xylanisolvens']
312456	A0A0P0GF64	1	Putative monooxygenase YcnE	Bacteroides cellulosilyticus	['Bacteroides cellulosilyticus']
312457	A0A7T0DX71	1	Antibiotic biosynthesis monooxygenase	Enterobacter mori	['Enterobacter mori']
312458	A0A921AXL6	1	Antibiotic biosynthesis monooxygenase	Mailhella massiliensis	['Mailhella massiliensis']
311161	A0A929L0H8	1	PHP domain-containing protein	Erysipelotrichaceae bacterium RD49	['Erysipelotrichaceae bacterium RD49']
312459	A0A925NP32	1	Antibiotic biosynthesis monooxygenase	Candidatus Melainabacteria bacterium	['Candidatus Melainabacteria bacterium']
311158	R8AP49	1	DNA polymerase III subunits gamma and tau	Plesiomonas shigelloides 302-73	['Plesiomonas shigelloides 302-73']
311145	B7AT79	1	type I site-specific deoxyribonuclease	[Bacteroides] pectinophilus ATCC 43243	['[Bacteroides] pectinophilus ATCC 43243']
343622	F0RZG6	1	4Fe-4S ferredoxin-type domain-containing protein	Sphaerochaeta globosa (strain ATCC BAA-1886 / DSM 22777 / Buddy)	['Sphaerochaeta globosa (strain ATCC BAA-1886 / DSM 22777 / Buddy)']
343623	A9KHC4	1	4Fe-4S ferredoxin-type domain-containing protein	Lachnoclostridium phytofermentans (strain ATCC 700394 / DSM 18823 / ISDg)	['Lachnoclostridium phytofermentans (strain ATCC 700394 / DSM 18823 / ISDg)']
343624	A0A4P7UIW3	1	4Fe-4S binding protein	Desulfovibrio desulfuricans	['Desulfovibrio desulfuricans']
343625	K1IKH1	1	4Fe-4S ferredoxin-type domain-containing protein	Aeromonas veronii AMC34	['Aeromonas veronii AMC34']
311097	A0A4Q5XY90	1	Crp/Fnr family transcriptional regulator	Alphaproteobacteria bacterium	['Alphaproteobacteria bacterium']
311098	A0A1Y4RUU4	1	HTH crp-type domain-containing protein	Lachnoclostridium sp. An14	['Lachnoclostridium sp. An14']
311099	L1Q6I4	1	Cyclic nucleotide-binding domain protein	Clostridium celatum DSM 1785	['Clostridium celatum DSM 1785']
311100	D3IIY5	1	Bacterial DNA polymerase III alpha subunit NTPase domain-containing protein	Prevotella sp. oral taxon 317 str. F0108	['Prevotella sp. oral taxon 317 str. F0108']
311101	R7FAI0	1	DNA polymerase III catalytic subunit DnaE type	Ruminococcus sp. CAG:330	['Ruminococcus sp. CAG:330']
311102	A0A4Q5XBR7	1	Error-prone DNA polymerase	Alphaproteobacteria bacterium	['Alphaproteobacteria bacterium']
311103	A0A921M7X7	1	Bacterial DNA polymerase III alpha subunit NTPase domain-containing protein	Phocaeicola barnesiae	['Phocaeicola barnesiae']
311104	R6E9V6	1	Alpha subunit superfamily DNA polymerase III	Prevotella sp. CAG:1320	['Prevotella sp. CAG:1320']
311105	E5YB80	1	5'-3' exonuclease domain-containing protein	Bilophila wadsworthia (strain 3_1_6)	['Bilophila wadsworthia (strain 3_1_6)']
311106	D1Y7C6	1	5'-3' exonuclease alpha-helical arch N-terminal domain-containing protein	Pyramidobacter piscolens W5455	['Pyramidobacter piscolens W5455']
311107	A0A0J6CJV8	1	Polymerase/histidinol phosphatase N-terminal domain-containing protein	Parabacteroides goldsteinii	['Parabacteroides goldsteinii']
[truncated: 345,441+ more rows]

## Sheet: FuzzyHumanClusters
	HumanCluster	IVI	Degree	ClusterName	Organism	MembersOrg
[truncated: 2,177 more rows]

[truncated: 1 more sheets: FuzzyBacterialClusters]
