# Supplementary material for: Structure-Based Modeling of the Gut Bacteria–Host Interactome Through Statistical Analysis of Domain–Domain Associations Using Machine Learning
Source: BioTech (Basel). 2025 Feb 25;14(1):13. doi: 10.3390/biotech14010013 (PMC11940256; doi:10.3390/biotech14010013)
Supplement: Supplementary file 1 [file biotech-14-00013-s001.zip › biotech-3443270-supplementary/GUT_MB_Supl/S5. Bacteria_info_Healthy_Unspecified.csv]

Proteome	abundance	name	mean_degree
UP000000370	7.707082314115965e-10	Lachnoclostridium phytofermentans 2	1042.5708955223881
UP000000745	1.8182453573213398e-09	Escherichia fergusonii	892.2716666666666
UP000001218	1.6512285163982678e-07	Parabacteroides johnsonii	1088.6643109540637
UP000001476	2.483967301811305e-06	[Eubacterium] eligens	1218.5584843492586
UP000001931	1.5624430569378488e-08	Methanosphaera stadtmanae	1617.869900771775
UP000002407	1.5155549323679042e-09	Campylobacter hominis	1227.6963562753037
UP000002960	4.340202395625806e-09	unclassified Alistipes	1084.9325551232166
UP000002975	1.629092272555379e-08	Fusobacterium gonidiaformans	1185.991235758107
UP000003089	1.0080258990206544e-07	Bacteroides nordii	1086.0549399815327
UP000003136	7.518629392105571e-08	[Bacteroides] pectinophilus	1112.1936274509803
UP000003157	4.5708980036273137e-08	Coprobacillus cateniformis	979.488072519084
UP000003277	2.1059572159967602e-07	Dialister succinatiphilus	1182.027733755943
UP000003416	3.2164247043160165e-08	Bacteroides fluxus	1115.7680168332456
UP000003671	1.323936885366113e-07	Mitsuokella multacida	1103.9800257731958
UP000003718	5.0794101326581415e-09	unclassified Bilophila	950.2927472527473
UP000003829	5.453775991398802e-10	unclassified Prevotella	1135.6432791728212
UP000003829	7.538690857489207e-07	unclassified Prevotella	1135.6432791728212
UP000003874	3.0356550267286213e-09	Prevotella salivae	1110.4531607006854
UP000004001	2.224141312943865e-09	Prevotella timonensis	1212.7663793103447
UP000004505	5.0128848963390257e-08	Fusobacterium varium	1020.8740374037404
UP000004892	4.387589106503279e-08	Odoribacter laneus	1157.6398158803222
UP000004893	1.6437476377322704e-09	[Clostridium] hylemonae	1033.559883961873
UP000004910	4.538946494274152e-08	[Clostridium] spiroforme	1219.0858550316677
UP000004923	6.773481410059627e-07	Phascolarctobacterium succinatutens	1137.7538343558283
UP000004956	2.7697396216342227e-08	Sutterella parvirubra	1065.7616724738675
UP000005089	3.233015081151743e-10	Oxalobacter formigenes 2	1160.3770931011386
UP000005546	6.962592689380948e-08	Paraprevotella xylaniphila	1166.169590643275
UP000006034	4.3539935960684013e-07	Bilophila wadsworthia	971.99173553719
UP000006087	5.225975055557783e-09	Aeromonas veronii	957.0794918330308
UP000006462	4.343549433454792e-08	Pyramidobacter piscolens	1070.4690444145356
UP000006657	6.342042576793274e-07	Odoribacter splanchnicus	1082.3976293103449
UP000006852	1.4806349781233654e-07	Treponema succinifaciens	709.92
UP000007486	5.5823145065718955e-09	Bacteroides salanitronis	1166.4003548196333
UP000008466	1.7717865791268398e-08	Sphaerochaeta sp. Phil3	1013.8002154011847
UP000008804	5.979802660525454e-07	Lachnoclostridium sp. SNUG30386 / [Clostridium] sp. CAG:43	1079.1264445955132
UP000010420	4.576593641638945e-09	Clostridium celatum	1107.169191919192
UP000014012	3.729369347021359e-09	Plesiomonas shigelloides	1005.6847311827956
UP000014070	4.219080449160559e-09	Candidatus Methanomassiliicoccus intestinalis	1506.0078125
UP000014073	3.869738922994967e-07	Bacteroides coprophilus	1102.1580493537015
UP000014200	1.3818422519730313e-08	Bacteroides sartorii	1111.895278167368
UP000014400	4.669382771083095e-07	Sutterella wadsworthensis 1	1043.1686746987953
UP000014960	1.5203879036805556e-09	unclassified Desulfovibrio	1069.8563218390805
UP000016662	2.1013974954248478e-07	Ruminococcus callidus	1237.4971181556195
UP000017395	2.259226960319518e-08	Firmicutes bacterium CAG:534	1015.2990815154994
UP000017904	9.796137814254698e-08	[Eubacterium] sp. CAG:274	1253.3696529459241
UP000017907	3.1420156293835825e-08	[Bacteroides] sp. CAG:927	1184.3528945281523
UP000017909	8.593508494279617e-08	[Roseburia] sp. CAG:380	1197.0576923076924
UP000017924	2.7480632138817816e-08	[Eubacterium] sp. CAG:841	1291.963503649635
UP000017928	3.8765352296684536e-08	Firmicutes bacterium CAG:882	1092.0711325966852
UP000017939	2.1329024420111606e-08	[Clostridium] sp. CAG:590	1143.3395703395704
UP000017942	9.457438936046922e-09	Oscillibacter sp. CAG:155	1096.031981279251
UP000017956	5.945324428042412e-08	Prevotella sp. CAG:1124	1071.820512820513
UP000017964	1.054820354597716e-09	[Firmicutes] bacterium CAG:822	1290.3895921237693
UP000017974	2.5492619378957806e-09	unclassified Odoribacteraceae	1170.8057775046098
UP000017977	8.394727416591719e-09	Ruminococcus sp. CAG:624 & UBA6407 & UBA4697	1234.0201224846894
UP000018002	7.893579857182885e-08	Coprococcus sp. CAG:782	1256.422365245374
UP000018024	1.221347429051044e-07	Anaerotruncus sp. CAG:528	1296.4466858789626
UP000018035	7.227008072262238e-09	[Firmicutes] bacterium CAG:631	1382.6347941567064
UP000018039	3.430761535228671e-07	Prevotella sp. CAG:732	1120.7062193126023
UP000018053	2.702243657784005e-08	[Acidiphilium] sp. CAG:727	1256.8201257861635
UP000018054	2.332098897391527e-08	Prevotella sp. CAG:1185	1134.5245653817083
UP000018057	4.23256800936186e-08	Prevotella sp. CAG:617	1275.3150315031503
UP000018073	8.161701321038164e-09	[Firmicutes] bacterium CAG:884	1402.1809523809525
UP000018094	1.0240953741096214e-08	unclassified Bacteroidales [Alistipes] sp. CAG:831	1161.9902200488998
UP000018095	1.6004993594102078e-08	Fusobacterium sp. clos_1_1	1223.6262230919765
UP000018111	5.266109462783656e-08	Prevotella sp. CAG:1320	1254.5042735042734
UP000018113	3.666365904522538e-07	Oscillibacter sp. CAG:241 & CIM:MAG 164_1	1195.481690140845
UP000018117	1.9790769135998397e-08	[Mycoplasma] sp. CAG:956	1406.2018927444794
UP000018132	2.0770921962498463e-08	[Faecalibacterium] sp. CAG:1138	1314.2198221092758
UP000018133	1.6671302767290438e-08	[Firmicutes] bacterium CAG:449	1166.8525498891352
UP000018147	9.116643487530567e-08	Prevotella sp. CAG:891	1231.8840182648403
UP000018166	2.9046206713350644e-08	[Ruminococcus] sp. CAG:382	1259.5704225352113
UP000018174	1.1353393978587823e-08	[Mycoplasma] sp. CAG:776	1374.201174743025
UP000018195	1.7595700240367024e-08	Acidaminococcus sp. CAG:542	1136.0750798722045
UP000018199	4.950002354481692e-08	Parabacteroides sp. CAG:409	1099.0613026819924
UP000018235	3.482754618784403e-07	butyrate-producing bacterium SS3/4 - [Clostridium] sp. CAG:81	1167.8556077904634
UP000018241	5.988498553498145e-10	unclassified Succinatimonas	1099.0047206923682
UP000018243	4.753023747806169e-08	[Ruminococcus] sp. CAG:724	1281.7904967602592
UP000018280	3.043641054277676e-08	[Mycoplasma] sp. CAG:877	1410.1120689655172
UP000018292	2.68750172943167e-09	[Roseburia] sp. CAG:309	1192.2939796716184
UP000018295	9.195472551210256e-07	Prevotella sp. CAG:604	1126.8168631006347
UP000018309	1.3515533089687933e-07	Proteobacteria bacterium CAG:495	1237.906708595388
UP000018312	6.446887859167394e-08	[Eubacterium] sp. CAG:603 & sp. 2789STDY5608818	1194.460791635549
UP000018329	3.624828800627277e-07	Alistipes sp. CAG:268	1100.896472392638
UP000018365	5.361213795187903e-07	Dialister sp. Marseille-P5638 & CAG:357	1180.5711835334478
UP000018377	3.727986930710186e-08	Ruminococcus sp. CAG:330	1310.9936356404137
UP000018385	2.9840516593507966e-08	[Anaerotruncus] sp. CAG:390	1189.872852233677
UP000018387	5.66635241692746e-08	Ruminococcus sp. CAG:579	1199.7148829431437
UP000018402	2.2129690216694706e-08	Firmicutes bacterium CAG:555	1198.8192307692307
UP000018405	2.2779466812332574e-07	[Acinetobacter] sp. N54.MGS-139 / Proteobacteria bacterium CAG:139	1109.474195961107
UP000018458	4.893707142201297e-09	Succinatimonas hippei	1142.3244604316546
UP000029560	5.889154606507421e-10	Peptostreptococcus sp. MV1	1257.0294930875575
UP000029601	6.522006373304547e-10	Clostridiales bacterium S5-A14a	1278.0191570881227
UP000032287	7.573064167578864e-09	Weissella cibaria	1211.3514328808446
UP000033035	1.35127923488883e-08	Parabacteroides gordonii	1011.4819837272375
UP000033046	3.5937489636252847e-09	Verrucomicrobia bacterium CIM:MAG 792_1	1146.4987080103358
UP000033339	4.036182998694212e-09	unclassified Fusobacterium	58.2
UP000034104	1.8429818500899387e-08	Enterobacter cloacae	878.6414108425865
UP000034981	7.153913448001832e-08	[Bacilli] bacterium Phil2	1079.1875626880642
UP000035284	1.5129452250398777e-07	Klebsiella aerogenes	853.2139443351139
UP000035323	1.0909672318847081e-07	Lactobacillus ruminis	1262.9311475409836
UP000035663	1.9325901806656983e-08	Enterobacter ludwigii	875.1297362837223
UP000036013	7.49691395283836e-08	Enterobacter roggenkampii	882.3739644970415
UP000036166	9.63121947823314e-08	Parabacteroides goldsteinii	1020.9016203703703
UP000053300	3.214368758076603e-08	Comamonas kerstersii	1068.6563002680964
UP000061809	9.381065962799688e-07	Bacteroides cellulosilyticus	1044.7350863422291
UP000070366	5.155523538599689e-09	Christensenella minuta	1049.454861111111
UP000070533	3.777720690403912e-09	Prevotella corporis	1194.8366013071895
UP000074719	2.574350869003029e-06	Bacteroides ovatus	1020.8544776119403
UP000076164	1.938949255720044e-08	Lactobacillus reuteri	1253.6006441223833
UP000077650	1.7103920794274858e-08	Opitutae bacterium UBA4654	779.656862745098
UP000078386	3.345736394123657e-09	Kluyvera georgiana	844.3152585119798
UP000078495	8.916558301890429e-10	unclassified Bacteroidales	1128.5601888276947
UP000092714	2.0766590837746645e-08	Clostridium paraputrificum	1104.176088044022
UP000092740	4.067424360989643e-07	Haemophilus parainfluenzae	1111.4057665260198
UP000093044	2.0668675067992483e-08	Cloacibacillus porcorum	981.0601703940362
UP000095492	1.7380266005368357e-07	[Eubacterium] ramulus	1067.6456282570932
UP000095517	5.091458405870125e-07	Bacteroides finegoldii	1138.4184901531728
UP000095519	1.4607454299531705e-07	Coprococcus eutactus 1	1167.647775746496
UP000095544	9.568029446169572e-09	Faecalicatena contorta	940.5662400553442
UP000095546	9.798378527015524e-08	Mitsuokella jalaludinii	1147.7392491467576
UP000095594	4.2228146288194015e-09	Clostridium disporicum	1066.561061061061
UP000095625	1.7242698635507185e-08	Blautia hydrogenotrophica	1072.3081395348838
UP000095657	1.5471941766870132e-06	Bacteroides caccae	1077.7560975609756
UP000095765	3.568318248411258e-08	Anaerotruncus colihominis	984.1919756221432
UP000177035	8.092516021590861e-10	Porphyromonas sp. HMSC065F10	1293.1074815595364
UP000182379	3.818891462818923e-08	Acidaminococcus fermentans	1145.2623688155923
UP000182805	3.213147413213452e-10	unclassified Prevotellaceae	1219.78125
UP000183040	1.0607149277995429e-06	Bacteroides xylanisolvens	1065.9518693596906
UP000183253	1.2696402977126895e-08	Alistipes timonensis	1131.8899868247695
UP000184179	8.944896772622217e-08	Megasphaera elsdenii	1146.4009402283411
UP000184192	2.8290284840522346e-08	Bacteroides stercorirosoris	1048.8745777027027
UP000184436	6.807075618332933e-09	Bacteroides faecichinchillae	1114.6311021640665
UP000186372	3.1728676180803115e-08	Klebsiella michiganensis 1	805.1823258072347
UP000186810	7.120638681748647e-09	[Bacteroides] sp. 43_108	1096.1634408602151
UP000192328	1.8455683667203437e-07	Flavonifractor sp. 2789STDY5834931 / Clostridiales bacterium CCNA10	1162.669373549884
UP000192573	2.3064521489581958e-08	Citrobacter braakii	818.647075445041
UP000193009	1.4140001187050294e-10	Lactobacillus parabuchneri	1176.6869455006338
UP000195386	1.87161577624008e-07	Bacteroides clarus	1123.5516093229744
UP000195447	5.279164287282615e-08	Faecalitalea cylindroides	1217.919512195122
UP000195455	5.070828853544198e-08	Anaerotignum lactatifermentans	1098.5822707953855
UP000195568	4.683863832686183e-08	Anaeromassilibacillus sp. An250	1046.513002364066
UP000195817	2.28683420323295e-08	Anaerofilum sp. An201	1157.1147847785403
UP000195838	9.214537328637601e-10	Desulfovibrio sp. An276	1139.160565189467
UP000195859	3.9178384447464456e-08	Lactobacillus gallinarum	1245.5072836332477
UP000195869	2.482765068980524e-09	Anaeromassilibacillus sp. An172	1222.4638949671773
UP000196089	3.719901220416415e-09	Lachnoclostridium sp. An14	1051.2054227941176
UP000196154	1.045570679660656e-08	unclassified Parabacteroides	1185.1433289299869
UP000196204	9.548266629277477e-09	Barnesiella sp. An22	1158.9231287929872
UP000196418	1.2866181336090746e-08	Cloacibacillus evryensis	1088.7306295399517
UP000196559	1.6766893245006647e-09	unclassified Butyricimonas	1001.8009795191451
UP000196620	7.382911589303924e-09	Lachnoclostridium sp. An138	1106.1268466632705
UP000196624	2.1588529189767094e-09	unclassified Barnesiellaceae	1180.4521354933727
UP000196631	8.106612188931561e-10	unclassified Mediterranea	1100.902901124926
UP000198813	3.988156456947023e-09	Alistipes sp. CHKCI003	1192.2750210260724
UP000214610	6.6673706346901195e-09	Turicimonas muris	1031.5904645476774
UP000216001	7.297468491853648e-11	Providencia rettgeri 2	921.3922413793103
UP000216915	3.7205933015274874e-08	Enterobacter asburiae	871.7768395657419
UP000218586	1.3091561554291248e-08	Megasphaera sp. ASD88 & An286 & AJH120	1139.5415282392028
UP000218796	2.9324778778159492e-08	Hafnia paralvei	887.276836158192
UP000220840	4.544964406065551e-09	Clostridium neonatale	1032.036610448375
UP000226591	2.8333566493399554e-09	unclassified Opitutae	1176.7787193973634
UP000229713	1.4670301008615177e-07	Raoultella ornithinolytica	839.0473450170024
UP000229974	5.4673205182603454e-08	Enterobacter hormaechei	845.0463479026107
UP000233350	4.214729903082707e-12	Helicobacter winghamensis	1153.0602836879432
UP000233433	6.672363733472235e-09	Elusimicrobia bacterium UBA1436	1172.6005040957782
UP000234283	8.74585392371553e-09	Prevotella jejuni	1235.0950118764845
UP000235589	5.344607765728183e-08	Monoglobus pectinilyticus	1186.7509976057463
UP000238983	6.980418243159732e-09	unclassified Victivallales	1072.1976692066337
UP000244140	2.5399945155120684e-07	Enterococcus faecalis	1109.5942509673853
UP000245793	1.325584044214197e-09	[Bacteroides] coagulans	1251.966601178782
UP000247612	1.5369617602645474e-08	Dielma fastidiosa	973.3151157065485
UP000249634	2.1493500094971365e-07	Streptococcus thermophilus	1259.93399339934
UP000250003	4.236911112397228e-09	Blautia sp. N6H1-15	1066.2272453285111
UP000250070	1.7142226990351506e-09	Peptoniphilus harei	1146.171568627451
UP000250452	2.1310740773296768e-08	Enterobacter kobei	846.1044069801834
UP000253872	2.0679456915693987e-09	Haemophilus sputorum	1140.6258253851797
UP000253945	2.0301649766351176e-09	Haemophilus paraphrohaemolyticus	1147.6444444444444
UP000254072	2.176158371185607e-09	Prevotella disiens	1166.417680454177
UP000255101	4.8097215781904976e-09	Peptostreptococcus anaerobius	1192.5389025389024
UP000255233	7.54258308203039e-09	Rikenella microfusus	1225.6100628930817
UP000255264	3.386152187716079e-09	Haemophilus pittmaniae	1111.9074858757062
UP000255352	4.567801333609761e-08	Streptococcus infantarius	1305.2539682539682
UP000255517	2.0325595090180712e-09	Peptoniphilus lacrimalis	1251.155844155844
UP000256321	1.149287123532345e-08	Parabacteroides sp. 426-9	1050.7013595874355
UP000258174	2.0377835350413192e-08	Lactobacillus johnsonii	1256.4658158614402
UP000260812	7.043902405463043e-08	Eisenbergiella massiliensis	927.7417097657438
UP000260830	4.604126707785398e-09	unclassified Succinivibrionaceae	1096.518607442977
UP000260983	3.010862682675873e-09	Bacteroides oleiciplenus	1057.0494137353435
UP000261080	6.811700970705348e-08	Sellimonas intestinalis == Drancourtella massiliensis	1077.378450106157
UP000261795	1.963138322101179e-09	Lentisphaeria bacterium UBA1829	1153.536123853211
UP000266506	1.9301129628532828e-08	unclassified_Anaeroplasmataceae	1324.171586715867
UP000266993	2.960052261158961e-10	unclassified Muribaculaceae	1127.5195702225633
UP000270861	1.0408451382454556e-08	Lactobacillus acidophilus	1206.7411083540117
UP000280168	6.207416715515899e-09	Aeromonas caviae	104.0
UP000284176	2.4319124980387023e-08	Weissella confusa	1219.8514376996804
UP000284178	4.5819230462000365e-08	Holdemania filiformis	963.6908023483365
UP000284286	5.194819618000688e-10	Enterococcus asini	1149.7615844544096
UP000284676	4.175280774952977e-07	Fusobacterium mortiferum	1078.507585335019
UP000284751	1.598662066986335e-07	[Clostridium] leptum	1004.3263946711074
UP000284779	4.4718501137322053e-07	[Eubacterium] ventriosum	1259.71952131638
UP000284841	1.217743164868596e-08	Emergencia timonensis	1032.5241143832693
UP000284958	2.4966951459048604e-09	unclassified Sutterellaceae	1138.7925873129009
UP000284958	4.9401123489685215e-08	unclassified Sutterellaceae	1138.7925873129009
UP000291202	1.1324175427340436e-09	unclassified Alphaproteobacteria	987.5133397621344
UP000293400	1.075834671644855e-08	unclassified Proteobacteria	1120.6389205625237
UP000295184	1.0220032475810412e-08	Fournierella massiliensis	1025.570459290188
UP000297065	2.269987003950566e-09	Desulfovibrio desulfuricans	1029.123745819398
UP000298073	3.791606992826138e-09	Bacteroides acidifaciens	1093.8401467505241
UP000319704	4.509435437463058e-09	Desulfovibrio desulfuricans 2	1076.887316561845
UP000321089	3.429940853108137e-08	Clostridium butyricum	1034.5482002482415
UP000434241	1.8279492928946743e-09	unclassified_Holdemanella	1163.7116465863453
UP000434554	1.495032923509067e-08	Veillonella seminalis	1157.1697388632872
UP000437529	3.6698553259128556e-09	unclassified Betaproteobacteria	915.9729655172414
UP000438537	1.2033599720226774e-09	unclassified Rhodospirillales	837.3624883068288
UP000460112	7.971373595996542e-09	Lactobacillus gasseri	1237.7455516014236
UP000462362	1.984954046430081e-07	Parasutterella excrementihominis	1024.647619047619
UP000464077	3.416224781556765e-09	unclassified Methanomassiliicoccaceae	1548.8058645096057
UP000473323	6.524974052645389e-07	Blautia massiliensis	1069.5217619297325
UP000516181	1.1554182968970693e-07	Klebsiella variicola	850.3264135482109
UP000522138	4.5816795343874674e-08	unclassified Rhodospirillaceae	1139.190320470896
UP000543804	1.685894112172494e-08	Selenomonas bovis	1112.375453885258
UP000584719	1.7358018050779372e-08	Citrobacter werkmanii == Citrobacter freundii	870.3495333118764
UP000591071	1.1779700398661981e-08	Caecibacter massiliensis == Megasphaera hexanoica	1110.8933250155958
UP000591197	4.036182998694212e-09	unclassified Fusobacterium	1190.1339009287926
UP000594640	7.790818726640164e-09	Enterobacter mori	892.3069599474721
UP000600429	7.852049556915815e-09	unclassified Akkermansiaceae	1208.8042994810971
UP000608400	3.416224781556765e-09	unclassified Methanomassiliicoccaceae	1406.105303030303
UP000613459	3.416224781556765e-09	unclassified Methanomassiliicoccaceae	1396.8110175975517
UP000643110	8.55953317684293e-09	unclassified Candidatus Melainabacteria	1336.1272416737831
UP000655907	3.131508570573463e-10	unclassified_Erysipelotrichaceae	1107.5459146782357
UP000698963	8.011215815413497e-10	unclassified Mailhella	995.7581612258494
UP000717835	5.1822044164021974e-08	Mediterranea massiliensis	1107.7904278462654
UP000746411	4.5983391359163326e-11	Selenomonas artemidis	953.6551433389544
UP000763371	3.3842682491531034e-08	Bacteroides barnesiae	1157.4545454545455
UP000773393	6.745284423560594e-08	unclassified Akkermansia	1257.7739628040058
UP000774750	2.6564846182072178e-08	Phocea massiliensis	1161.5984308131242
UP000813420	2.8629313967834078e-08	Merdimonas faecis	1176.3872010342598
UP000831151	1.5173363931613432e-09	Fenollaria massiliensis	1326.3435194942044
UP000886845	6.392096945417912e-08	unclassified Lentisphaerae	1282.4293248945148
