# Supplementary material for: Structure-Based Modeling of the Gut Bacteria–Host Interactome Through Statistical Analysis of Domain–Domain Associations Using Machine Learning
Source: BioTech (Basel). 2025 Feb 25;14(1):13. doi: 10.3390/biotech14010013 (PMC11940256; doi:10.3390/biotech14010013)
Supplement: Supplementary file 1 [file biotech-14-00013-s001.zip › biotech-3443270-supplementary/GUT_MB_Supl/S6. Proteins_in_net_pathways.xlsx]

## Sheet: mTOR
UniProt ID	Degree	Protein Name	Pathway
Q9BVC4	98403	Target of rapamycin complex subunit LST8 (TORC subunit LST8)	mTOR Signaling Pathway
Q9BVC4	98403	Target of rapamycin complex subunit LST8	mTOR Signaling Pathway
Q96S15	98403	GATOR2 complex protein WDR24	mTOR Signaling Pathway
P55735	98403	Protein SEC13 homolog (GATOR2 complex protein SEC13)	mTOR Signaling Pathway
Q6PJI9	97179	GATOR2 complex protein WDR59 (WD repeat-containing protein 59)	mTOR Signaling Pathway
Q7RTN6	80652	STE20-related kinase adapter protein alpha (STRAD alpha)	mTOR Signaling Pathway
Q8N122	76987	Regulatory-associated protein of mTOR (Raptor)	mTOR Signaling Pathway
Q13131	67023	5'-AMP-activated protein kinase catalytic subunit alpha-1 (AMPK subunit alpha-1)	mTOR Signaling Pathway
P42345	63134	Serine/threonine-protein kinase mTOR	mTOR Signaling Pathway
Q6R327	39093	Rapamycin-insensitive companion of mTOR (AVO3 homolog) (hAVO3)	mTOR Signaling Pathway
Q9Y4R8	32574	Telomere length regulation protein TEL2 homolog (Protein clk-2 homolog) (hCLK2)	mTOR Signaling Pathway
Q9BPZ7	27788	Target of rapamycin complex 2 subunit MAPKAP1 (TORC2 subunit MAPKAP1)	mTOR Signaling Pathway
Q7L523	18976	Ras-related GTP-binding protein A (Rag A)	mTOR Signaling Pathway
Q5VZM2	18976	Ras-related GTP-binding protein B (Rag B)	mTOR Signaling Pathway
Q9HB90	18976	Ras-related GTP-binding protein C (Rag C)	mTOR Signaling Pathway
Q9NQL2	18976	Ras-related GTP-binding protein D (Rag D)	mTOR Signaling Pathway
Q9P0N9	9360	TBC1 domain family member 7	mTOR Signaling Pathway
Q8WTW4	6817	GATOR1 complex protein NPRL2	mTOR Signaling Pathway
Q9NXC5	4202	GATOR2 complex protein MIOS (Missing oocyte meiosis regulator homolog)	mTOR Signaling Pathway
Q01650	4100	Large neutral amino acids transporter small subunit 1	mTOR Signaling Pathway
Q8NFG4	2163	Folliculin	mTOR Signaling Pathway
Q92574	2083	Hamartin (Tuberous sclerosis 1 protein)	mTOR Signaling Pathway
P85299	934	Proline-rich protein 5 (Protein observed with Rictor-1) (Protor-1)	mTOR Signaling Pathway
P49815	498	Tuberin (Tuberous sclerosis 2 protein)	mTOR Signaling Pathway
Q8WTX7	471	Cytosolic arginine sensor for mTORC1 subunit 1	mTOR Signaling Pathway
A6NHX0	471	Cytosolic arginine sensor for mTORC1 subunit 2	mTOR Signaling Pathway
P08195	153	Amino acid transporter heavy chain SLC3A2	mTOR Signaling Pathway
Q8TB45	35	DEP domain-containing mTOR-interacting protein (hDEPTOR)	mTOR Signaling Pathway

## Sheet: CREB
UniProt ID	Degree	Protein Name	Pathway
P17612	80652	cAMP-dependent protein kinase catalytic subunit alpha (PKA C-alpha)	cAMP signaling pathway
P16220	16253	Cyclic AMP-responsive element-binding protein 1 (CREB-1)	cAMP signaling pathway
Q08462	480	Adenylate cyclase type 2	cAMP signaling pathway
Q8NFM4	480	Adenylate cyclase type 4	cAMP signaling pathway
O43306	480	Adenylate cyclase type 6	cAMP signaling pathway
P40145	480	Adenylate cyclase type 8	cAMP signaling pathway
P29274	15	Adenosine receptor A2a	cAMP signaling pathway
Q13639	15	5-hydroxytryptamine receptor 4 (5-HT-4)	cAMP signaling pathway
P35408	15	Prostaglandin E2 receptor EP4 subtype	cAMP signaling pathway
O60503	11	Adenylate cyclase type 9	cAMP signaling pathway

## Sheet: TP53
UniProt ID	Degree	Protein Name	Pathway
O96017	53872	Serine/threonine-protein kinase Chk2	p53 signaling pathway
Q13315	45857	Serine-protein kinase (ATM)	p53 signaling pathway
O15297	39588	Protein phosphatase 1D	p53 signaling pathway
Q00987	20916	E3 ubiquitin-protein ligase (Mdm2)	p53 signaling pathway
Q9BRQ8	9973	Ferroptosis suppressor protein 1 (FSP1)	p53 signaling pathway
Q7LG56	6016	Ribonucleoside-diphosphate reductase subunit M2 B	p53 signaling pathway
Q9HA38	4113	Zinc finger matrin-type protein 3 (Zinc finger protein WIG-1)	p53 signaling pathway
P49327	3026	Fatty acid synthase	p53 signaling pathway
Q14790	2009	Caspase-8 (CASP-8)	p53 signaling pathway
P55211	1311	Caspase-9 (CASP-9)	p53 signaling pathway
O14763	1271	Tumor necrosis factor receptor superfamily member 10B (Death receptor 5)	p53 signaling pathway
Q07812	1039	Apoptosis regulator BAX (Bcl-2-like protein 4)	p53 signaling pathway
Q8WUF5	923	RelA-associated inhibitor (Inhibitor of ASPP protein)	p53 signaling pathway
P42574	911	Caspase-3 (CASP-3)	p53 signaling pathway
P49815	498	Tuberin (Tuberous sclerosis 2 protein)	p53 signaling pathway
P60484	353	Phosphatidylinositol 3,4,5-trisphosphate 3-phosphatase and dual-specificity protein phosphatase (PTEN)	p53 signaling pathway

## Sheet: DNA Damage
UniProt ID	Degree	Protein Name	Pathway
P63104	110886	14-3-3 protein zeta/delta (Protein kinase C inhibitor protein 1)	DNA Damage Repair
P62195	109244	26S proteasome regulatory subunit 8	DNA Damage Repair
O75417	93060	DNA polymerase theta (DNA polymerase eta)	DNA Damage Repair
P09884	90318	DNA polymerase alpha catalytic subunit	DNA Damage Repair
P55072	89444	Transitional endoplasmic reticulum ATPase (TER ATPase)	DNA Damage Repair
Q08211	81282	ATP-dependent RNA helicase A	DNA Damage Repair
Q9NXX6	74164	Non-structural maintenance of chromosomes element 4 homolog A (NS4EA)	DNA Damage Repair
P32780	72435	General transcription factor IIH subunit 1	DNA Damage Repair
O75844	65760	CAAX prenyl protease 1 homolog	DNA Damage Repair
Q99459	62090	Cell division cycle 5-like protein (Cdc5-like protein)	DNA Damage Repair
Q9NR33	56092	DNA polymerase epsilon subunit 4	DNA Damage Repair
O00231	55395	26S proteasome non-ATPase regulatory subunit 11 (26S proteasome regulatory subunit RPN6)	DNA Damage Repair
Q6ZW49	45226	PAX-interacting protein 1 (PAX transactivation activation domain-interacting protein)	DNA Damage Repair
Q96ES7	43328	SAGA-associated factor 29	DNA Damage Repair
P78527	42621	DNA-dependent protein kinase catalytic subunit (DNA-PK catalytic subunit)	DNA Damage Repair
Q9H4L4	41597	Sentrin-specific protease 3	DNA Damage Repair
Q16531	38832	DNA damage-binding protein 1	DNA Damage Repair
P27694	38191	Replication protein A 70 kDa DNA-binding subunit (RP-A p70)	DNA Damage Repair
P35250	37672	Replication factor C subunit 2	DNA Damage Repair
Q9Y5B9	36354	FACT complex subunit SPT16	DNA Damage Repair
Q92900	36336	Regulator of nonsense transcripts 1 homolog) (hUpf1)	DNA Damage Repair
Q17RS7	35922	Flap endonuclease GEN homolog 1	DNA Damage Repair
Q15554	34600	Telomeric repeat-binding factor 2	DNA Damage Repair
Q9Y6J9	34588	TAF6-like RNA polymerase II p300/CBP-associated factor-associated factor 65 kDa subunit 6L (TAF6L)	DNA Damage Repair
Q7Z6Z7	32793	E3 ubiquitin-protein ligase (HUWE1)	DNA Damage Repair
Q9H611	31557	ATP-dependent DNA helicase PIF1	DNA Damage Repair
P12004	31335	Proliferating cell nuclear antigen (PCNA)	DNA Damage Repair
Q96AY2	29646	Crossover junction endonuclease EME1	DNA Damage Repair
P53041	29369	Serine/threonine-protein phosphatase 5 (PP5)	DNA Damage Repair
Q14566	29018	DNA replication licensing factor (MCM6)	DNA Damage Repair
P30876	28658	DNA-directed RNA polymerase II subunit (RPB2)	DNA Damage Repair
O75528	26027	Transcriptional adapter 3 (ADA3 homolog)	DNA Damage Repair
P62805	25302	Histone H4	DNA Damage Repair
O43715	24505	TP53-regulated inhibitor of apoptosis 1	DNA Damage Repair
Q92878	24483	DNA repair protein RAD50 (hRAD50)	DNA Damage Repair
Q6KC79	24249	Nipped-B-like protein (Delangin) (SCC2 homolog)	DNA Damage Repair
Q96T76	23781	MMS19 nucleotide excision repair protein homolog (hMMS19)	DNA Damage Repair
P23025	22171	DNA repair protein complementing XP-A cells	DNA Damage Repair
Q96T88	21863	E3 ubiquitin-protein ligase UHRF1	DNA Damage Repair
O15151	20916	Protein Mdm4 (Double minute 4 protein)	DNA Damage Repair
Q9BX63	20633	Fanconi anemia group J protein	DNA Damage Repair
Q01831	20214	DNA repair protein complementing XP-C cells (Xeroderma pigmentosum group C-complementing protein) (p125)	DNA Damage Repair
P13010	19011	X-ray repair cross-complementing protein 5	DNA Damage Repair
O60934	18741	Nibrin	DNA Damage Repair
Q9P0J6	17729	Large ribosomal subunit protein bL36m	DNA Damage Repair
Q96BN2	17351	Transcriptional adapter 1 (SPT3-associated factor 42)	DNA Damage Repair
Q13111	16630	Chromatin assembly factor 1 subunit A (CAF-1 subunit A)	DNA Damage Repair
P15927	16425	Replication protein A 32 kDa subunit (RP-A p32)	DNA Damage Repair
Q8WV22	16140	Non-structural maintenance of chromosomes element 1 homolog (Non-SMC element 1 homolog)	DNA Damage Repair
P16455	15856	Methylated-DNA--protein-cysteine methyltransferase	DNA Damage Repair
P22314	15550	Ubiquitin-like modifier-activating enzyme 1	DNA Damage Repair
P18074	15383	General transcription and DNA repair factor IIH helicase subunit XPD (TFIIH subunit XPD)	DNA Damage Repair
O60671	14395	Cell cycle checkpoint protein RAD1 (hRAD1)	DNA Damage Repair
Q09472	14067	Histone acetyltransferase p300	DNA Damage Repair
Q16594	13911	Transcription initiation factor TFIID subunit 9	DNA Damage Repair
P13984	13141	General transcription factor IIF subunit 2	DNA Damage Repair
Q9UNS1	13084	Protein timeless homolog (hTIM)	DNA Damage Repair
P26583	12287	High mobility group protein B2	DNA Damage Repair
P13693	11670	Translationally-controlled tumor protein (TCTP)	DNA Damage Repair
P19388	11463	DNA-directed RNA polymerases I, II, and III subunit RPABC1	DNA Damage Repair
O95714	10918	E3 ubiquitin-protein ligase (HERC2)	DNA Damage Repair
Q8NFC6	8351	Biorientation of chromosomes in cell division protein 1-like 1	DNA Damage Repair
Q6PJP8	7624	DNA cross-link repair 1A protein	DNA Damage Repair
Q6NUQ1	7380	RAD50-interacting protein 1 (RAD50 interactor 1)	DNA Damage Repair
P25054	7100	Adenomatous polyposis coli protein (Protein APC)	DNA Damage Repair
P52926	7072	High mobility group protein HMGI-C	DNA Damage Repair
Q96BY2	6917	Modulator of apoptosis 1 (MAP-1)	DNA Damage Repair
O75663	6817	TIP41-like protein (Putative MAPK-activating protein PM10)	DNA Damage Repair
O43524	6789	Forkhead box protein O3	DNA Damage Repair
P22681	6755	E3 ubiquitin-protein ligase CBL	DNA Damage Repair
Q6IN85	6294	Serine/threonine-protein phosphatase 4 regulatory subunit 3A (SMEK homolog 1)	DNA Damage Repair
O96028	6083	Histone-lysine N-methyltransferase (NSD2)	DNA Damage Repair
Q7LG56	6016	Ribonucleoside-diphosphate reductase subunit M2 B	DNA Damage Repair
Q13472	5973	DNA topoisomerase 3-alpha	DNA Damage Repair
Q6PI98	5925	INO80 complex subunit C (IES6 homolog)	DNA Damage Repair
Q5UIP0	5858	Telomere-associated protein RIF1 (Rap1-interacting factor 1 homolog)	DNA Damage Repair
O60216	5797	Double-strand-break repair protein rad21 homolog (hHR21)	DNA Damage Repair
Q9ULR0	5715	Pre-mRNA-splicing factor ISY1 homolog	DNA Damage Repair
O75419	5683	Cell division control protein 45 homolog (PORC-PI-1)	DNA Damage Repair
P54278	5630	Mismatch repair endonuclease (PMS2)	DNA Damage Repair
Q9NY27	5589	Serine/threonine-protein phosphatase 4 regulatory subunit 2	DNA Damage Repair
O95926	5572	Pre-mRNA-splicing factor (SYF2)	DNA Damage Repair
P45973	5178	Chromobox protein homolog 5	DNA Damage Repair
P61289	5066	Proteasome activator complex subunit 3	DNA Damage Repair
Q9Y2K7	4916	Lysine-specific demethylase 2A	DNA Damage Repair
Q96LA8	3828	Protein arginine N-methyltransferase 6	DNA Damage Repair
P06746	3729	DNA polymerase beta	DNA Damage Repair
Q9Y253	3353	DNA polymerase eta	DNA Damage Repair
O00268	2992	Transcription initiation factor TFIID subunit 4	DNA Damage Repair
P51948	2036	CDK-activating kinase assembly factor (MAT1)	DNA Damage Repair
Q8N726	1949	Tumor suppressor ARF	DNA Damage Repair
P23921	1905	Ribonucleoside-diphosphate reductase large subunit	DNA Damage Repair
Q92890	1684	Ubiquitin recognition factor in ER-associated degradation protein 1 (Ubiquitin fusion degradation protein 1)	DNA Damage Repair
Q9BWJ5	927	Splicing factor 3B subunit 5 (SF3b5)	DNA Damage Repair
Q6P6C2	840	RNA demethylase ALKBH5	DNA Damage Repair
O94874	825	E3 UFM1-protein ligase 1	DNA Damage Repair
Q8N668	818	COMM domain-containing protein 1 (Protein Murr1)	DNA Damage Repair
Q9H992	662	E3 ubiquitin-protein ligase MARCHF7	DNA Damage Repair
Q9HB65	617	RNA polymerase II elongation factor ELL3	DNA Damage Repair
Q14997	610	Proteasome activator complex subunit 4 (Proteasome activator PA200)	DNA Damage Repair
Q8N163	594	Cell cycle and apoptosis regulator protein 2 (Cell division cycle and apoptosis regulator protein 2)	DNA Damage Repair
Q6B0I6	560	Lysine-specific demethylase 4D	DNA Damage Repair
Q9Y2T1	523	Axin-2 (Axin-like protein)	DNA Damage Repair
O43521	512	Bcl-2-like protein 11 (Bcl2-L-11)	DNA Damage Repair
Q5T3J3	384	Ligand-dependent nuclear receptor-interacting factor 1	DNA Damage Repair
Q92530	202	Proteasome inhibitor PI31 subunit (hPI31)	DNA Damage Repair
O00233	131	26S proteasome non-ATPase regulatory subunit 9 (26S proteasome regulatory subunit p27)	DNA Damage Repair
Q96FF9	120	Sororin (Cell division cycle-associated protein 5) (p35)	DNA Damage Repair
Q15545	33	Transcription initiation factor TFIID subunit 7 (TAFII55)	DNA Damage Repair
Q68E01	32	Integrator complex subunit 3 (Int3)	DNA Damage Repair
O00255	16	Menin	DNA Damage Repair
Q15054	4	DNA polymerase delta subunit 3 (DNA polymerase delta subunit C)	DNA Damage Repair

## Sheet: Viral Infection
UniProt ID	Degree	Protein Name	Pathway
P62917	136444	Large ribosomal subunit protein uL2	Viral Infection
P49411	124954	Elongation factor Tu, mitochondrial	Viral Infection
P63104	110886	14-3-3 protein zeta/delta	Viral Infection
P62195	109244	26S proteasome regulatory subunit 8	Viral Infection
P05388	91699	Large ribosomal subunit protein uL10	Viral Infection
P55072	89444	Transitional endoplasmic reticulum ATPase	Viral Infection
P62701	82036	Small ribosomal subunit protein eS4, X isoform	Viral Infection
P32780	72435	General transcription factor IIH subunit 1	Viral Infection
O14980	61125	Exportin-1	Viral Infection
P62249	57882	Small ribosomal subunit protein uS9	Viral Infection
P62913	55928	Large ribosomal subunit protein uL5	Viral Infection
O00231	55395	26S proteasome non-ATPase regulatory subunit 11	Viral Infection
P62273	54470	Small ribosomal subunit protein uS14	Viral Infection
Q71U36	48184	Tubulin alpha-1A chain	Viral Infection
P50914	45529	Large ribosomal subunit protein eL14	Viral Infection
Q8WUM4	41240	Programmed cell death 6-interacting protein	Viral Infection
P15880	40658	Small ribosomal subunit protein uS5	Viral Infection
O60942	38474	mRNA-capping enzyme	Viral Infection
Q9Y5B9	36354	FACT complex subunit SPT16	Viral Infection
P42766	35371	Large ribosomal subunit protein uL29	Viral Infection
Q02878	31545	Large ribosomal subunit protein eL6	Viral Infection
P61247	31351	Small ribosomal subunit protein eS1	Viral Infection
Q9HAJ7	31333	Histone deacetylase complex subunit SAP30L	Viral Infection
P62851	30064	Small ribosomal subunit protein eS25	Viral Infection
Q14457	29141	Beclin-1	Viral Infection
P30876	28658	DNA-directed RNA polymerase II subunit RPB2	Viral Infection
P62081	26523	Small ribosomal subunit protein eS7	Viral Infection
P62857	26083	Small ribosomal subunit protein eS28	Viral Infection
P12268	25358	Inosine-5'-monophosphate dehydrogenase 2	Viral Infection
P62805	25302	Histone H4	Viral Infection
Q99816	24313	Tumor susceptibility gene 101 protein	Viral Infection
O60551	23338	Glycylpeptide N-tetradecanoyltransferase 2	Viral Infection
O94855	23308	Protein transport protein Sec24D	Viral Infection
O95487	23308	Protein transport protein Sec24B	Viral Infection
P13010	19011	X-ray repair cross-complementing protein 5	Viral Infection
P62899	18568	Large ribosomal subunit protein eL31	Viral Infection
Q99720	18460	Sigma non-opioid intracellular receptor 1	Viral Infection
Q6ZNE5	17644	Beclin 1-associated autophagy-related key regulator	Viral Infection
P29084	17408	Transcription initiation factor IIE subunit beta	Viral Infection
O43148	17086	mRNA cap guanine-N7 methyltransferase	Viral Infection
Q8NFH5	16810	Nucleoporin NUP35	Viral Infection
P18074	15383	General transcription and DNA repair factor IIH helicase subunit XPD	Viral Infection
P49792	14329	E3 SUMO-protein ligase RanBP2	Viral Infection
Q9H1K1	14124	Iron-sulfur cluster assembly enzyme ISCU	Viral Infection
Q09472	14067	Histone acetyltransferase p300	Viral Infection
Q16594	13911	Transcription initiation factor TFIID subunit 9	Viral Infection
P63208	13726	S-phase kinase-associated protein 1	Viral Infection
Q86VN1	13599	Vacuolar protein-sorting-associated protein 36	Viral Infection
P12270	13353	Nucleoprotein TPR	Viral Infection
P13984	13141	General transcription factor IIF subunit 2	Viral Infection
Q9H267	12914	Vacuolar protein sorting-associated protein 33B	Viral Infection
P19388	11463	DNA-directed RNA polymerases I, II, and III subunit RPABC1	Viral Infection
P29083	10645	General transcription factor IIE subunit 1	Viral Infection
O75694	10108	Nuclear pore complex protein Nup155	Viral Infection
P62847	9744	Small ribosomal subunit protein eS24	Viral Infection
P40337	9460	von Hippel-Lindau disease tumor suppressor	Viral Infection
P20226	9414	TATA-box-binding protein	Viral Infection
P62945	7516	Small ribosomal subunit protein eS32	Viral Infection
O95782	6721	AP-2 complex subunit alpha-1	Viral Infection
Q5SRE5	5995	Nucleoporin NUP188	Viral Infection
P49790	5731	Nuclear pore complex protein Nup153	Viral Infection
O94776	5557	Metastasis-associated protein MTA2	Viral Infection
P61289	5066	Proteasome activator complex subunit 3	Viral Infection
Q9UK41	4827	Vacuolar protein sorting-associated protein 28 homolog	Viral Infection
Q9NP79	4467	Vacuolar protein sorting-associated protein VTA1 homolog	Viral Infection
O00268	2992	Transcription initiation factor TFIID subunit 4	Viral Infection
P51948	2036	CDK-activating kinase assembly factor MAT1	Viral Infection
Q9UER7	1170	Death domain-associated protein 6	Viral Infection
Q9H269	650	Vacuolar protein sorting-associated protein 16 homolog	Viral Infection
Q14997	610	Proteasome activator complex subunit 4	Viral Infection
Q02790	552	Peptidyl-prolyl cis-trans isomerase FKBP4	Viral Infection
Q86WV6	337	Stimulator of interferon genes protein	Viral Infection
P35052	244	Glypican-1 [Cleaved into: Secreted glypican-1]	Viral Infection
Q92530	202	Proteasome inhibitor PI31 subunit	Viral Infection
O00233	131	26S proteasome non-ATPase regulatory subunit 9	Viral Infection
Q01196	36	Runt-related transcription factor 1	Viral Infection
Q15545	33	Transcription initiation factor TFIID subunit 7	Viral Infection
P54709	22	Sodium/potassium-transporting ATPase subunit beta-3	Viral Infection
O75056	14	Syndecan-3	Viral Infection
Q8WXD5	9	Gem-associated protein 6	Viral Infection
Q9BTX1	3	Nucleoporin NDC1	Viral Infection
